# Supplementary material for: Functional multiomics reveals genetic and pharmacologic regulation of surface CD38 in multiple myeloma
Source: Blood Neoplasia. 2024 Jun 10;1(3):100025. doi: 10.1016/j.bneo.2024.100025 (PMC12093323; doi:10.1016/j.bneo.2024.100025)
Supplement: Supplemental Table 1 [file BNEO_NEO-2024-000243-mmc1.xlsx]

## Sheet: Supp Table 1 - CRISPRi screen r
index	epsilon	pvalue	neglog10pval
TLE3	3.38297	0.000495228	3.30519
HEXIM1	2.9241	0.000188733	3.72415
DYNLL1	2.2095	0.000398679	3.39938
DDX17	2.6049	0.00164339	2.78426
GINS4	2.68473	0.00210515	2.67672
RAD51	2.2496	0.000682671	3.16579
CTPS1	2.95307	0.00425208	2.3714
NFIC_P1	2.12067	0.000519642	3.2843
SS18	2.05553	0.000476471	3.32196
MTHFD1	1.84073	0.000298437	3.52515
NSMCE1	2.1552	0.00109195	2.9618
POLD2	2.34637	0.00201856	2.69496
FAR1	1.84417	0.000449575	3.3472
RARA_P1	1.91137	0.000823317	3.08443
PRPF38B	2.10743	0.00166912	2.77751
GLYR1	2.02277	0.00137274	2.86241
BCAS2	2.0971	0.00178384	2.74864
MED25	2.20773	0.0026628	2.57466
GTF2I	3.3444	0.0213081	1.67146
ORC5	2.0511	0.00200553	2.69777
DDX6	1.82723	0.00101188	2.99487
ZNF770	1.5091	0.000263796	3.57873
TCERG1	1.93433	0.00203512	2.69141
GINS1	2.36167	0.00664981	2.17719
LARP7	1.67143	0.000846597	3.07232
FDPS	1.70097	0.00123604	2.90797
SMNDC1	1.8827	0.00286526	2.54284
CLSPN	2.2328	0.00718093	2.14382
HSD17B12	1.71937	0.00180124	2.74443
LZTR1	1.77955	0.00243186	2.61406
RFC1	1.88823	0.00358655	2.44532
ZC3H11A	2.04597	0.00585834	2.23223
UBA3	1.98722	0.00511256	2.29136
MBD2	1.777	0.00287583	2.54124
ZNF148	1.53227	0.00114276	2.94204
MED13	1.59657	0.00151426	2.8198
CAD	1.4669	0.000867801	3.06158
PUM1	1.70097	0.00250179	2.60175
PRMT5_P1	1.61207	0.00210082	2.67761
GINS2	1.9041	0.00634408	2.19763
MPHOSPH6	1.8986	0.00632074	2.19923
NUTM1	1.78247	0.00456238	2.34081
MCM3	2.031	0.00923166	2.03472
RBBP4	1.40797	0.00119575	2.92236
ZNF460	1.75613	0.004611	2.3362
MYBL2	1.63387	0.00315121	2.50152
NUP54	2.02853	0.0104171	1.98225
PHF6	1.34187	0.00101808	2.99222
ATF7IP_P1	1.3399	0.00111202	2.95389
CCAR1	1.6203	0.00361983	2.44131
POLE	2.01247	0.0118284	1.92708
C19orf40	1.50163	0.0026628	2.57466
LDLR	1.26213	0.000900533	3.0455
SMG5	1.39502	0.0017596	2.75459
RNF8	1.4001	0.00183307	2.73682
SRSF6_P1	1.52705	0.00343435	2.46416
SETDB1	1.16897	0.000766495	3.11549
RNF20	1.49862	0.00373022	2.42827
EPC2	1.2241	0.00111202	2.95389
NCL_P1	1.473	0.00366464	2.43597
NCOR1	2.08817	0.0193211	1.71397
H2AFB1_ENST00000354461.2	1.64333	0.00783111	2.10618
H2AFB3_ENST00000369444.2	1.64333	0.00783111	2.10618
H2AFB2_ENST00000354514.4	1.64333	0.00783111	2.10618
ZBTB38_P1	1.66943	0.00895739	2.04782
AEBP2	1.171	0.0012435	2.90535
BPTF	1.40727	0.00388446	2.41067
THRAP3	1.38188	0.0036092	2.44259
TERF2	1.52777	0.00632074	2.19923
PNISR_P1	1.699	0.0110325	1.95733
SON_P1	1.6716	0.0103838	1.98364
KDM4A	1.28801	0.00278578	2.55505
MCM4	1.76383	0.0140727	1.85162
ZC3H13	1.31753	0.00334985	2.47497
GPS2	1.69487	0.0119406	1.92297
FOXK1	1.16097	0.0015923	2.79798
RBM6	1.23693	0.00258847	2.58696
SRSF10	1.59922	0.0102851	1.98779
KIAA0907	1.6318	0.0113277	1.94586
PAXBP1	1.46032	0.0070186	2.15375
TSC1	1.15273	0.00188726	2.72417
BRIP1	1.40477	0.00607762	2.21627
MCM2	1.8657	0.021733	1.66288
RRM2	1.2644	0.00374427	2.42663
XRCC2	1.87637	0.0232318	1.63392
UMPS	1.38827	0.00623874	2.2049
MTA2	1.6077	0.0129098	1.88908
EP400	1.63617	0.0145166	1.83814
FANCA	1.03889	0.00134836	2.8702
AGPS	1.38261	0.00727011	2.13846
NDNL2	1.44747	0.00948964	2.02275
RFC4	2.1509	0.0445261	1.35139
TFIP11	1.45404	0.010587	1.97523
RFC5	1.01612	0.00155512	2.80823
NOLC1	1.18565	0.00395092	2.4033
ZFX	1.3635	0.00824029	2.08406
ARID2	1.21072	0.00463588	2.33387
FNBP4	1.22171	0.00490451	2.3094
HNRNPM_P1	3.0075	0.115452	0.937599
ZNF131	1.86085	0.0312813	1.50472
LSM10	1.84103	0.0314844	1.5019
NUDC	1.78577	0.0283662	1.5472
SIN3B	1.43277	0.0124449	1.90501
PPP4R2	1.25983	0.00685112	2.16424
RBM10	1.17061	0.00477281	2.32123
PRPF19	1.42547	0.0128055	1.8926
SCAF8	1.00892	0.00262539	2.58081
ATXN1	1.00842	0.0026403	2.57835
BARX2	1.02968	0.00344386	2.46295
PFAS	1.41793	0.016518	1.78204
POLR3A	1.44745	0.0180261	1.7441
YLPM1	1.15157	0.00649011	2.18775
SF1	1.09496	0.00532685	2.27353
HNRNPA1	1.32057	0.0134455	1.87142
DCTN3	1.2074	0.0103998	1.98298
PRIM2	1.5752	0.0308072	1.51135
UTP11L	1.46413	0.0240269	1.6193
JARID2	0.977913	0.00381294	2.41874
CSRP2BP	1.03606	0.00548444	2.26087
ZNF74	0.91484	0.00282526	2.54894
YTHDC1	1.74985	0.0474125	1.32411
SMARCC1	1.71863	0.0466813	1.33086
TADA3	1.23246	0.0139386	1.85578
CCND2	1.02304	0.00614161	2.21172
NUPL1	1.7023	0.0469578	1.32829
ZNF292	0.974063	0.00489141	2.31057
CCNC	2.2929	0.106871	0.971141
MCM5	1.19843	0.0143102	1.84435
CASP8AP2	1.9107	0.0707621	1.1502
C15orf41	1.28433	0.0203218	1.69204
TINF2	1.02705	0.0077515	2.11061
TCF19_P1	1.20747	0.0161499	1.79183
TADA2B	2.11193	0.0990817	1.00401
COIL	1.44167	0.0344497	1.46281
SMC6	0.982097	0.00740212	2.13064
PELP1	1.33672	0.0272674	1.56436
ATIC	1.83847	0.0735154	1.13362
BORA	1.69265	0.0640372	1.19357
ZNF622	1.38247	0.0346335	1.4605
C14orf178	1.00719	0.0112348	1.94943
ARGLU1	1.23944	0.026532	1.57623
CDC5L	1.16202	0.0209835	1.67812
SMC5	1.21998	0.0252802	1.59722
E2F3_P2	0.895233	0.0068334	2.16536
WDR26	0.94887	0.0090936	2.04126
PMF1	1.26156	0.0300205	1.52258
C16orf80	1.26217	0.0303876	1.5173
CNOT2	1.3193	0.0366258	1.43621
BRWD1	1.25883	0.0327273	1.48509
BLM	0.969547	0.011999	1.92086
JUN	0.862393	0.0070852	2.14965
TPR	1.02713	0.0158109	1.80104
XRCC3	1.20692	0.0297607	1.52636
TERF1	1.07754	0.0200445	1.698
ATF7IP_P2	0.969053	0.013381	1.87351
ATRX	1.35023	0.0464918	1.33262
TICAM1	0.770507	0.00468599	2.3292
DCTN2	1.65183	0.0824115	1.08401
PEX14	1.13723	0.0271476	1.56627
OCIAD1	0.834603	0.00738313	2.13176
CHAF1A	1.43677	0.0591847	1.22779
GLMN	1.23438	0.0374137	1.42697
XPO4	0.781557	0.00566114	2.2471
HNRNPD	1.4781	0.065967	1.18067
GLCCI1	0.970063	0.0159232	1.79797
HMGB3	0.83743	0.00832439	2.07965
AES	0.973353	0.0164566	1.78366
PTBP1	1.39269	0.0573807	1.24123
SUPT7L	1.20949	0.0374137	1.42697
RAD9A	1.30863	0.0486122	1.31325
GATAD1	1.3802	0.0573568	1.24141
MED24	2.0784	0.150593	0.822194
MAD1L1	1.06	0.0264384	1.57776
CUL3	0.79189	0.0078712	2.10396
CCDC174	1.2642	0.048328	1.3158
ANLN	0.906613	0.0147958	1.82986
CCNB1	0.95038	0.018449	1.73403
LMO4	0.779013	0.00801294	2.09621
TUBGCP3	0.91725	0.0170234	1.76895
MAGEA10	0.745627	0.00676296	2.16986
MAGEA10-MAGEA5	0.745627	0.00676296	2.16986
SETD2	0.758357	0.00742115	2.12953
LSM7	1.37245	0.0670255	1.17376
EPC1	1.00887	0.0258597	1.58738
EWSR1	0.708473	0.00603002	2.21968
PCID2_P1	1.03092	0.0304138	1.51693
PHF12	1.1164	0.0417011	1.37985
DNA2	1.18348	0.0499307	1.30163
BBX	0.91814	0.0212705	1.67222
MCM6	1.60952	0.111459	0.952883
ZNF284_ENST00000421176.3	0.865857	0.0171654	1.76535
AATF	1.12716	0.0441197	1.35537
LIN9	1.01285	0.0314166	1.50284
IKZF3	1.23572	0.0589536	1.22949
RAD51D	0.85185	0.0164953	1.78264
FANCE	0.8687	0.0189243	1.72298
VMP1	1.7393	0.138886	0.85734
FANCB	1.21342	0.0601166	1.22101
RAD17	1.09103	0.0439061	1.35748
MEN1	1.15286	0.052466	1.28012
ZSCAN16	0.858437	0.0195447	1.70897
TOPBP1	0.934147	0.0272075	1.56531
JMJD1C	0.863123	0.0203684	1.69104
CMIP	0.885133	0.0229202	1.63978
H2AFX	0.896153	0.0241347	1.61736
RBM12	1.13864	0.0541635	1.26629
MTBP	1.5138	0.112211	0.949965
DDX10	1.191	0.062258	1.2058
ECD	1.11359	0.0516412	1.287
ZNF740	1.08267	0.048026	1.31852
MTHFD1L	1.00723	0.0394257	1.40422
SRSF11_P2	0.987133	0.0374989	1.42598
SMARCE1	1.06078	0.0471384	1.32662
LEPREL4	0.702007	0.0106132	1.97415
TIMELESS	0.681033	0.00958503	2.01841
OSR2	1.04914	0.0493037	1.30712
TUBGCP4	0.814097	0.021989	1.65779
SKI_ENST00000378536.4	0.795623	0.0205085	1.68807
MCM3AP	1.10285	0.0615371	1.21086
RMI2	0.72517	0.0146556	1.834
IGFBP5	0.961513	0.0414575	1.3824
TMEM189	1.0155	0.0494032	1.30625
FOSL2	0.877757	0.0312138	1.50565
BIRC2	0.86745	0.0305459	1.51505
BLCAP	1.07579	0.0615373	1.21086
ARID1A	0.622703	0.00813624	2.08958
RBBP5	0.997057	0.0505083	1.29664
POLA2	1.01361	0.0542711	1.26543
NXF2_ENST00000372758.1	0.787817	0.0237593	1.62417
NXF2B_ENST00000372750.1	0.787817	0.0237593	1.62417
HYPK	0.874093	0.0351899	1.45358
CWC15	1.6279	0.166505	0.778574
ZNF384	1.12412	0.0757569	1.12058
XRN1	0.698507	0.0158577	1.79976
SNRNP40	1.07626	0.0703886	1.1525
C14orf169	0.76994	0.0245152	1.61056
SDAD1	0.933713	0.0473496	1.32468
POLA1	1.53683	0.158712	0.799389
ERCC4_P1	0.58611	0.00811557	2.09068
PIGL	0.738707	0.0220569	1.65645
IPO5	1.01087	0.064338	1.19153
RANBP3	1.02346	0.0671145	1.17318
ZC3H14	0.857253	0.0402558	1.39517
ZNF221	0.948227	0.0552474	1.25769
NCAPG	1.03212	0.0703818	1.15254
SRSF3	1.11236	0.0857561	1.06673
PUF60	1.2881	0.11997	0.920927
ASPM	0.8093	0.0350147	1.45575
FOSL1	0.61396	0.012146	1.91557
PARN	0.96186	0.060942	1.21508
NPAT	0.76836	0.0306785	1.51317
NTN3	0.65102	0.0166899	1.77755
BARHL1	0.99762	0.0691951	1.15992
ASH2L	0.900543	0.0542292	1.26577
POLR1B	1.5609	0.186563	0.729175
KCNH8	1.31978	0.138199	0.859495
ARID5A	1.30673	0.136605	0.864532
RUNX3_P1	0.76288	0.0333644	1.47672
TUT1_P1	1.53522	0.185132	0.732518
QARS	1.04502	0.083979	1.07583
MED20	1.13436	0.102275	0.990231
TYMS	1.88773	0.25493	0.593579
RBM42	1.6403	0.208958	0.67994
POLR1C_P1	1.2503	0.129282	0.888461
ZBTB11	0.795647	0.0417011	1.37985
MED6	0.775277	0.0386602	1.41274
FBXW11	0.95533	0.072689	1.13853
LSM11	0.940773	0.0703886	1.1525
SLC25A1	0.976377	0.0792234	1.10115
GINS3	0.825973	0.0503059	1.29838
THAP11	0.82713	0.0520487	1.28359
BIRC5	0.99211	0.0867532	1.06171
PRIM1	0.924975	0.0751124	1.12429
RAD18	0.668767	0.0279053	1.55431
ECT2	1.58281	0.221098	0.655416
TP53BP1_P1	0.60921	0.0198615	1.70199
PURG	0.721983	0.0367886	1.43429
DHX35	1.15245	0.127201	0.895508
CDC45	1.09679	0.114977	0.939388
PNN	0.750517	0.0425261	1.37134
MIS12	0.731643	0.0410156	1.38705
ZNF699_ENST00000591998.1	0.702483	0.0371782	1.42971
SMG9	0.585533	0.0192767	1.71497
PES1	0.840467	0.0641209	1.193
TIPIN	2.10707	0.33599	0.473673
RAD23B	0.629687	0.0276295	1.55863
NAE1	1.56595	0.237418	0.624487
CNOT3	1.38326	0.200912	0.696994
NUDT21	1.15441	0.146285	0.8348
ABT1	0.660553	0.0349665	1.45635
CGGBP1_P1	0.840317	0.0721422	1.14181
JUNB	0.61929	0.0288666	1.5396
REXO1	0.709757	0.0472536	1.32556
PDS5B	0.726927	0.0511198	1.29141
SAP18	0.981487	0.110611	0.9562
NFKBIE	0.951173	0.103728	0.984104
ELAVL2_P2	0.570927	0.0237061	1.62514
SREBF2	0.705173	0.0492044	1.308
CEP57	0.64429	0.039756	1.4006
CDCA7L	0.58443	0.0290562	1.53676
MEF2A	1.0445	0.138428	0.858776
NFE2	1.07653	0.148305	0.828843
EML4	0.668993	0.0471578	1.32645
GHITM	0.856	0.0923839	1.0344
TM2D1	0.954737	0.119383	0.923056
RPRD1A	0.65752	0.0463029	1.33439
CHIC2	0.934647	0.115953	0.935719
POP7	0.827193	0.0882953	1.05406
ZNF496	1.06753	0.153194	0.814758
MED23	1.10763	0.164799	0.783045
SETD8_P2	0.728363	0.0647109	1.18902
ZNF836	0.70416	0.0590691	1.22864
ZNF385C_ENST00000436535.3	0.87172	0.102999	0.987165
KIAA1919	0.68163	0.0553568	1.25683
ZFHX2_P1	0.66865	0.054056	1.26716
IMPDH2	0.776027	0.0810044	1.09149
ZNF451	0.913097	0.118366	0.926772
MNX1	0.899697	0.115554	0.937214
EHF	0.571793	0.0341574	1.46652
NTC_4607	0.687587	0.0607644	1.21635
FOXP4	0.617537	0.0443587	1.35302
ELL	0.843103	0.102094	0.990998
HMGXB3	0.799723	0.0905666	1.04303
CDC20	1.25558	0.216721	0.664099
CENPE	0.82468	0.0978376	1.00949
FLII	0.869007	0.110472	0.956748
SYCP2	0.89442	0.117759	0.929005
NXT1	0.914667	0.123644	0.907826
MED29	0.902097	0.120819	0.917865
FOXS1	1.03367	0.158967	0.798694
ELF3	0.768267	0.0848192	1.07151
NSMCE4A	0.517553	0.0258597	1.58738
DHX34	0.735573	0.0768984	1.11408
CPNE1	0.51406	0.0264969	1.5768
TCF15	0.81588	0.101734	0.992534
KIF23	0.899347	0.127443	0.894685
GNPAT	0.310367	0.00267034	2.57343
FOSB_P1	0.84285	0.115157	0.93871
HAUS1	0.750953	0.088456	1.05327
SFSWAP	1.21988	0.224922	0.647968
HIST1H2AL_ENST00000357320.2	0.99644	0.161785	0.791061
FAM53C	0.92588	0.142129	0.847317
PEX13	0.96104	0.153442	0.814056
RALGAPA1	0.628167	0.0574697	1.24056
ACD	0.801803	0.109897	0.959014
TACC3_P1	0.631317	0.0608235	1.21593
CPSF6	0.529353	0.0357161	1.44714
PRMT7	0.54364	0.0395905	1.40241
CIRBP	0.553257	0.0430125	1.3664
CNOT8	0.658783	0.0713285	1.14674
TSC2	0.835153	0.124995	0.903109
ZNF512	0.79205	0.111629	0.952224
ZNF543	0.58389	0.0512224	1.29054
MTA1	1.25351	0.251002	0.600323
CPAMD8_ENST00000443236.1	0.74657	0.0983618	1.00717
WDR70	0.627573	0.0637071	1.19581
ZNF177_P2	0.767513	0.105383	0.977231
RBM4_P2	0.634053	0.0668581	1.17485
PGRMC1	0.700187	0.0863853	1.06356
RBM26	0.870397	0.140964	0.85089
GON4L_P1	0.80075	0.119706	0.921885
ACSL4	0.94287	0.165164	0.782084
DEPDC5	0.887727	0.148789	0.82743
MAGEB18	0.656763	0.0767988	1.11465
FOXH1	0.565423	0.0514279	1.2888
CRAMP1L_P1	0.660143	0.079518	1.09953
DPRX_ENST00000376650.1	0.60669	0.0637203	1.19572
DPY30	1.02234	0.195545	0.708754
ARMCX3	0.67016	0.0832762	1.07948
TMEM60	0.64817	0.0766117	1.1157
FANCI	0.517533	0.0411861	1.38525
CCNA2	0.860137	0.150003	0.823901
POLD1	0.736833	0.110611	0.9562
NUP62	0.93649	0.177133	0.751701
ZFP69	0.625397	0.0749099	1.12546
TICRR	0.703407	0.101067	0.99539
LRIG3	0.567313	0.0583792	1.23374
MPHOSPH8_P1	0.589393	0.0650856	1.18651
DUXA_ENST00000554048.2	0.89726	0.167301	0.776501
SKA1	0.533213	0.0495028	1.30537
NFIL3	0.77417	0.126269	0.898703
CEP70	0.57086	0.0612986	1.21255
CCNI	0.411747	0.0209835	1.67812
BRCA2	0.88653	0.166461	0.778688
NF1	0.460863	0.0320317	1.49442
CASKIN1	0.621027	0.0780538	1.10761
CSDC2	0.63845	0.0841993	1.07469
NFIA	1.01259	0.210569	0.676605
PTRHD1	0.655127	0.0904028	1.04382
SKOR1	0.65665	0.0912648	1.0397
ONECUT2	0.71943	0.112991	0.946958
DNMT1	0.69219	0.104645	0.980283
TNIP1_P2	0.67497	0.0988883	1.00486
NKRF	0.62498	0.0822097	1.08508
ELF4	0.659163	0.0938925	1.02737
RBX1	0.92264	0.188337	0.725063
ARID4B	1.005	0.217547	0.662447
ORC1	0.835447	0.161013	0.79314
DLST	1.13503	0.261814	0.582006
RBM20	0.582413	0.0737926	1.13199
NTC_2575	0.634845	0.0931357	1.03088
SPIDR	0.581187	0.076041	1.11895
ACACA	0.640287	0.0969338	1.01352
SREK1	1.04836	0.240506	0.618875
TMSB15A	0.593527	0.0810618	1.09118
SREBF1_P1	0.78197	0.148547	0.828136
ZNF774	0.627517	0.093052	1.03127
NKX6-3	0.66754	0.107809	0.967344
HSD11B1	0.544683	0.0653364	1.18484
TRA2B	0.94713	0.211511	0.674666
ATN1	0.755183	0.143301	0.84375
SREK1IP1	0.703213	0.124995	0.903109
ANAPC5	0.937893	0.211826	0.674021
YAF2	0.553357	0.072689	1.13853
SP2	0.871373	0.189738	0.721845
BCLAF1	0.60902	0.0929368	1.03181
SYT8	0.442779	0.0382078	1.41785
PDCD2	0.69506	0.125418	0.901639
FAM153A_ENST00000440605.3,ENST00000513554.1	0.828297	0.175346	0.756103
SOX30_P2	0.474173	0.0494032	1.30625
KDM5C	0.950777	0.223706	0.650323
ESF1_P2	0.628613	0.1039	0.983385
TIPARP	0.400327	0.0289297	1.53866
HR_P2	0.64302	0.11028	0.957503
RAD54L	0.64976	0.114959	0.939458
CD109	0.673687	0.124995	0.903109
NTC_1253	0.614007	0.103454	0.985251
ING4	0.482803	0.0559065	1.25254
ANKRD32	1.08637	0.278247	0.555569
SHPRH	0.692037	0.134801	0.870306
ZNF485	0.708937	0.14143	0.84946
U2AF1	0.87786	0.206181	0.685752
NRAS	0.723477	0.149759	0.824606
SMARCD2	0.700717	0.140964	0.85089
FANCL	0.79	0.17617	0.754069
ZNF669	0.818697	0.187425	0.727173
SPOCK3	0.352958	0.0209819	1.67816
C14orf39	0.590787	0.099417	1.00254
HEXIM2_P2	0.5685	0.091389	1.03911
LRBA	0.75178	0.164119	0.784841
NCAPH	0.788857	0.179492	0.745955
TCEANC2	0.761033	0.169396	0.771097
NTC_5759	0.429773	0.0431456	1.36506
FOXJ2	0.462873	0.0542711	1.26543
EFTUD2	0.95545	0.244421	0.611862
ZNF554	0.78671	0.181733	0.740567
ORC2	0.50135	0.0689322	1.16158
CEP152	0.49819	0.0684088	1.16489
AP2A1	0.686303	0.143066	0.844462
KAT6A	0.604937	0.111629	0.952224
ZNF652	0.88205	0.224033	0.649688
ZNF442	0.589853	0.109897	0.959014
ZNF397	0.810317	0.200712	0.697428
EFNA3_P1	0.394727	0.0371	1.43063
HIST1H3J_ENST00000359303.2	0.53267	0.0881349	1.05485
GSTZ1	0.462933	0.0615373	1.21086
ST3GAL2_P2	0.44515	0.0564606	1.24825
KAZALD1	0.703817	0.162618	0.788831
DRGX	0.488387	0.0763259	1.11733
NCOR2_ENST00000405201.1	0.562817	0.108187	0.965827
TGFB1I1	0.754743	0.190903	0.719188
ZNF362	0.568767	0.111629	0.952224
H1FOO	0.547963	0.103546	0.984869
TRA2A_P1	0.649707	0.147823	0.830258
E2F1	0.87381	0.24206	0.616077
RELL2	0.41737	0.0514704	1.28844
BCOR	0.666943	0.156689	0.804962
REV3L	0.47355	0.0735154	1.13362
ZNF200	0.771033	0.201621	0.695464
DDX59	0.692367	0.16833	0.773837
ZNF519	0.694293	0.171004	0.766995
NTC_8957	0.876827	0.247996	0.605555
RBM5	0.888933	0.253854	0.595415
MSX2	0.479513	0.0793706	1.10034
ZNF474	0.74103	0.194428	0.711241
T	0.573357	0.121645	0.914905
ZFP57	0.64688	0.155434	0.808455
SCRT1	0.64771	0.155935	0.807057
MAP3K8	0.510637	0.0949091	1.02269
DDX60L	0.390962	0.0464918	1.33262
DDIT4	0.55945	0.117356	0.930495
C17orf85	0.710877	0.18599	0.730511
KIF20B	0.43689	0.0653364	1.18484
NTC_13365	0.966217	0.291614	0.535192
LSM1	0.80802	0.230322	0.637665
HOXB5	0.46344	0.0779282	1.10831
CKAP2	0.789953	0.224361	0.649052
ZNF219	0.785037	0.223378	0.650959
NTC_14808	0.332627	0.0291514	1.53534
SSRP1	0.811873	0.236224	0.626675
CDPF1	1.00275	0.312357	0.505349
NTC_3677	0.6538	0.167932	0.774866
LMNB1	0.66119	0.171812	0.764948
REPIN1	0.813827	0.239817	0.62012
YPEL5	0.597113	0.143066	0.844462
RAD51B	0.80779	0.239473	0.620743
ESCO2	0.642117	0.166215	0.779331
BCCIP	0.970853	0.305811	0.514547
RMDN3	0.464027	0.0838907	1.07629
ZC3H6	0.636043	0.165164	0.782084
TRMT13	0.690007	0.190611	0.719852
POU2F1_P2	0.718693	0.204368	0.689587
MYF6	0.659107	0.177825	0.750007
ZNF562	0.628287	0.163858	0.785531
TCF21	0.75678	0.224689	0.648418
OR9G1_ENST00000312153.1	0.355573	0.0420474	1.37626
OR9G9_001013358	0.355573	0.0420474	1.37626
ZNF567	0.69252	0.196506	0.706624
PHAX_P1	0.64831	0.176126	0.754176
TSPYL1	0.71158	0.205598	0.686982
NTC_12933	0.47942	0.0956774	1.01919
TNFRSF11A	0.487957	0.100125	0.999456
SFXN1	0.572747	0.142363	0.846603
KLF13	0.647617	0.178657	0.74798
TXNIP_P1	0.540273	0.127339	0.895039
DDX18	0.645443	0.178625	0.748058
TMEM41B	0.63114	0.17269	0.762734
RFXAP	0.554643	0.136153	0.865974
PDPN	0.948167	0.312357	0.505349
C17orf49_P2	0.309513	0.0293107	1.53297
TEAD2	0.566527	0.145906	0.835926
FEN1	0.724663	0.222073	0.653504
NTC_13265	0.401937	0.0666663	1.17609
RAE1	1.0406	0.351775	0.453735
ITGB3	0.580047	0.154435	0.811253
ZNF143	1.03577	0.35133	0.454284
ZNF319_P1	0.692333	0.209631	0.678545
NTC_18802	0.32987	0.0377693	1.42286
MCPH1	0.371723	0.0547032	1.26199
NTC_11208	0.548587	0.139692	0.854829
ZNF343	0.636853	0.183994	0.735197
RLTPR_P2	0.56157	0.147582	0.830965
KMT2A	0.627993	0.180701	0.74304
MFN2_P1	0.47007	0.102818	0.987931
SETD1A	0.424493	0.0811543	1.09069
TMEM190	0.532727	0.135701	0.867417
NFASC	0.722233	0.229654	0.638926
MED13L	0.852167	0.288672	0.539596
RGPD5	0.293366	0.0270879	1.56722
SP4	1.061	0.368938	0.433047
POLR1D_P1	1.27539	0.436546	0.35997
LSM2	0.91832	0.316746	0.499289
CXorf38	0.215182	0.00740212	2.13064
FMR1	0.534847	0.139807	0.854471
ARID1B_P2	0.630003	0.189448	0.72251
DIS3	0.38086	0.0640903	1.19321
HELZ2_P2	0.547317	0.147823	0.830258
ZNF785	0.699637	0.224689	0.648418
C20orf194	0.430767	0.0895875	1.04775
NTC_15045	0.211051	0.00733585	2.13455
C11orf30	0.597547	0.176445	0.753391
CNGA4_P1	0.423667	0.0867013	1.06197
NFYA	0.599363	0.178828	0.747565
MRGPRX4_ENST00000314254.3	0.391353	0.0721422	1.14181
KRT28	0.30464	0.0347442	1.45912
DZANK1	0.67134	0.217868	0.661806
FOXN2	0.60848	0.186563	0.729175
POU2F3_P1	0.92637	0.332116	0.47871
ANKRD34B_P1	0.5478	0.155684	0.807756
TGFB1	0.909347	0.326148	0.486586
IKZF5	0.556697	0.160499	0.794527
SUCO	0.542253	0.153194	0.814758
METTL9	0.330963	0.0464918	1.33262
NTC_9620	0.277287	0.0257167	1.58978
FOXR2_ENST00000339140.3	0.721307	0.245015	0.610806
RAD51C	0.79788	0.280648	0.551838
ZNF91	0.593057	0.182296	0.739223
PHF13	0.691417	0.23267	0.633259
CDC25B	0.3885	0.0747695	1.12628
FEM1C	0.943847	0.344263	0.463109
TRMT10A	0.498663	0.133238	0.875372
ALX4	0.632257	0.204368	0.689587
VGLL3	0.77467	0.273698	0.562729
ZFP30	0.454053	0.110472	0.956748
CRHR2	0.535117	0.154435	0.811253
UBN1	0.95455	0.35133	0.454284
KIF22_P1	0.482343	0.126269	0.898703
PIN1	0.394847	0.0800614	1.09658
E4F1	0.46943	0.119588	0.922314
CCL4L2_ENST00000394465.2	0.247693	0.0180261	1.7441
IMPA2	0.917443	0.339458	0.469214
SPPL2C	0.470027	0.12206	0.913427
KAT2B	0.326297	0.0487105	1.31238
TACC1	0.5406	0.161785	0.791061
LSM5_P2	0.55799	0.171812	0.764948
SLC22A31	0.499323	0.141896	0.848031
ATMIN	0.80957	0.300961	0.521489
ZDHHC20	0.393257	0.0849748	1.07071
MEMO1_P1	1.02234	0.387557	0.411665
AQP7	0.572263	0.184562	0.733857
PSCA_P1	0.663627	0.234189	0.630434
IKZF2_P1	0.99519	0.380041	0.420169
TMEM209	0.478813	0.133906	0.873199
SNRPG	0.57117	0.185559	0.731517
CUL4B	0.421547	0.102637	0.988698
NTC_12323	0.623619	0.21515	0.667259
CYP21A2	0.48889	0.140964	0.85089
FRYL	0.457737	0.12341	0.90865
EID3	0.606057	0.206369	0.685356
CTNND2_ENST00000304623.8	0.467533	0.1295	0.887732
ZNF439	0.478987	0.136379	0.865253
NTC_5982	0.653867	0.232502	0.633573
ACBD4_P1	0.45165	0.121547	0.915256
POLR3F	0.2835	0.0349665	1.45635
EMX2	0.435863	0.113578	0.944705
SFTA2	0.300152	0.0424838	1.37178
DTL	0.61553	0.214673	0.668223
FAM105B	0.248274	0.0220569	1.65645
RABEP1	0.449123	0.121645	0.914905
DCAF8_P1	0.277673	0.0331509	1.47951
PEX19	0.277673	0.0331509	1.47951
MMADHC	0.46618	0.131468	0.881179
GNG10	0.605333	0.210569	0.676605
SOX17	0.63522	0.226831	0.644297
PKDREJ	0.46723	0.133061	0.875948
CCRN4L	0.275327	0.0327273	1.48509
GPR162	0.537057	0.173296	0.761211
CDCA5	0.621083	0.221098	0.655416
RYBP	0.797967	0.309072	0.50994
NTC_8311	0.456523	0.129174	0.888826
EME2	0.329073	0.0584937	1.23289
RBM25	0.751617	0.288672	0.539596
MED15_P1	0.61468	0.219615	0.658337
BIRC3	0.49918	0.154934	0.809853
THAP6	0.416477	0.108376	0.965069
ZNF548	0.468393	0.13887	0.857392
SETBP1	0.585477	0.206523	0.685031
NTC_12249	0.203964	0.0109187	1.96183
FNDC8	0.361164	0.0783449	1.10599
OR13C9_ENST00000259362.1	0.381093	0.0895875	1.04775
OLIG1	0.605427	0.219156	0.659247
TFRC	0.351317	0.0731012	1.13608
PROK2	0.487677	0.151961	0.818269
OR2T11_ENST00000330803.2	0.440557	0.125206	0.902374
HAUS2	0.4897	0.155446	0.808421
C19orf82	0.236067	0.0215136	1.66729
NTC_773	0.257947	0.0300531	1.52211
LSM12	0.70887	0.279363	0.553831
SH3BP1	0.55047	0.193559	0.713186
SMEK2	0.518133	0.174799	0.757461
PTPRCAP	0.766817	0.308255	0.51109
NLRP4	0.498333	0.164119	0.784841
OR7D2_ENST00000344248.2	0.366257	0.0862172	1.06441
NTC_9530	0.171624	0.00537654	2.2695
CNOT6	0.67678	0.265858	0.57535
MND1	0.727647	0.292204	0.534313
PALM2	0.23122	0.0208865	1.68013
C15orf57	0.516857	0.178935	0.747304
FAT4_ENST00000394329.3	0.65719	0.2589	0.586868
NTC_17857	0.320124	0.0624393	1.20454
CLDN2_P1	0.36375	0.0871771	1.0596
SCD	0.642233	0.25118	0.600015
RNASEH2A	0.632587	0.246065	0.608951
CBFB	0.675757	0.269572	0.569325
BLOC1S4	0.32966	0.0681483	1.16655
PPARG_P2	0.766407	0.31525	0.501345
RASSF7	0.533193	0.19032	0.720516
TFAP2D	0.593283	0.225347	0.647149
YPEL3	0.384108	0.100303	0.998686
ZNF20_P2	0.773687	0.319413	0.495648
NTC_2536	0.687543	0.276915	0.557653
WNT5B_ENST00000397196.2	0.491157	0.165952	0.780019
AIRE	0.560317	0.207142	0.683732
PRAMEF6_ENST00000355096.2	0.238873	0.024901	1.60378
MPEG1	0.401087	0.111049	0.954485
CCR2	0.46748	0.152169	0.817675
BCL3	0.737933	0.304189	0.516857
RBM15	0.27196	0.039756	1.4006
ODF3B	0.468553	0.153966	0.812574
SAE1	1.26471	0.500339	0.300735
C12orf66	0.165097	0.00497052	2.3036
SFTPA2	0.540143	0.198301	0.702676
PCBP1	0.866913	0.365282	0.437372
FANCD2	1.01573	0.423477	0.37317
FAM169B	0.367192	0.0933874	1.02971
FCGR2B_ENST00000403078.3	0.37478	0.098537	1.0064
SLC25A51	0.466907	0.15606	0.806708
TBX20	0.545667	0.204061	0.690239
HDAC3	1.80467	0.61936	0.208057
NTC_12241	0.494259	0.174936	0.757121
NTC_793	0.529263	0.196954	0.705636
SIGIRR_P1	0.5201	0.191916	0.716888
ZFYVE26	0.582627	0.229654	0.638926
CCDC71	0.237993	0.0273275	1.5634
POLE2	0.620485	0.251458	0.599535
PKHD1	0.288641	0.0514279	1.2888
TIGD4	0.83601	0.35939	0.444434
HNRNPL_P1	1.05017	0.443167	0.353432
CIAO1	0.80168	0.344702	0.462556
NTC_2645	0.84126	0.362782	0.440354
MED8	0.936903	0.402373	0.395372
KRTAP13-2	0.292663	0.0542711	1.26543
NCOR2_ENST00000356219.3,ENST00000397355.1,ENST00000404621.1,ENST00000429285.2	0.539517	0.205906	0.686331
2021-03-06	0.41077	0.125843	0.90017
RANBP9	0.409403	0.125206	0.902374
HMGN2	0.59403	0.2392	0.621238
BCL2L10	0.671877	0.282798	0.548524
HOXA6	0.289179	0.0532031	1.27406
NR3C1	0.78524	0.340328	0.468102
ASAH2B	0.513933	0.192806	0.714879
LCE3A_ENST00000335674.1	0.272869	0.0450386	1.34642
TRIM42	0.504533	0.187425	0.727173
NONO	0.51681	0.195614	0.708601
NTC_20123	0.58366	0.235884	0.627301
POLD3	0.942181	0.408741	0.388552
NTC_7400	0.194911	0.0132686	1.87717
PHIP	0.493027	0.181733	0.740567
NSMCE2	0.571353	0.229821	0.63861
IDI1	0.536553	0.209006	0.67984
NFATC2_P1	0.496197	0.184278	0.734526
CDC6	0.724023	0.314008	0.50306
BRE	0.615767	0.256369	0.591135
OR13H1_ENST00000338616.3	0.3732	0.105939	0.974945
NTC_12815	0.512723	0.195465	0.708931
OR6C2_ENST00000322678.1	0.489963	0.182578	0.738551
WDR73	0.317483	0.072689	1.13853
NTC_10571	0.540793	0.214832	0.667902
NTC_14044	0.662773	0.285362	0.544604
VWA3B	0.20332	0.0168077	1.77449
ARRDC4	0.65405	0.280925	0.551409
TNS3	0.794137	0.351775	0.453735
TMEM161B	0.37822	0.111629	0.952224
OR2B2_ENST00000303324.2	0.356357	0.0979055	1.00919
PPCS	0.506373	0.19502	0.709921
ZNF610	0.436267	0.150246	0.823196
NTC_4652	0.252193	0.03769	1.42377
ZNF367	0.55795	0.227328	0.643348
OPN1MW_ENST00000369935.5	0.329093	0.0811543	1.09069
OPN1MW2_ENST00000369929.4	0.329093	0.0811543	1.09069
BANP	0.882393	0.392775	0.405856
TMEM211_ENST00000423535.1	0.55789	0.228323	0.641451
NTC_11032	0.40185	0.12874	0.890286
SOBP	0.324153	0.0789297	1.10276
CNTD2_P1	0.278459	0.0520487	1.28359
NRCAM	0.24347	0.0341574	1.46652
NTC_517	0.34285	0.0909771	1.04107
KRTAP10-4	0.3512	0.0966231	1.01492
NNAT	0.304743	0.0680184	1.16737
ZP1	0.496927	0.192366	0.715872
MPDZ	0.258787	0.0422215	1.37447
SLFN13	0.246779	0.0363257	1.43979
ZPBP	0.204137	0.0182365	1.73906
ZNF267_P2	0.343427	0.0925506	1.03362
LAPTM4B	0.437533	0.154435	0.811253
NTC_9947	0.626397	0.271254	0.566623
THYN1	0.288243	0.0589536	1.22949
WDR36	0.45632	0.167296	0.776514
RPTN	0.286481	0.0582648	1.23459
APLP2	0.623867	0.271067	0.566923
MSMB_P2	0.252117	0.0395905	1.40241
MEPCE	0.559287	0.233682	0.631375
TIA1	0.797673	0.361649	0.441713
TANK_P2	0.664983	0.295369	0.529635
ZBTB14	1.52497	0.587579	0.230934
ZNF382	0.292997	0.0628639	1.2016
NTC_1276	0.58868	0.253318	0.596334
TMEM131	0.401463	0.133559	0.874327
JMJD4	0.623707	0.274452	0.561533
AGRN	0.54835	0.230322	0.637665
CCDC73	0.41851	0.146145	0.835217
HGF	0.451007	0.168065	0.774523
NT5C3A_P1	0.438023	0.159859	0.796262
GBX1_P2	0.497137	0.198901	0.701362
UBALD1	0.439197	0.161013	0.79314
ARMCX6	0.360863	0.108376	0.965069
HIST1H1E	0.60101	0.263647	0.578977
CHD8_P2	0.71421	0.325724	0.48715
GBX2	0.463223	0.177548	0.750683
WISP1	0.263544	0.048026	1.31852
TMPRSS11BNL	0.386267	0.126163	0.89907
NTC_1490	0.407743	0.140964	0.85089
TAF6L	1.16887	0.5053	0.296451
NTM_ENST00000374786.1	0.42602	0.15369	0.813355
ZNF528	0.44087	0.163858	0.785531
NTC_5115	0.5255	0.219317	0.658927
NTC_4444	0.397253	0.134913	0.869945
NTC_15643	0.244097	0.0385697	1.41375
POLR2I	0.435737	0.161751	0.791152
KLF11	0.488767	0.197103	0.705307
SLC44A3	0.361497	0.111435	0.952977
PRDM15	0.598973	0.266228	0.574746
ZNF257	0.499953	0.204982	0.688284
PLEKHM2	0.42637	0.156186	0.806359
GPATCH3	0.57464	0.252426	0.597867
GEN1	0.72609	0.336855	0.472557
BTBD11_P1	0.488027	0.198901	0.701362
PROX1	0.230841	0.0330445	1.4809
NTC_11908	0.222203	0.0289613	1.53818
POLR3E	0.4672	0.185704	0.73118
SAMD3_P2	0.218633	0.0273877	1.56245
NTC_2419	0.785143	0.367793	0.434396
NTC_12919	0.206673	0.0223836	1.65007
NTC_2679	0.245219	0.0407187	1.39021
NTC_12566	0.668527	0.309277	0.509652
NTC_17686	0.362439	0.115455	0.937588
ZNF18	1.00416	0.459185	0.338013
CCDC84	0.29491	0.0706561	1.15085
C12orf77	0.322949	0.0890732	1.05025
TUBGCP2	0.383057	0.130336	0.884936
BMPER	0.189317	0.0162261	1.78979
STMND1	0.199916	0.020229	1.69403
CLEC11A	0.233232	0.0354898	1.4499
PAPLN_P1	0.489977	0.204675	0.688935
ZFYVE21	0.269369	0.0560169	1.25168
C8orf4	0.177789	0.0127503	1.89448
C1orf63	0.185563	0.0153322	1.81439
TPSD1	0.440433	0.172082	0.764266
NTC_4593	0.410847	0.151838	0.81862
THEMIS2	0.440877	0.172893	0.762221
MAEA_P1	0.503907	0.215628	0.666295
NTC_15634	0.288354	0.0686047	1.16365
ITGAE_ENST00000263087.4	0.44726	0.177825	0.750007
ARMC9	0.240052	0.040225	1.3955
DAXX_P1	1.23624	0.53598	0.270852
GMFG	0.249893	0.0457402	1.3397
NTC_10451	0.355215	0.114464	0.941331
SIAH1	0.69979	0.332975	0.477589
WDR81_P2	0.343122	0.106169	0.974
DEFB125	0.21184	0.0264969	1.5768
TBC1D7	0.170229	0.0109321	1.9613
NTC_12105	0.308817	0.0830467	1.08068
TELO2	0.805387	0.385198	0.414316
C3AR1	0.3748	0.12874	0.890286
KRT40_P2	0.172544	0.0117383	1.9304
FAM178B	0.280067	0.0647109	1.18902
NTC_10230	0.310357	0.0850527	1.07031
C15orf39	0.66476	0.316504	0.49962
NTC_13141	0.539937	0.242753	0.614835
F8_P1	0.488303	0.209318	0.679193
GPR56	0.286713	0.0697235	1.15662
AGBL3	0.233618	0.03821	1.41782
NTC_4021	0.14467	0.00518026	2.28565
CNOT7	0.505487	0.222073	0.653504
NTC_5373	0.291832	0.073862	1.13158
NFYB	1.00048	0.46777	0.329967
ZNF486	0.299068	0.0787831	1.10357
GJB6_P2	0.523937	0.234697	0.629493
MYF5	0.482647	0.207452	0.683083
ITGA7_P2	0.22213	0.0327976	1.48416
GPR150	0.406937	0.154934	0.809853
SIGLEC11	0.414193	0.160243	0.79522
CPEB1_ENST00000568128.1	0.6955	0.336299	0.473274
DBNDD2_P2	0.16506	0.0101503	1.99352
ARHGAP25	0.44861	0.184847	0.733187
NTC_3322	0.407827	0.156311	0.806009
C1QL4	0.332367	0.102678	0.988522
PPP1R21	0.388	0.142315	0.846748
ZNF783	0.31425	0.090076	1.04539
NTC_10551	0.303738	0.0830467	1.08068
DDB1_P1	0.968353	0.458663	0.338506
LHFPL5	0.313463	0.090076	1.04539
TM4SF18	0.371097	0.131248	0.881906
NTC_18508	0.55544	0.257632	0.589
NTC_19755	0.410693	0.160115	0.795567
SEPT5_P2	0.53089	0.24258	0.615146
TMEM235	0.48311	0.210883	0.675958
ZNF408	0.625483	0.30056	0.522069
NTC_5330	0.22049	0.0331154	1.47997
NTC_9188	0.163102	0.00998761	2.00054
GPR155	0.61426	0.294601	0.530766
NTC_18472	0.288503	0.0741403	1.12995
NTC_15557	0.328477	0.101824	0.99215
LOC100505841	0.256587	0.0538418	1.26888
C5orf30	0.77108	0.379575	0.420703
RP9	1.00567	0.476053	0.322344
CCDC171	0.227693	0.0377296	1.42332
DENND2D_P2	0.40757	0.160499	0.794527
RAG2	0.345794	0.115753	0.936466
NTC_16814	0.266862	0.0612391	1.21297
NTC_12553	0.192377	0.0207677	1.68261
NTC_1061	0.355633	0.123206	0.909367
NBEAL2_P1	0.641927	0.314008	0.50306
SOX13	0.289453	0.0767549	1.11489
CCDC158	0.158669	0.0092781	2.03254
ZNF721_P1	0.57063	0.272568	0.564525
NTC_1645	0.73508	0.364599	0.438184
CACUL1	0.445693	0.189448	0.72251
GAPDH_P2	0.379007	0.14143	0.84946
RFT1	0.370003	0.134913	0.869945
NTC_7390	0.514608	0.236906	0.625424
NTC_14802	0.184897	0.0181731	1.74057
NTC_14612	0.19877	0.0241077	1.61784
NTC_12465	0.259219	0.0576393	1.23928
NTC_11385	0.2838	0.073862	1.13158
C12orf42_ENST00000378113.2,ENST00000548883.1	0.24036	0.0462087	1.33528
CLCF1	0.272877	0.0668581	1.17485
FOXK2	0.63945	0.31525	0.501345
GTF2IRD2_ENST00000405086.2	0.293257	0.0808547	1.09229
CCDC144A	0.151317	0.007653	2.11617
NTC_19790	0.194834	0.0227401	1.64321
OLFML1	0.273456	0.0675006	1.17069
NTC_6426	0.298286	0.0845863	1.0727
KIAA1257	0.18443	0.018449	1.73403
SNRPN	0.346855	0.119792	0.921572
SNRPB	0.373017	0.139021	0.856919
NTC_4768	0.452603	0.197551	0.70432
TMEM25	0.375293	0.141662	0.848745
ODF3	0.185002	0.0190558	1.71997
OR51A2_ENST00000380371.1	0.24242	0.0487105	1.31238
NTC_18545	0.657817	0.328484	0.483486
SLC38A5	0.39649	0.157951	0.801477
SYDE1	0.209343	0.0305459	1.51505
SLURP1	0.23311	0.0440867	1.35569
AGER	0.401347	0.163198	0.787285
ANAPC13	0.20923	0.0309452	1.50941
FAM126A	0.27459	0.0708573	1.14962
TMEM201	0.39921	0.16256	0.788986
LY6G5B	0.246812	0.0530973	1.27493
NEURL_ENST00000369780.4	0.395393	0.160243	0.79522
NTC_14325	0.187892	0.0212463	1.67272
ADAD2	0.6581	0.333404	0.477029
ESX1	0.3704	0.142129	0.847317
TAF5L	0.565687	0.279363	0.553831
NTC_4597	0.603043	0.30237	0.519461
OR6S1_ENST00000320704.3	0.33909	0.119179	0.923799
NTC_15316	0.219657	0.0375319	1.4256
TMIE	0.459377	0.208292	0.681327
ZNF730	0.541867	0.264751	0.577162
GPRIN3	0.252063	0.0575827	1.23971
ST6GALNAC3	0.336157	0.117961	0.928261
SCAF4	0.588437	0.294972	0.530219
C19orf44	0.30025	0.0914494	1.03882
ABI3BP	0.38517	0.155184	0.809154
RASL11A	0.221472	0.0391795	1.40694
CARS	0.61996	0.314421	0.502488
NTC_6492	0.235053	0.0473016	1.32512
PEAR1	0.525747	0.255649	0.592357
NTC_8245	0.190495	0.0232057	1.63441
THSD7A	0.240707	0.0511198	1.29141
GPN3	0.179433	0.0185776	1.73101
SOCS1	0.411367	0.175895	0.754747
CDKAL1	0.656967	0.336855	0.472557
CLOCK	0.7088	0.364827	0.437913
NTC_2686	0.438193	0.195762	0.708271
UQCRC1_P1	0.302017	0.0938925	1.02737
COLEC10	0.146391	0.00761391	2.11839
SPATA5L1	0.20014	0.0282494	1.54899
SALL4	0.633353	0.324033	0.48941
CCDC61	0.154472	0.00992566	2.00324
AGK	0.358917	0.13797	0.860214
ZNF699_ENST00000308650.3	0.469387	0.220611	0.656373
KRT33A	0.290113	0.0868355	1.0613
FAM124A	0.226607	0.0439061	1.35748
ZBTB2	0.236247	0.049903	1.30187
C5orf51	0.260587	0.0660303	1.18026
SORCS2	0.57687	0.292993	0.533142
NTC_7656	0.45085	0.207917	0.682109
C4orf46	0.203207	0.030745	1.51223
RIPPLY1	0.1648	0.0136737	1.86412
NELFB	0.484807	0.23267	0.633259
HIST1H4H_ENST00000289352.1,ENST00000377727.1	0.623693	0.321928	0.492242
SCGB1D4	0.267039	0.0709244	1.1492
NTC_3562	0.760347	0.394923	0.403488
NTC_16265	0.56812	0.288476	0.53989
NTC_2850	0.348303	0.131799	0.880089
NTMT1	0.23184	0.0477351	1.32116
COL6A2	0.513693	0.253497	0.596028
NR2E3	0.38049	0.156941	0.804265
NTC_9438	0.598247	0.308051	0.511378
ENAM	0.204453	0.0318942	1.49629
NTC_11302	0.240142	0.0532561	1.27363
C4orf33_P2	0.332867	0.120613	0.918606
SMC1A	0.35933	0.141111	0.85044
OPA3_P1	0.666133	0.347786	0.458689
NTC_14131	0.183313	0.021538	1.66679
ACKR2	0.441257	0.203144	0.692196
PAGR1	0.240678	0.0539488	1.26802
ZNF812	0.196508	0.0279958	1.55291
POLDIP2	0.358318	0.140964	0.85089
SATB1_P1	0.458647	0.216906	0.663729
SPAG4_P2	0.152735	0.0103026	1.98706
NTC_1725	0.17984	0.0205789	1.68658
C16orf71	0.254377	0.0642141	1.19237
NTC_18242	0.323123	0.115256	0.938336
TPRN	0.16877	0.0159984	1.79592
CSTB	0.677197	0.357139	0.447162
NTC_2059	0.396197	0.172217	0.763925
NTC_14534	0.684747	0.361423	0.441985
TATDN2	0.270987	0.0767549	1.11489
NTC_19943	0.227283	0.046919	1.32865
DPY19L3	0.506107	0.253139	0.59664
MED27	0.643083	0.339208	0.469534
OR5AK2_ENST00000326855.2	0.36537	0.149152	0.82637
NTC_17717	0.227998	0.0473977	1.32424
LRRC61	0.270563	0.0766117	1.1157
SLC6A12	0.366193	0.150003	0.823901
NMNAT2	0.484063	0.238101	0.623238
SPEN	0.330623	0.122476	0.91195
NTC_9074	0.467847	0.226831	0.644297
HOXB8_P1	0.657151	0.347786	0.458689
BTG2	0.652083	0.345142	0.462002
PABPC1L2B_ENST00000373521.2,ENST00000538388.1	0.424271	0.19502	0.709921
NTC_6151	0.220096	0.0429683	1.36685
C8orf76	0.134562	0.00581229	2.23565
SLC52A2	0.451783	0.215947	0.665653
GSN	0.37476	0.157951	0.801477
C15orf40	0.172633	0.0182365	1.73906
HS3ST5	0.454291	0.218376	0.660796
CLVS2	0.171857	0.0179425	1.74612
OR10W1_ENST00000395079.2	0.215279	0.0404236	1.39336
IFFO1_P1	0.483287	0.239817	0.62012
RPA3	0.562303	0.293273	0.532727
STOX2_P2	0.168622	0.0167684	1.77551
PCDH19	0.413813	0.189309	0.72283
CCDC113	0.246473	0.0611796	1.21339
GJA10_ENST00000369352.1	0.41244	0.188579	0.724507
TTLL12	0.420406	0.195317	0.709261
CCDC130_P1	0.199203	0.0318965	1.49626
NTC_10582	0.189771	0.0268798	1.57057
NTC_17814	0.295323	0.0980994	1.00833
NTC_17505	0.185563	0.0248732	1.60427
PLAC1L	0.360693	0.149516	0.825311
CPSF7	0.533373	0.276725	0.557951
NTC_11269	0.515313	0.264567	0.577464
KMT2B_P1	0.263526	0.0744893	1.12791
NTC_3173	0.544357	0.284587	0.545785
NTC_12619	0.192965	0.0288666	1.5396
NTC_13395	0.366953	0.155059	0.809504
ZBTB12	0.754137	0.403824	0.393808
ZNF732	0.35282	0.144008	0.841613
LRRCC1	0.374171	0.161175	0.792702
NTC_12240	0.2315	0.0524137	1.28056
C19orf12	0.20576	0.036249	1.4407
ERC1	0.332093	0.1282	0.892113
ANKS6	0.215969	0.0425716	1.37088
SCGB2A2	0.149692	0.0105478	1.97684
SPRR2E	0.16387	0.0158482	1.80002
NTC_119	0.164073	0.0159796	1.79643
ZNF589	0.44053	0.214355	0.668866
ANKRD66	0.337377	0.133906	0.873199
GPATCH2	0.234537	0.0554664	1.25597
CYP2A7	0.301625	0.105568	0.976469
ZNF789	0.639127	0.346462	0.460344
NAV2_ENST00000360655.4	0.268333	0.0801099	1.09631
C15orf59	0.30875	0.11192	0.951094
BZW2	0.46228	0.231662	0.635146
FAM159B	0.35901	0.152207	0.817566
SDK1	0.511737	0.266969	0.57354
MAGEC2	0.401133	0.185704	0.73118
S100A3	0.237248	0.0581507	1.23545
CENPW	0.64892	0.353494	0.451618
YAP1	0.47926	0.244666	0.611426
WDR37	0.441617	0.217547	0.662447
WNT1_P1	0.508587	0.266043	0.575048
ZNF280D	0.524003	0.276725	0.557951
LRRC18	0.261765	0.0764687	1.11652
NTC_16374	0.240147	0.0607644	1.21635
C12orf39_P2	0.246837	0.0657141	1.18234
SMAP2_P2	0.293337	0.101734	0.992534
NTC_3877	0.190953	0.0299228	1.524
SOWAHC	0.257193	0.0739315	1.13117
FNIP2	0.232823	0.056405	1.24868
CNOT4	0.761197	0.415057	0.381892
ZSCAN21	0.59338	0.324033	0.48941
LSM14A	0.627693	0.344702	0.462556
NTC_14819	0.208963	0.0408033	1.3893
LY6K	0.278083	0.0905666	1.04303
MESP2	0.437537	0.217547	0.662447
HOMER3	0.469353	0.241541	0.617009
SEMA4A	0.453673	0.229988	0.638295
NTC_6672	0.533807	0.286916	0.542245
BRI3	0.352913	0.151347	0.820027
PCNXL3	0.654943	0.361649	0.441713
CLPSL1_P1	0.13204	0.00645395	2.19017
LEFTY1_ENST00000272134.5	0.294573	0.10431	0.981676
NTC_17003	0.622557	0.343167	0.464494
CRNKL1	0.635193	0.350934	0.454774
SPOCD1	0.173732	0.0217591	1.66236
NTC_11907	0.173827	0.0218332	1.66088
NTC_3492	0.264313	0.0809295	1.09189
SLC26A2	0.393477	0.185127	0.73253
TOMM20L	0.27116	0.0865432	1.06277
LOXHD1_ENST00000536736.1	0.140054	0.00880078	2.05548
NTC_12783	0.2184	0.0480746	1.31808
TRNAU1AP	0.707147	0.391823	0.40691
ITM2A	0.58577	0.322769	0.491108
C9orf135	0.265307	0.0823614	1.08428
ANXA9	0.170677	0.0206496	1.68509
MT1HL1	0.28529	0.0981868	1.00795
GP2_P2	0.451333	0.230656	0.637034
GCM2	0.454547	0.233344	0.632003
SLCO4A1	0.476743	0.249726	0.602535
NTC_1943	0.224445	0.0526233	1.27882
ATP12A	0.56471	0.310301	0.508216
ZNF888_ENST00000596623.1	0.341843	0.144718	0.839478
TTLL1	0.308545	0.117557	0.92975
NTC_18967	0.502528	0.268826	0.570528
ERCC6	0.39172	0.185418	0.731849
PGBD3	0.39172	0.185418	0.731849
NTC_6063	0.175132	0.0231015	1.63636
ELF1	0.59578	0.33053	0.480789
SH3PXD2A_ENST00000355946.2	0.279653	0.0947391	1.02347
MATN1_P2	0.217014	0.0481233	1.31764
NTC_15688	0.198818	0.0365179	1.43749
GOLPH3L	0.162427	0.0174075	1.75926
MSGN1	0.204541	0.0400886	1.39698
DGCR6	0.160072	0.0164179	1.78468
OR51Q1_ENST00000300778.4	0.404933	0.197103	0.705307
HUS1	0.3287	0.135251	0.868861
ZNF846	0.35397	0.156186	0.806359
NOTO	0.442443	0.226666	0.644614
BEST1_P1	0.138965	0.00893487	2.04891
AR	0.288498	0.103363	0.985634
RFX2	0.392477	0.188579	0.724507
KIAA1147	0.31428	0.124572	0.904579
ALKBH5	0.461843	0.242674	0.614977
NTC_15410	0.235443	0.0621977	1.20623
CSNK1A1L	0.159833	0.0167291	1.77653
NTC_9185	0.548833	0.303986	0.517146
NEK11	0.211403	0.045554	1.34147
ZNF222	0.281883	0.0986884	1.00573
NTC_18750	0.198117	0.0371391	1.43017
RPRM	0.475897	0.254213	0.594803
LOXL1	0.290558	0.106125	0.974184
OR51F2_ENST00000322110.5	0.360007	0.163598	0.786222
FAM50B	0.204193	0.0411007	1.38615
NTC_19217	0.241487	0.0673073	1.17194
PTTG1	0.529973	0.292599	0.533728
NTC_13390	0.35419	0.159476	0.797304
CT62	0.14374	0.0108516	1.96451
ZNF174	0.265787	0.0866222	1.06237
NFKBIA_P2	0.537807	0.298556	0.524974
ATP10A	0.204267	0.0415288	1.38165
FNDC7_P2	0.226063	0.0564606	1.24825
MROH6_P1	0.156011	0.0155515	1.80823
METTL4	0.482456	0.260354	0.584435
KIAA0430	0.264056	0.0855994	1.06753
NTC_16804	0.440813	0.229487	0.639241
PASD1	0.154276	0.0149372	1.82573
FAM98C	0.166767	0.0204851	1.68856
NTC_8837	0.40081	0.198451	0.702348
LEAP2	0.320467	0.132351	0.878273
INTS12	0.206057	0.0430677	1.36585
NME8	0.2268	0.0574697	1.24056
CCL20_P2	0.182836	0.0289297	1.53866
C12orf73_P2	0.133355	0.00777133	2.1095
ZGLP1	0.669403	0.380041	0.420169
NTC_18320	0.268517	0.0896688	1.04736
NTC_8985	0.19926	0.0388127	1.41103
CENPM	0.48053	0.25999	0.585043
PPHLN1	0.25853	0.0820582	1.08588
RUVBL1	0.6874	0.39076	0.40809
ALDH1A3_P1	0.66334	0.377711	0.42284
SUZ12	0.251367	0.0767549	1.11489
IGF2BP2	0.579987	0.329123	0.482641
NTC_6892	0.292797	0.11076	0.955616
NTC_9800	0.468937	0.253318	0.596334
NTC_10407	0.172567	0.024	1.61979
NTC_14704	0.257773	0.082894	1.08148
SCGB2B2	0.133897	0.00828225	2.08185
NTC_19429	0.27263	0.0953353	1.02075
TUFT1	0.140712	0.0105348	1.97738
NTC_8158	0.152589	0.0150262	1.82315
RPGR	0.180147	0.0286155	1.5434
NTC_18307	0.136931	0.00935986	2.02873
NTC_20251	0.335585	0.148668	0.827783
C19orf71	0.212057	0.0490064	1.30975
KIAA0247	0.424943	0.222073	0.653504
NTC_1641	0.306563	0.124256	0.905683
NTC_14929	0.241583	0.0709916	1.14879
SPIB	0.579133	0.331902	0.47899
FAM166B	0.24484	0.0737926	1.13199
APOBEC3C	0.28371	0.105753	0.975707
CENPI	0.907203	0.495449	0.305001
PRDM4	0.79404	0.448299	0.348432
NTC_17809	0.302265	0.121749	0.914536
HNRNPAB	0.227643	0.0610607	1.21424
NTC_9135	0.23888	0.0699225	1.15538
LMX1B	0.282774	0.105753	0.975707
NTC_17964	0.361397	0.172487	0.763243
NTC_9276	0.331053	0.146982	0.832736
DDX60	0.48669	0.271442	0.566323
CHDC2_ENST00000313548.4	0.319687	0.137591	0.86141
CLIC3	0.284553	0.107809	0.967344
ETV7	0.678037	0.392775	0.405856
NTC_9211	0.116087	0.0042926	2.36728
NTC_18643	0.24996	0.0795918	1.09913
GRXCR2_ENST00000377976.1	0.205867	0.0463973	1.33351
OR5D14_ENST00000335605.1	0.34806	0.163079	0.787603
INS-IGF2_P2	0.39048	0.198601	0.702019
NTC_15037	0.206532	0.04711	1.32689
RNASE13	0.200492	0.0433235	1.36328
NTC_16736	0.39316	0.201773	0.695137
TUSC2	0.494377	0.280158	0.552597
HUS1B	0.333553	0.151715	0.818972
ZNF273_P1	0.831923	0.469688	0.32819
KRTAP6-3_ENST00000391624.1	0.38137	0.192366	0.715872
NTC_17189	0.486413	0.274641	0.561234
KIAA0754	0.26207	0.0908949	1.04146
GNPDA2	0.261038	0.090076	1.04539
NTC_17359	0.59786	0.349777	0.456209
NTC_5578	0.275529	0.102365	0.989848
NTC_5532	0.274327	0.101465	0.993686
NTC_876	0.232067	0.0669221	1.17443
ZNF605	0.500113	0.285168	0.544899
EFCAB8	0.21848	0.0566836	1.24654
COPRS	0.118545	0.00505078	2.29664
KIAA1598	0.198061	0.0422215	1.37447
CCDC74B	0.281508	0.107998	0.966585
C18orf8	0.48779	0.276806	0.557825
HSD17B4	0.41057	0.217547	0.662447
AGTRAP	0.3343	0.15369	0.813355
AKTIP	0.245932	0.0784907	1.10518
ZCCHC13	0.35727	0.173708	0.76018
MNS1	0.28221	0.109134	0.962039
NTC_7761	0.296147	0.121128	0.916755
HCFC1R1	0.153902	0.0172458	1.76332
NTC_6759	0.328932	0.149638	0.824959
NTC_3697	0.26456	0.0944845	1.02464
ARNTL	0.58673	0.345142	0.462002
NTC_19716	0.160652	0.0205789	1.68658
NTC_16305	0.143637	0.013015	1.88555
NTC_10788	0.212747	0.0533622	1.27277
C4orf32	0.25752	0.0889395	1.05091
LOXL3	0.298737	0.124361	0.905315
C6orf120	0.154602	0.0178593	1.74814
DNPH1	0.16198	0.0214648	1.66827
NTC_17146	0.223808	0.0620772	1.20707
TGDS	0.583743	0.344702	0.462556
NTC_16579	0.188416	0.0369051	1.43291
C11orf44_ENST00000317019.2	0.152107	0.016802	1.77464
TBC1D2	0.28181	0.11028	0.957503
LY6G5C	0.45914	0.258537	0.587477
PABPN1	0.824113	0.471275	0.326726
UBTF	0.57997	0.343387	0.464217
FAT2	0.179663	0.0317571	1.49816
ZNF551	0.221189	0.0607053	1.21677
NTC_13269	0.289507	0.117658	0.929378
RSRC2	0.320209	0.144481	0.84019
MX1	0.491973	0.284007	0.546671
GGCT	0.23764	0.0739315	1.13117
NTC_10777	0.160304	0.0210537	1.67667
RTEL1	0.46886	0.26734	0.572937
LOC643669	0.281683	0.111435	0.952977
IL13_P1	0.220525	0.0607053	1.21677
CRYBG3_ENST00000182096.4	0.124558	0.00701242	2.15413
BICD1	0.50748	0.296163	0.528469
BAGE	0.33263	0.156689	0.804962
KRTAP1-5	0.359573	0.18019	0.744269
ISM1	0.258252	0.0920049	1.03619
CIZ1	0.517127	0.303784	0.517435
TTC23_P2	0.160583	0.0215625	1.6663
ZMYM2	0.618913	0.369626	0.432238
ICA1L	0.133781	0.0100249	1.99892
RERE	0.30321	0.131248	0.881906
NTC_5820	0.371453	0.191049	0.718856
SPATA20	0.114908	0.00481344	2.31754
CLEC4A	0.484257	0.282078	0.549631
HIST4H4_ENST00000539745.1	0.216757	0.0591847	1.22779
NTC_12848	0.616463	0.370085	0.431698
PARP8	0.139228	0.0122648	1.91134
THEG5	0.14243	0.0135592	1.86777
AGO1	0.797437	0.463895	0.333581
AUNIP	0.360157	0.182578	0.738551
KRTAP9-1_ENST00000398470.1	0.295007	0.125418	0.901639
NTC_7471	0.273975	0.106964	0.970761
RAP1B	0.247203	0.0840449	1.07549
EDDM3A	0.23757	0.076041	1.11895
DHRS13	0.307187	0.136605	0.864532
IFIT1B	0.244317	0.0819032	1.0867
NTC_6921	0.335109	0.161656	0.791408
CIB1	0.368763	0.190935	0.719114
CABP5	0.158522	0.0212524	1.67259
GPR157	0.404723	0.221747	0.654141
POLN	0.203913	0.050407	1.29751
SESN2	0.52879	0.316079	0.500204
NTC_6397	0.380617	0.202381	0.693829
NIPAL1	0.31061	0.14143	0.84946
C9orf163	0.258776	0.0955918	1.01958
CELSR2_P1	0.538327	0.323611	0.489976
MICALCL_ENST00000256186.2	0.165517	0.0255177	1.59316
LY9	0.434637	0.247468	0.60648
ZFP3	0.479997	0.282463	0.549038
IQCF3_P2	0.192781	0.0430125	1.3664
SCUBE1	0.274673	0.11028	0.957503
ORC6	0.561547	0.340328	0.468102
TP53BP2	0.24788	0.0870183	1.06039
NTC_16036	0.22726	0.0699225	1.15538
CNOT1	0.677685	0.40982	0.387407
TANGO6	0.214785	0.0599502	1.22221
NTC_12533	0.292933	0.127232	0.895405
HMX1	0.45348	0.264015	0.578372
NTC_12346	0.30654	0.139692	0.854829
ZNF275	0.59837	0.364827	0.437913
LOC100652824	0.17968	0.0348181	1.45819
LRRC3	0.455357	0.265908	0.575268
NTC_11405	0.175828	0.0324127	1.48928
C7orf66_ENST00000379007.2	0.441587	0.255289	0.592968
MBD3L1_ENST00000305625.2	0.357067	0.184847	0.733187
KCNA5	0.23276	0.0750505	1.12465
FASTKD1	0.263001	0.101196	0.994839
NTC_13773	0.22513	0.0688666	1.16199
NTC_5829	0.25377	0.0933035	1.0301
NTC_4558	0.26731	0.10529	0.977612
GATSL3	0.20023	0.0496026	1.3045
IFIT1	0.347873	0.177587	0.750588
NTC_17435	0.125894	0.00844127	2.07359
NTC_19387	0.480333	0.286139	0.543424
NTC_8646	0.442543	0.257271	0.589609
ZNF48	0.699833	0.423976	0.372659
NTC_13740	0.40584	0.227825	0.642399
SUSD1	0.336357	0.16833	0.773837
PTPRU_P1	0.28168	0.119179	0.923799
NTC_20365	0.163397	0.0256028	1.59171
NKX2-5	0.6882	0.419007	0.377779
TMEM63A_P1	0.35882	0.188579	0.724507
COL8A2	0.21677	0.0632298	1.19908
SMCO4	0.35376	0.184278	0.734526
ATP1B1	0.201373	0.051325	1.28967
CCDC12_P2	0.164565	0.0264384	1.57776
PRH2	0.161463	0.024735	1.60669
C1orf51	0.261977	0.102275	0.990231
CNTD2_P2	0.225343	0.0706561	1.15085
NTC_3068	0.25653	0.0975763	1.01066
NTC_8750	0.192171	0.0447694	1.34902
TMEM140	0.2165	0.0634747	1.1974
FGF14_ENST00000376143.4	0.322018	0.156689	0.804962
MVB12B	0.162586	0.0254611	1.59412
DRP2	0.360296	0.190903	0.719188
CDCA4	0.19869	0.0497026	1.30362
NTC_18294	0.202993	0.0530444	1.27536
DEFB118	0.14211	0.0150798	1.8216
TAF9B	0.314132	0.150003	0.823901
CEP85L	0.261223	0.102275	0.990231
NKX3-1	0.583227	0.360292	0.443345
OSCP1	0.255073	0.0969689	1.01337
ZNF329_P2	0.52689	0.32319	0.490542
SLC39A5	0.463053	0.276725	0.557951
ARHGAP44	0.264247	0.105383	0.977231
NPNT	0.23904	0.0831232	1.08028
NTC_7737	0.52545	0.322558	0.491392
ANKRD53	0.195807	0.048026	1.31852
CSNK2A3	0.22006	0.0671145	1.17318
NTC_648	0.193863	0.0466338	1.3313
MCMBP	0.280723	0.120407	0.919347
PRPF39	0.42505	0.247117	0.607098
LENEP	0.30253	0.140501	0.852322
NPIPA8_ENST00000525596.1	0.205058	0.0553021	1.25726
FAM49A	0.446882	0.265495	0.575943
NTC_3152	0.153111	0.0210058	1.67766
NTC_6864	0.295383	0.135138	0.869222
MAD2L2	0.423006	0.247468	0.60648
BCL11A	0.36331	0.196804	0.705965
VAPA	0.213705	0.0632298	1.19908
PRRG2	0.30941	0.148547	0.828136
TMEM2	0.352693	0.188015	0.725809
ASPN	0.127884	0.00997519	2.00108
DEFB134	0.202717	0.0548117	1.26113
NTC_20339	0.253423	0.0980994	1.00833
NTC_15822	0.292583	0.134018	0.872838
NTC_9301	0.190423	0.0456936	1.34014
CATSPER1	0.398113	0.228988	0.640188
GPR78	0.276747	0.119997	0.92083
NPL	0.230993	0.0789297	1.10276
MAGEL2	0.21679	0.0668581	1.17485
TCEAL2_P1	0.388437	0.221098	0.655416
NTC_14945	0.37288	0.207607	0.682758
FAM160B2	0.34657	0.184278	0.734526
CLNK	0.276837	0.120394	0.919396
SBSN	0.231968	0.0799616	1.09712
BAIAP2	0.107676	0.00433348	2.36316
OR10G9_ENST00000375024.1	0.115667	0.00633725	2.1981
PLCD1	0.320513	0.161013	0.79314
SLC22A15	0.531653	0.332545	0.478149
NTC_11411	0.201014	0.0543788	1.26457
NTC_19897	0.416607	0.24554	0.609878
MVD	0.339723	0.178828	0.747565
NTC_18690	0.211789	0.0632909	1.19866
MBD4	0.592077	0.372616	0.428738
KIAA1644	0.417987	0.247117	0.607098
S100A10_P1	0.197153	0.0516341	1.28706
NTC_19063	0.340267	0.179631	0.745618
PEX1	1.05231	0.574026	0.241068
FAM47E-STBD1_ENST00000237642.6	0.316463	0.157951	0.801477
TWIST2	0.186696	0.043816	1.35837
ZNF212	0.17426	0.0351153	1.4545
DTD2	0.340383	0.18005	0.744606
TCP11X1_ENST00000333110.5	0.34897	0.188001	0.725839
NXF2B_ENST00000412230.2,ENST00000457521.2	0.34897	0.188001	0.725839
NXF2_ENST00000330252.5,ENST00000395088.2	0.34897	0.188001	0.725839
TCP11X2_ENST00000453326.2	0.34897	0.188001	0.725839
ING5	0.291033	0.134801	0.870306
ZNF853_P2	0.30124	0.144342	0.840607
CLDN12	0.573663	0.362043	0.44124
NTC_6652	0.197517	0.0523092	1.28142
BST2	0.123976	0.0090936	2.04126
NTC_17926	0.392747	0.226831	0.644297
OPTC_P1	0.380507	0.216266	0.665011
UBR5	1.0389	0.570807	0.24351
HOXA4	0.402587	0.235375	0.62824
TMOD3	0.538947	0.339458	0.469214
ITIH2	0.17631	0.036799	1.43416
ROPN1L	0.235013	0.0840449	1.07549
NTC_1677	0.740453	0.455799	0.341226
NUF2	0.4065	0.239107	0.621409
NID2	0.0994223	0.0028814	2.5404
TMEM35	0.461003	0.28362	0.547263
RFX1	0.817627	0.49163	0.308362
MYH9	0.306263	0.150246	0.823196
NTC_15013	0.251957	0.0998593	1.00061
OR5M1_ENST00000526538.1	0.178557	0.0387721	1.41148
OR2T5_ENST00000366473.2	0.32795	0.170466	0.768361
NTC_3862	0.22218	0.0734463	1.13403
ART4	0.117943	0.00730761	2.13622
GRB7	0.221597	0.0731012	1.13608
C11orf73	0.209329	0.0627423	1.20244
FAM69C	0.136538	0.0144131	1.84124
NTC_18079	0.41397	0.247293	0.606789
C3orf35_ENST00000426078.1	0.43067	0.261084	0.58322
GPR128_P2	0.192647	0.0497026	1.30362
ATAT1	0.207353	0.0615373	1.21086
P2RY14	0.24899	0.0981868	1.00795
EFCAB7	0.245563	0.0950794	1.02191
HAPLN4_P2	0.410813	0.245015	0.610806
FAM131B	0.28472	0.131468	0.881179
KRT74	0.209971	0.0638447	1.19487
NTC_17851	0.44319	0.271629	0.566023
PGBD4	0.555463	0.353558	0.45154
KCNK16	0.4084	0.243274	0.613904
HS3ST6	0.399377	0.235714	0.627614
LECT1	0.367777	0.208384	0.681136
SYCE3	0.21446	0.0680184	1.16737
DCP2	0.54101	0.345582	0.461449
GTF2H2_ENST00000274400.5,ENST00000330280.7	0.238627	0.0899129	1.04618
LSR	0.319837	0.165952	0.780019
KCP_P2	0.342597	0.187137	0.72784
NTC_10565	0.320155	0.16661	0.778299
GIMAP8	0.214609	0.0691951	1.15992
CARS2	0.273193	0.122789	0.910842
NTC_5425	0.378737	0.220287	0.657011
LY6G6F	0.243683	0.09525	1.02114
NHSL1_P2	0.217005	0.0713506	1.1466
HP1BP3	0.49655	0.315664	0.500774
SART3	0.818537	0.497036	0.303612
NTC_5241	0.17748	0.0397974	1.40014
FOXJ1	0.172017	0.0359437	1.44438
FRS3	0.175344	0.038288	1.41694
SPAG7	0.21218	0.0675006	1.17069
PABPC4L	0.19581	0.0538953	1.26845
PEX7	0.76913	0.475521	0.32283
FSD1L	0.229843	0.0831232	1.08028
NTC_13871	0.218623	0.0731701	1.13567
NTC_2819	0.26004	0.111146	0.954108
INSL5	0.18409	0.044907	1.34769
NTC_14816	0.24639	0.0984494	1.00679
NTC_9065	0.414251	0.251891	0.598787
NUP214	0.552301	0.355794	0.448802
C7orf71	0.230323	0.0841993	1.07469
NTC_15503	0.716573	0.451652	0.345196
RALGAPB	0.461883	0.291417	0.535485
C11orf85	0.32929	0.177587	0.750588
TMEM57	0.296653	0.146862	0.83309
KRTAP19-5	0.188437	0.0489076	1.31062
CEP290	0.18745	0.0482208	1.31677
TMEM260	0.40068	0.242286	0.615671
NTC_11816	0.233402	0.0877348	1.05683
TTI2	0.131423	0.0132846	1.87665
NTC_16597	0.150697	0.0231015	1.63636
EMD	0.292997	0.144008	0.841613
PKNOX2	0.4697	0.298556	0.524974
C3orf80	0.108314	0.00529865	2.27584
RAN	0.43722	0.273321	0.563327
NTC_8983	0.50958	0.32891	0.482923
NTC_9577	0.249963	0.103637	0.984486
COL21A1	0.151352	0.0237061	1.62514
NTC_405	0.427197	0.265674	0.575652
NTC_10459	0.252802	0.10659	0.972282
CRTAC1	0.141133	0.0181521	1.74107
CDH11	0.545433	0.354451	0.450444
RGS11	0.424477	0.264383	0.577767
FBXO24	0.258968	0.112991	0.946958
NTC_15032	0.170567	0.0365951	1.43658
HOXB6_P1	0.358647	0.207452	0.683083
ZNF667	0.149074	0.0228171	1.64174
NTC_14993	0.598077	0.390161	0.408757
CHML	0.133458	0.0147607	1.83089
NTC_2627	0.209147	0.0680833	1.16696
FOXN1	0.213726	0.0721422	1.14181
NTC_2384	0.19218	0.0537883	1.26931
TMEM51_P1	0.214243	0.072689	1.13853
NTC_17975	0.183699	0.0470144	1.32777
LGR5	0.341013	0.192659	0.71521
DHCR24	0.241957	0.0981868	1.00795
PELO_P1	0.154657	0.0264969	1.5768
TMEM132C	0.289734	0.144078	0.841403
ZC3H8	0.261236	0.116761	0.932702
MTCH1	0.599997	0.392775	0.405856
NTC_1798	0.236494	0.0934715	1.02932
APLF	0.55039	0.361196	0.442257
GYPA	0.309327	0.163338	0.786912
GREM1	0.228	0.0855994	1.06753
NTC_13475	0.255437	0.111532	0.9526
ANGPT1	0.356416	0.207762	0.682434
H1FX	0.187025	0.0501041	1.30013
NTC_10277	0.21349	0.0726204	1.13894
CSGALNACT1_P2	0.157147	0.0283662	1.5472
TSTD3	0.149515	0.0236909	1.62542
NTC_16868	0.335803	0.189013	0.723508
HAPLN4_P1	0.198954	0.0601166	1.22101
FAM216A	0.40132	0.248172	0.605247
C20orf196	0.273295	0.129282	0.888461
VIPR1	0.362773	0.214355	0.668866
CTSD	0.38267	0.232334	0.633888
SLC35E4	0.401353	0.248701	0.604322
CABP4_P2	0.326863	0.181171	0.741912
ERCC6L	0.736525	0.468549	0.329245
ART3_P1	0.40425	0.251357	0.599708
NTC_7967	0.174875	0.0411434	1.3857
NTC_7296	0.235924	0.0939769	1.02698
TBC1D21	0.174167	0.0406342	1.39111
KRTAP20-2	0.112687	0.0070852	2.14965
NTC_18992	0.153107	0.0261766	1.58209
NTC_18012	0.63286	0.414319	0.382665
NTC_17348	0.19065	0.0536815	1.27018
FGF19	0.262117	0.119383	0.923056
NTC_9645	0.282625	0.139461	0.855546
C14orf2	0.538667	0.355794	0.448802
FAM57B	0.14888	0.0237859	1.62368
NTC_4897	0.11889	0.00928974	2.032
NTC_13494	0.193203	0.056183	1.2504
LOC100129520	0.112058	0.0070186	2.15375
NTC_19820	0.169794	0.0379282	1.42104
NTC_5884	0.180996	0.0464445	1.33307
REM1	0.270867	0.128632	0.890651
NTC_10021	0.161222	0.0319285	1.49582
DPYSL5	0.167436	0.0363257	1.43979
EML5	0.267688	0.12577	0.900423
C3orf35_ENST00000425564.2	0.365147	0.218833	0.659887
HNRNPM_P2	0.415677	0.26328	0.579582
PIGX	0.248249	0.107058	0.970381
C22orf31	0.116827	0.0087124	2.05986
NTC_7222	0.294417	0.15233	0.817215
CHST5	0.37428	0.227659	0.642715
NTC_12955	0.27514	0.133572	0.874286
NTC_2281	0.226067	0.0863065	1.06396
NTC_2968	0.178254	0.0447694	1.34902
SUN5	0.28402	0.142363	0.846603
PILRA	0.191302	0.0553568	1.25683
NTC_1362	0.23904	0.0988004	1.00524
NTC_9321	0.17362	0.0414	1.383
DPH7	0.127697	0.0131889	1.87979
FEM1A	0.4256	0.272944	0.563926
INF2	0.438853	0.284007	0.546671
SNIP1	1.1667	0.623005	0.205509
C19orf67	0.1733	0.0413571	1.38345
CLIP2	0.373377	0.227991	0.642083
NTC_12140	0.139647	0.0192102	1.71647
TTPAL	0.225707	0.0867013	1.06197
HIF3A_P2	0.370013	0.225018	0.647783
WNT10B	0.212183	0.07421	1.12954
ZNF675	0.184314	0.0501041	1.30013
GPR25	0.43258	0.2794	0.553773
NTC_16154	0.388817	0.24206	0.616077
KRT38	0.206557	0.069262	1.15951
NTC_18178	0.31453	0.173301	0.7612
SALL1	0.630777	0.417523	0.379319
NTC_8562	0.363417	0.21964	0.658288
NTC_4144	0.52271	0.348891	0.45731
NTC_6777	0.280983	0.141081	0.850533
ECSCR	0.174412	0.0426595	1.36998
LRRC39	0.264513	0.124995	0.903109
NTC_2319	0.128754	0.0139553	1.85526
CLDN17	0.439213	0.285871	0.54383
TPPP3	0.257573	0.118366	0.926772
NTC_13660	0.216511	0.079003	1.10236
NTC_2172	0.186376	0.0524137	1.28056
NAA15	0.44613	0.29181	0.534899
IMPG1	0.129299	0.0142761	1.84539
NTC_4179	0.24548	0.106777	0.971521
C8orf87	0.115096	0.00851642	2.06974
C16orf70	0.173498	0.0423962	1.37267
SRSF5	0.91468	0.549093	0.260354
NTC_15587	0.342683	0.202077	0.694483
NF2	0.195062	0.0603515	1.21931
TCEB3	0.511093	0.342511	0.465325
KLF12	0.206933	0.0710589	1.14838
FERD3L	0.593033	0.397557	0.400601
SOGA1	0.176282	0.0449357	1.34741
CNNM2	0.355773	0.214991	0.66758
NTC_1544	0.175477	0.0443133	1.35347
CIAPIN1	0.287923	0.149759	0.824606
BMP2_P1	0.2811	0.143066	0.844462
C11orf63	0.160533	0.0332575	1.47811
CD24	0.174913	0.0439963	1.35658
C4orf45_ENST00000434826.2	0.33057	0.191589	0.71763
NTC_612	0.143833	0.0224342	1.64909
CDRT15L2_ENST00000399044.1	0.301587	0.163598	0.786222
MS4A13	0.53519	0.360744	0.442801
SMPDL3B	0.142447	0.0217438	1.66266
C5orf24	0.31036	0.172602	0.762953
KAZN_ENST00000376030.2	0.197467	0.0632298	1.19908
NTC_17498	0.281413	0.144126	0.841257
NTC_10068	0.182746	0.0506606	1.29533
TM4SF5	0.385587	0.243274	0.613904
RPP25L	0.114724	0.00864663	2.06315
NTC_18578	0.350593	0.211354	0.674989
XPC_P1	0.482773	0.323611	0.489976
ZNF140	0.599697	0.40334	0.394329
SLC24A2	0.451917	0.299757	0.523231
SERPINA11	0.23064	0.0943997	1.02503
TBC1D2B	0.171093	0.0415288	1.38165
CD47	0.446717	0.295766	0.529052
CGB	0.30776	0.170735	0.767678
GUCA2A	0.23444	0.0982963	1.00746
TAS1R1	0.46249	0.308663	0.510515
DDIT4L	0.167696	0.039115	1.40766
NTC_407	0.2337	0.0977505	1.00988
C3orf27_ENST00000356020.2	0.238717	0.102909	0.987548
SYT1_P2	0.151132	0.0276295	1.55863
NLGN4Y_P1	0.306297	0.170198	0.769045
WFDC13	0.191123	0.0586084	1.23204
NTC_14939	0.216178	0.0815299	1.08868
C14orf80	0.117163	0.00980279	2.00865
TMEM184A_P2	0.1887	0.0566279	1.24697
ERCC2	0.263043	0.127554	0.894307
NOTUM	0.23857	0.103288	0.985952
TBC1D12	0.16828	0.0400886	1.39698
NTC_10653	0.234373	0.0993287	1.00293
RUSC1_P1	0.163871	0.036799	1.43416
CREBBP	0.19514	0.0624998	1.20412
IL18RAP_P2	0.313003	0.177548	0.750683
NTC_3070	0.17743	0.0475903	1.32248
NTC_19964	0.145559	0.0244879	1.61105
CAB39L_P1	0.155507	0.0310792	1.50753
ADPRHL2	0.62376	0.42099	0.375728
FAM132B	0.119812	0.0110675	1.95595
HIST3H3	0.430523	0.285556	0.544309
SDC3	0.488667	0.331487	0.479533
ZNF280A	0.90635	0.55139	0.258541
CALML4	0.23786	0.103546	0.984869
NTC_11520	0.150857	0.0280265	1.55243
NTC_16127	0.280683	0.146503	0.834153
NTC_11483	0.167934	0.0403816	1.39382
ZNF697	0.29408	0.159987	0.795915
NTC_4378	0.286363	0.15233	0.817215
ZNF597	0.594153	0.403824	0.393808
NTC_13582	0.59391	0.403824	0.393808
TAS2R42_ENST00000334266.1	0.317493	0.183427	0.736538
NTC_4870	0.226622	0.0929682	1.03167
ALOX15B	0.387077	0.248936	0.603913
C16orf78	0.684483	0.45554	0.341474
OR5AS1_ENST00000313555.1	0.266112	0.132461	0.87791
EGR3	0.293113	0.159604	0.796956
NTC_10625	0.284333	0.151102	0.820731
KIAA1211_P1	0.163455	0.0374137	1.42697
LIX1L	0.305172	0.172084	0.764258
HEPH	0.315843	0.182861	0.73788
SYPL2	0.25465	0.121645	0.914905
ACKR3_P1	0.334767	0.201621	0.695464
C14orf177_ENST00000325812.2	0.148403	0.0270275	1.56819
BTNL9_P1	0.35095	0.217226	0.663088
NTC_8807	0.171787	0.0442225	1.35436
NTC_14230	0.201899	0.0704554	1.15209
RAB44_ENST00000229824.8	0.100095	0.00474933	2.32337
NTC_592	0.23632	0.103819	0.983721
NTC_8982	0.245583	0.113088	0.946582
TBC1D26_ENST00000437605.2	0.101514	0.00513221	2.2897
ZNF805	0.74794	0.488925	0.310758
CD177	0.233967	0.101554	0.993302
NTC_19949	0.502117	0.344483	0.462832
ZIK1	0.267917	0.135701	0.867417
PPDPF	0.235653	0.103288	0.985952
CBLN1	0.233521	0.101267	0.99453
C6orf1	0.105072	0.00616577	2.21001
NTC_8365	0.19603	0.0653993	1.18443
DBX1	0.221021	0.0891012	1.05012
NTC_426	0.285307	0.153814	0.813005
ZNF619	0.30099	0.169663	0.770413
LINC00594_ENST00000561261.1	0.21937	0.0878145	1.05643
MAGEC3_ENST00000443323.2,ENST00000536088.1	0.341813	0.209943	0.677898
NTC_8495	0.30024	0.169262	0.771439
NTC_4881	0.299647	0.168729	0.772809
DTHD1	0.242407	0.110856	0.955239
CCL16	0.0886197	0.00243853	2.61287
SCML2	0.33292	0.201621	0.695464
ZNF585B	0.237453	0.105939	0.974945
PROM2	0.387573	0.253139	0.59664
NTC_5218	0.234507	0.103272	0.986017
NTC_5025	0.287583	0.157067	0.803916
NTC_14206	0.361507	0.229487	0.639241
C19orf45_P2	0.21695	0.0862277	1.06435
NTC_5807	0.42878	0.28965	0.538126
ARGFX	0.369483	0.237418	0.624487
GFAP_P2	0.530143	0.367107	0.435207
HEATR4	0.25158	0.121231	0.916385
LCE6A	0.170195	0.044221	1.35437
C3orf18	0.21812	0.0878145	1.05643
NTC_15451	0.614387	0.421735	0.37496
NTC_4759	0.194046	0.0650231	1.18693
NTC_18099	0.227517	0.0972289	1.0122
ZNF511	0.440577	0.30056	0.522069
RASSF8	0.157537	0.0346833	1.45988
KCNE1L	0.262913	0.133559	0.874327
PHYKPL	0.185992	0.0581507	1.23545
ATG7	0.22916	0.099417	1.00254
CD300LB	0.298893	0.170466	0.768361
CLDN9	0.338103	0.209318	0.679193
MCIDAS	0.149261	0.0290194	1.53731
LOC100289187	0.143727	0.0253482	1.59605
SLC22A3	0.56948	0.39564	0.4027
ZNF850	0.164367	0.0402558	1.39517
NTC_3400	0.255051	0.126163	0.89907
NTC_5831	0.525103	0.365966	0.436559
SMCR8	0.136175	0.020744	1.68311
TMEM244	0.403943	0.27088	0.567223
ZDBF2	0.185833	0.0585254	1.23266
NTC_9819	0.270623	0.14248	0.846246
CENPL	0.261397	0.133016	0.876097
GAPT	0.180047	0.0535216	1.27147
NTC_16198	0.59623	0.413336	0.383697
C20orf201	0.198482	0.0703886	1.1525
ZNF679	0.473857	0.329123	0.482641
NTC_14878	0.322517	0.195465	0.708931
KNOP1	0.20017	0.0721422	1.14181
ARL14EP	0.120169	0.012551	1.90132
NTC_6542	0.19398	0.0664113	1.17776
ATP1A4_P1	0.29283	0.165952	0.780019
OR2T12_ENST00000317996.1	0.362053	0.23402	0.630747
COQ6	0.303757	0.177134	0.751698
NTC_5864	0.17569	0.0502554	1.29882
NTC_14458	0.249283	0.121542	0.915275
ZNF211	0.696193	0.470217	0.327702
VHLL_ENST00000339922.3	0.179423	0.0535216	1.27147
NTC_3572	0.223811	0.0956774	1.01919
NTC_13708	0.24937	0.121749	0.914536
GALR2	0.430097	0.294972	0.530219
MYPN_P1	0.15826	0.036249	1.4407
AQP3_P2	0.450337	0.311765	0.506173
GLIS1_ENST00000312233.2	0.394913	0.264751	0.577162
EVA1B	0.30089	0.174799	0.757461
C19orf73	0.291754	0.165533	0.781115
LOC402160	0.104686	0.00665851	2.17662
NTC_4483	0.541767	0.380275	0.419902
NTC_16303	0.483377	0.338372	0.470606
NTC_10549	0.243287	0.116252	0.934598
FAM65B_P1	0.168803	0.044999	1.3468
GPRIN2	0.148107	0.0291832	1.53487
NTC_20411	0.278403	0.152576	0.816512
NTC_18884	0.17172	0.0474939	1.32336
NTC_4064	0.432147	0.297957	0.525847
NTC_14743	0.199029	0.0722104	1.1414
NTC_744	0.29833	0.173301	0.7612
ANKRD33B	0.471433	0.329977	0.481517
NUDCD2	0.175893	0.0512404	1.29039
ZNF718_ENST00000502662.1	0.254171	0.127984	0.892844
NTC_15695	0.268322	0.142714	0.845532
FCRL1	0.45399	0.316495	0.499633
C17orf49_P1	0.303043	0.178517	0.74832
LOC729159_001282301	0.203153	0.0766117	1.1157
NTC_11752	0.217387	0.0906486	1.04264
NMS	0.1481	0.0295029	1.53014
DEPDC1B	0.633817	0.439086	0.35745
FGFBP1	0.30759	0.183427	0.736538
C11orf35	0.159882	0.038288	1.41694
LHB	0.144197	0.0268502	1.57105
MORN4	0.155343	0.0348181	1.45819
NTC_9884	0.46624	0.326784	0.485739
TEX12	0.22896	0.102678	0.988522
TTC39B	0.222628	0.0962784	1.01647
ZC3H12C	0.148564	0.0299879	1.52305
NTC_19190	0.256587	0.131358	0.881542
DACH1	0.62655	0.435533	0.360979
C4orf47	0.295624	0.171812	0.764948
NTC_4587	0.220503	0.094315	1.02542
NKX2-8	0.104018	0.00671055	2.17324
NTC_17766	0.31151	0.188146	0.725506
NOC2L	0.25463	0.129594	0.887414
SFR1	0.24206	0.116552	0.933479
ZNF536	0.206093	0.0801099	1.09631
KCNK13	0.33265	0.209318	0.679193
NTC_9763	0.215213	0.0891821	1.04972
DDX54_P1	0.306097	0.182861	0.73788
CPEB1_ENST00000562019.1	0.334967	0.211826	0.674021
TAF1D_P1	0.1917	0.066475	1.17734
SLAMF7	0.27304	0.149274	0.826017
NTC_3183	0.284977	0.161656	0.791408
STAG2_P1	0.530613	0.375854	0.424981
PHYHIP	0.24687	0.12206	0.913427
FAM47A	0.188563	0.0637203	1.19572
LRCH3	0.440047	0.307413	0.512278
NTC_14466	0.255487	0.131139	0.882269
GYG2	0.11501	0.0109861	1.95916
PGAM1	0.190807	0.065967	1.18067
IFIT2	0.2259	0.100659	0.997146
ZNF142	0.475313	0.335816	0.473899
CDC42EP3	0.141037	0.0252919	1.59702
SPEF1	0.23502	0.110088	0.958259
GCNT6_ENST00000417671.1	0.338633	0.216266	0.665011
C2orf71	0.246287	0.121852	0.914166
NTC_10534	0.270127	0.146742	0.833444
NTC_17558	0.269083	0.145668	0.836636
IFT46	0.175027	0.0517375	1.28619
NTC_14160	0.175154	0.0518929	1.28489
BRWD3	0.0935513	0.00394015	2.40449
AMICA1	0.443963	0.311534	0.506495
OR10H2_ENST00000305899.3	0.43694	0.305811	0.514547
OR13J1_ENST00000377981.2	0.381837	0.257813	0.588695
MAP2_P1	0.148853	0.0309452	1.50941
METTL3	0.301638	0.18005	0.744606
C20orf78	0.15371	0.0345967	1.46097
FCHSD1	0.150167	0.0319629	1.49535
C19orf81	0.2026	0.0779282	1.10831
CRHR1	0.243223	0.119383	0.923056
TMEM182_P1	0.184115	0.0603515	1.21931
PRR15	0.133248	0.0206648	1.68477
PARP6	0.169783	0.0476385	1.32204
DYSF_P2	0.225973	0.101554	0.993302
OR51B4_ENST00000380224.1	0.37391	0.251357	0.599708
NTC_11470	0.32188	0.201166	0.696446
RXFP1	0.335193	0.214443	0.668688
OR14A16_ENST00000357627.1	0.334743	0.214038	0.66951
RARB	0.152876	0.0342303	1.46559
LRRC14B	0.44718	0.315664	0.500774
VMAC	0.244227	0.121231	0.916385
PLCXD1_P1	0.281677	0.160499	0.794527
SDHAF2	0.35027	0.229654	0.638926
OCSTAMP	0.38626	0.263464	0.579279
SLC27A5	0.333972	0.214038	0.66951
WAPAL	0.455273	0.322769	0.491108
HS6ST2_P1	0.245303	0.122684	0.911211
NTC_17835	0.179243	0.0566278	1.24697
MMS19	0.319853	0.200107	0.698738
NTC_3988	0.159307	0.0395493	1.40286
KCNB2	0.305363	0.185418	0.731849
SLC39A10	0.183388	0.0604692	1.21847
KIAA1217_ENST00000376454.3	0.111269	0.00982725	2.00757
NTC_3442	0.203917	0.0803327	1.09511
KIAA1143	0.176687	0.0544868	1.26371
MEDAG	0.196659	0.0732391	1.13526
NDUFB8	0.577517	0.41064	0.386539
VWA1	0.274817	0.154187	0.811954
SETD3	0.133663	0.0214648	1.66827
CALHM2	0.40668	0.283229	0.547862
SRSF7	0.52743	0.378112	0.42238
NTC_12163	0.3882	0.266783	0.573841
TMEM132B_ENST00000299308.3	0.257156	0.136068	0.866244
C1orf109_P1	0.184943	0.0624998	1.20412
PSG2_P2	0.217167	0.094315	1.02542
NTC_2206	0.192523	0.0697898	1.15621
ZNF3	0.58208	0.414565	0.382407
POC5	0.265587	0.145192	0.838057
SUN1_P2	0.243653	0.12206	0.913427
WNT11_P1	0.605183	0.428978	0.367565
TTC38	0.336597	0.218376	0.660796
KLRC3	0.3693	0.249938	0.602167
NTC_15570	0.373277	0.253676	0.595721
APBB3	0.204737	0.0820582	1.08588
NTC_11796	0.38822	0.267525	0.572636
VMO1	0.282233	0.163079	0.787603
ZNF844	0.157967	0.0392614	1.40603
TCHHL1	0.164914	0.044999	1.3468
NTC_3964	0.157995	0.0393024	1.40558
MIIP	0.13152	0.0205071	1.6881
NTC_10017	0.1742	0.0531502	1.2745
ZNF584	0.300597	0.182578	0.738551
ZNF621	0.308683	0.190903	0.719188
ANKRD17	0.315493	0.198001	0.703333
NTC_9196	0.283067	0.16451	0.783807
CGNL1	0.244643	0.12394	0.906787
OR1L4_ENST00000259466.1	0.39797	0.277105	0.557355
MTSS1	0.44785	0.319831	0.49508
NTC_3795	0.191895	0.0699225	1.15538
TDRD10	0.173068	0.0523614	1.28099
NTC_19069	0.257173	0.1374	0.862012
NTC_5996	0.25206	0.132019	0.879362
NTC_14487	0.25093	0.130919	0.882997
NTC_6459	0.305943	0.188724	0.724174
SLC46A1	0.344575	0.227544	0.642934
TEX13A	0.125369	0.0171253	1.76636
CCL27	0.173197	0.0527809	1.27752
TMEM11	0.285143	0.167535	0.775895
MVB12A	0.151143	0.0343764	1.46374
BARD1	0.58931	0.421487	0.375216
PCDHGA5	0.266276	0.147823	0.830258
NDRG1	0.136111	0.0237593	1.62417
OTOA_ENST00000388958.3	0.194557	0.0731012	1.13608
ZWILCH	0.229543	0.108944	0.962796
SCIN	0.114772	0.0118825	1.92509
TMIGD2	0.27963	0.162172	0.790023
ZNF232_P2	0.13246	0.0215136	1.66729
PCDH12	0.2508	0.131689	0.880452
ZNF189	0.33721	0.221422	0.654779
FGF12_ENST00000454309.2	0.221069	0.100303	0.998686
FAM114A2	0.194037	0.0728262	1.13771
SRSF6_P2	0.358846	0.242753	0.614835
NTC_13774	0.169013	0.0495527	1.30493
SP5	0.241817	0.122476	0.91195
AP5Z1	0.35172	0.236054	0.626988
NTC_8525	0.30672	0.191049	0.718856
OTUD6A	0.134626	0.023045	1.63742
GABARAPL2	0.421127	0.299757	0.523231
MYRF_P1	0.403413	0.284393	0.54608
NTC_2374	0.313061	0.197851	0.703662
NTC_12552	0.383633	0.266783	0.573841
TCEAL7	0.164842	0.0462087	1.33528
RRNAD1	0.156341	0.0390977	1.40785
CMKLR1_P1	0.34712	0.232334	0.633888
GTSF1L	0.102824	0.00725143	2.13958
ELMO3	0.102922	0.00728884	2.13734
NTC_8714	0.266423	0.149395	0.825664
CCDC172	0.161173	0.04319	1.36462
NTC_5376	0.15797	0.0405499	1.39201
SDR42E1	0.170223	0.0511198	1.29141
TNFRSF10C_P2	0.239643	0.121025	0.917125
NTC_12840	0.170435	0.0513765	1.28924
TDRD12	0.27155	0.155184	0.809154
FAT1_P2	0.453127	0.327421	0.484894
CCL23	0.099682	0.00625506	2.20377
PHF21B_P2	0.140336	0.0272075	1.56531
OBFC1	0.201642	0.0813975	1.08939
CCNJL	0.168481	0.0497026	1.30362
C1orf115	0.15534	0.0386101	1.4133
CBX7	0.131435	0.0213674	1.67025
GPR75-ASB3	0.298253	0.18371	0.735867
LILRB5	0.3773	0.26218	0.5814
MAP6	0.632107	0.449845	0.346937
TMEM105	0.2895	0.174799	0.757461
PRM3	0.253914	0.137059	0.863092
NTC_2934	0.235737	0.117658	0.929378
LPXN_P1	0.146779	0.0321698	1.49255
TCF7L1	0.494103	0.360292	0.443345
SLAIN2	0.10201	0.00714116	2.14623
NTC_15500	0.207897	0.0885365	1.05288
NTC_11077	0.236467	0.118671	0.925657
NTC_2812	0.168603	0.0503564	1.29795
APOBEC3D	0.190817	0.0713285	1.14674
FAM194A	0.09589	0.00523576	2.28102
NTC_5855	0.182943	0.0637819	1.1953
NTC_19984	0.33803	0.225511	0.646831
ZNF862	0.109674	0.0101503	1.99352
NTC_18020	0.189063	0.0697898	1.15621
DPY19L4	0.247347	0.13081	0.883361
PSORS1C1	0.14027	0.0276903	1.55767
TPD52	0.179067	0.060234	1.22016
FAM46D	0.37854	0.264751	0.577162
NUMB_P1	0.225832	0.107809	0.967344
OR10R2_ENST00000368152.1	0.443163	0.321508	0.492809
MYH11	0.17686	0.0582648	1.23459
WDR35	0.09411	0.0047877	2.31987
TUSC5	0.73634	0.505274	0.296473
NTC_7646	0.34723	0.235205	0.628553
TULP2	0.219507	0.101375	0.99407
ACSBG2	0.162014	0.044999	1.3468
OR8G1	0.398963	0.284007	0.546671
FAM43B	0.22306	0.10534	0.977408
C15orf52_P1	0.264303	0.149706	0.824761
NTC_8551	0.169233	0.0515825	1.2875
ZNF121	0.459672	0.33599	0.473673
PCDHGA6	0.099667	0.00653849	2.18452
ASH1L	0.290543	0.178102	0.749331
NTC_19735	0.327473	0.216426	0.664691
NTC_16451	0.192328	0.073862	1.13158
NTC_18925	0.213687	0.0958488	1.01841
B3GAT2	0.156675	0.0408457	1.38885
NDC80	0.878307	0.565268	0.247746
SRSF11_P1	0.45187	0.329977	0.481517
OR9I1_ENST00000302610.1	0.196027	0.0777636	1.10922
PPP1R35	0.281969	0.169396	0.771097
KRT85	0.0936517	0.00477488	2.32104
NTC_18754	0.146745	0.0330445	1.4809
FGF16_ENST00000439435.1	0.265317	0.151715	0.818972
NTC_18182	0.128447	0.0203451	1.69154
NTC_60	0.464293	0.340546	0.467824
ANKRD9	0.200167	0.0822097	1.08508
HBM	0.0793093	0.00183842	2.73555
EOMES	0.28952	0.178102	0.749331
CRLF2	0.369947	0.259263	0.586259
THEM6	0.248059	0.133683	0.873923
TRIM16	0.301683	0.191195	0.718524
NTC_14907	0.360077	0.250115	0.60186
KMT2E	0.374677	0.264015	0.578372
SMARCA5	0.7318	0.505824	0.296001
FAM104A	0.113515	0.0123696	1.90765
RUSC1-AS1_P2	0.226262	0.110504	0.956622
DUS4L	0.209227	0.0923768	1.03444
PXDNL	0.341457	0.23267	0.633259
CARD10	0.110382	0.0110132	1.95809
C11orf45_P1	0.198884	0.0819032	1.0867
DNAAF3_P1	0.161921	0.0463029	1.33439
NPPA	0.319613	0.210912	0.675898
AQP4	0.4056	0.293388	0.532557
NTC_15081	0.386931	0.276535	0.55825
F5	0.133073	0.023866	1.62222
GTSCR1	0.334527	0.226336	0.645247
SPTBN4_ENST00000598249.1	0.158955	0.0439061	1.35748
HRNR	0.30003	0.190903	0.719188
GSC	1.03687	0.61936	0.208057
CCDC125	0.352463	0.244318	0.612045
NTC_6822	0.198767	0.0822855	1.08468
DUOXA1	0.51377	0.380508	0.419636
ZNF181	0.138815	0.0279958	1.55291
DCTN4	0.84222	0.554844	0.255829
KRT36	0.0924113	0.00466087	2.33153
NTC_13738	0.16531	0.0497526	1.30318
C1orf94_P1	0.123237	0.0179008	1.74713
NTC_15860	0.671423	0.477919	0.320646
DMWD	0.188276	0.0718701	1.14345
FCRLB_P1	0.198357	0.0822097	1.08508
NTC_16307	0.143513	0.0316546	1.49956
[truncated: 38,983 more rows]
