# Supplementary material for: Functional multiomics reveals genetic and pharmacologic regulation of surface CD38 in multiple myeloma
Source: Blood Neoplasia. 2024 Jun 10;1(3):100025. doi: 10.1016/j.bneo.2024.100025 (PMC12093323; doi:10.1016/j.bneo.2024.100025)
Supplement: Supplementary Table 4 [file BNEO_NEO-2024-000243-mmc4.xlsx]

## Sheet: Proteomics - Aza treatment
Significant	negLOG(P-value)	Difference	Protein.x	Entry	Protein.names	Gene.names...primary..	Symbol color	Symbol type	Symbol size	Show label	membrane	singlepass	multipass	GPI.anchored	Unique.peptides	Unique.peptides.RPMI8226.ATRA.1	Unique.peptides.RPMI8226.ATRA.2	Unique.peptides.RPMI8226.Aza	Unique.peptides.RPMI8226.Aza.2	Unique.peptides.RPMI8226.DMSO.ATRA.2	Unique.peptides.RPMI8226.DMSO.ATRA1	Unique.peptides.RPMI8226.DMSO.Aza	Unique.peptides.RPMI8226.Pano.2	Unique.peptides.RPMI8226.Pano1	LFQ.intensity.RPMI8226.ATRA.1	LFQ.intensity.RPMI8226.ATRA.2	LFQ.intensity.RPMI8226.Aza	LFQ.intensity.RPMI8226.Aza.2	LFQ.intensity.RPMI8226.DMSO.ATRA.2	LFQ.intensity.RPMI8226.DMSO.ATRA1	LFQ.intensity.RPMI8226.DMSO.Aza	LFQ.intensity.RPMI8226.Pano.2	LFQ.intensity.RPMI8226.Pano1
	0.615014	0.228966	ESYT2	A0FGR8	Extended synaptotagmin-2 (E-Syt2) (Chr2Syt)	ESYT2	Color2 [DarkGray]	1	4		+	NA	+	NA	7	3	2	3	4	4	3	2	5	6	23.5092	23.7076	23.6318	23.7054	23.3049	23.5743	23.1109	24.5141	24.3581
	0.236734	0.280368	ILVBL	A1L0T0	Acetolactate synthase-like protein (EC 2.2.1.-) (IlvB-like protein)	ILVBL	Color2 [DarkGray]	1	4		+	+	NA	NA	5	3	1	4	4	3	2	1	2	2	23.2985	22.1745	23.3556	24.0306	23.6761	23.1494	22.1377	23.6854	23.4178
	0.802212	1.1271	F234B	A2RU67	Protein FAM234B	FAM234B	Color2 [DarkGray]	1	4		+	+	NA	NA	2	0	0	2	2	1	0	2	1	1	22.3249	23.2257	22.2192	22.9188	21.813	21.0708	22.8781	22.5526	22.9133
	0.451618	-0.364678	F1712	A8MVW0	Protein FAM171A2	FAM171A2	Color2 [DarkGray]	1	4		+	+	NA	NA	5	3	0	0	0	2	2	0	5	4	22.1204	22.5474	22.5136	22.2744	22.4789	23.0385	23.0478	24.0284	22.3734
	0.591054	-0.488174	SNP23	O00161	Synaptosomal-associated protein 23 (SNAP-23) (Vesicle-membrane fusion protein SNAP-23)	SNAP23	Color2 [DarkGray]	1	4		+	NA	NA	+	3	3	2	3	3	2	3	3	3	3	23.54	23.4376	23.2518	23.2897	23.4491	24.0687	23.6015	23.7146	24.179
+	1.78279	3.90999	TR10A	O00220	Tumor necrosis factor receptor superfamily member 10A (Death receptor 4) (TNF-related apoptosis-inducing ligand receptor 1) (TRAIL receptor 1) (TRAIL-R1) (CD antigen CD261)	TNFRSF10A	Color2 [DarkGray]	1	4		+	+	NA	NA	2	1	1	2	2	1	0	2	1	1	21.4437	22.5161	25.6995	25.8308	22.3593	21.351	23.7207	21.7745	22.2577
+	1.3113	1.81758	PGRC1	O00264	Membrane-associated progesterone receptor component 1 (mPR) (Dap1) (IZA)	PGRMC1	Color2 [DarkGray]	1	4		+	+	NA	NA	9	3	2	7	8	3	3	3	4	5	23.5869	24.184	25.1455	25.9794	23.7557	23.7341	23.9524	25.0834	25.325
	0.771768	-0.921233	CLIC1	O00299	Chloride intracellular channel protein 1 (Chloride channel ABP) (Nuclear chloride ion channel 27) (NCC27) (Regulatory nuclear chloride ion channel protein) (hRNCC)	CLIC1	Color2 [DarkGray]	1	4		+	+	NA	NA	10	8	7	9	9	7	7	9	7	5	26.7432	25.7827	26.2456	25.3838	26.6675	26.8044	26.8969	26.3317	25.7814
	0.282763	-0.243388	GOLI4	O00461	Golgi integral membrane protein 4 (Golgi integral membrane protein, cis) (GIMPc) (Golgi phosphoprotein 4) (Golgi-localized phosphoprotein of 130 kDa) (Golgi phosphoprotein of 130 kDa)	GOLIM4	Color2 [DarkGray]	1	4		+	+	NA	NA	25	18	16	12	12	18	16	10	22	25	26.7154	27.2275	26.332	26.9558	26.9367	26.8379	26.389	27.2632	27.3064
	0.163299	0.470008	BT3A3	O00478	Butyrophilin subfamily 3 member A3	BTN3A3	Color2 [DarkGray]	1	4		+	+	NA	NA	3	3	1	1	1	2	2	1	2	2	25.1392	22.4073	21.6055	22.7635	22.5384	20.8906	22.716	24.3731	22.6123
+	1.60363	-1.87384	BT3A1	O00481	Butyrophilin subfamily 3 member A1 (CD antigen CD277)	BTN3A1	Color2 [DarkGray]	1	4		+	+	NA	NA	8	7	5	7	7	6	7	7	6	5	28.2221	26.7589	25.731	26.0238	27.4878	28.0147	27.3212	27.4419	25.912
+	1.53245	-1.67412	PODXL	O00592	Podocalyxin (GCTM-2 antigen) (Gp200) (Podocalyxin-like protein 1) (PC) (PCLP-1)	PODXL	Color2 [DarkGray]	1	4		+	+	NA	NA	6	3	4	3	3	4	6	3	4	2	27.5646	27.901	25.5092	25.5601	26.9166	27.501	26.7932	25.784	25.3988
	0.616479	0.900044	ADA10	O14672	Disintegrin and metalloproteinase domain-containing protein 10 (ADAM 10) (EC 3.4.24.81) (CDw156) (Kuzbanian protein homolog) (Mammalian disintegrin-metalloprotease) (CD antigen CD156c)	ADAM10	Color2 [DarkGray]	1	4		+	+	NA	NA	21	10	7	10	15	9	7	9	13	12	26.301	25.2993	26.6686	27.7424	26.4119	26.199	26.2521	27.6723	27.7654
	0.0476509	0.0613575	SCAM3	O14828	Secretory carrier-associated membrane protein 3 (Secretory carrier membrane protein 3)	SCAMP3	Color2 [DarkGray]	1	4		+	NA	+	NA	7	4	2	7	7	4	4	5	3	5	26.5184	26.3416	25.7374	26.5235	25.9351	26.2031	25.7587	26.8916	26.5819
+	1.04761	-0.974665	PLXB2	O15031	Plexin-B2 (MM1)	PLXNB2	Color2 [DarkGray]	1	4		+	+	NA	NA	24	19	14	10	10	16	18	11	18	18	27.5231	27.1197	26.0104	25.9693	26.652	27.2771	26.1341	27.6238	26.2687
+	1.27648	1.37371	NPC1	O15118	Niemann-Pick C1 protein	NPC1	Color2 [DarkGray]	1	4		+	NA	+	NA	5	2	2	5	5	3	2	4	3	3	24.9054	25.0074	25.8459	26.4995	24.8387	24.7594	24.3531	25.3414	25.2637
	0.259096	0.662685	SCAM2	O15127	Secretory carrier-associated membrane protein 2 (Secretory carrier membrane protein 2)	SCAMP2	Color2 [DarkGray]	1	4		+	NA	+	NA	2	1	2	1	1	1	1	1	2	2	21.3602	24.022	21.2147	22.4455	21.8669	20.4679	23.191	24.9835	22.6306
	0.174475	-0.190845	PGRC2	O15173	Membrane-associated progesterone receptor component 2 (Progesterone membrane-binding protein) (Steroid receptor protein DG6)	PGRMC2	Color2 [DarkGray]	1	4		+	+	NA	NA	5	2	2	3	3	2	2	2	3	3	23.7361	23.6896	23.5572	24.021	24.2871	23.6727	23.0688	23.3685	23.9738
	0.0301846	0.123385	RER1	O15258	Protein RER1	RER1	Color2 [DarkGray]	1	4		+	NA	+	NA	4	2	1	2	2	2	1	1	3	3	23.738	22.372	21.8213	23.7035	23.5308	21.7472	22.7194	24.215	24.6624
	0.458141	1.09166	SPTC1	O15269	Serine palmitoyltransferase 1 (EC 2.3.1.50) (Long chain base biosynthesis protein 1) (LCB 1) (Serine-palmitoyl-CoA transferase 1) (SPT 1) (SPT1)	SPTLC1	Color2 [DarkGray]	1	4		+	+	NA	NA	4	0	0	4	3	0	0	3	0	0	21.7604	21.7885	23.3328	23.549	23.2409	21.4575	22.3387	21.7697	22.2192
+	2.38201	5.23308	TM9S1	O15321	Transmembrane 9 superfamily member 1 (MP70 protein family member) (hMP70)	TM9SF1	Color2 [DarkGray]	1	4		+	NA	+	NA	6	0	0	4	6	0	0	2	1	0	22.6653	22.0695	26.507	27.1437	21.7063	21.4782	24.5589	21.1932	22.2036
	0.674173	-0.851438	MOT4	O15427	Monocarboxylate transporter 4 (MCT 4) (Solute carrier family 16 member 3)	SLC16A3	Color2 [DarkGray]	1	4		+	NA	+	NA	5	5	3	5	5	5	5	5	5	5	26.7551	24.5366	25.0449	25.2309	25.5286	26.45	25.9988	25.4245	24.5995
	1.00589	-0.849605	MRP4	O15439	Multidrug resistance-associated protein 4 (ATP-binding cassette sub-family C member 4) (MRP/cMOAT-related ABC transporter) (Multi-specific organic anion transporter B) (MOAT-B)	ABCC4	Color2 [DarkGray]	1	4		+	NA	+	NA	40	31	31	28	28	31	30	27	27	22	29.4856	29.2099	28.2445	28.3214	28.8464	29.4186	29.0578	28.7364	27.3143
+	0.990327	1.95324	TPSN	O15533	Tapasin (TPN) (TPSN) (NGS-17) (TAP-associated protein) (TAP-binding protein)	TAPBP	Color2 [DarkGray]	1	4		+	+	NA	NA	7	3	2	7	7	2	2	4	5	5	25.1144	23.6367	26.1128	27.3439	25.0587	24.4916	24.6218	26.7104	26.8423
+	1.29211	2.08419	CYB5B	O43169	Cytochrome b5 type B (Cytochrome b5 outer mitochondrial membrane isoform)	CYB5B	Color2 [DarkGray]	1	4		+	+	NA	NA	4	0	1	4	4	1	0	2	1	1	20.8883	21.056	24.3375	24.6869	22.8856	21.9704	24.5201	21.3983	21.8396
	0.0425423	-0.0900478	SPIT2	O43291	Kunitz-type protease inhibitor 2 (Hepatocyte growth factor activator inhibitor type 2) (HAI-2) (Placental bikunin)	SPINT2	Color2 [DarkGray]	1	4		+	+	NA	NA	2	2	2	2	2	1	2	2	1	1	21.8482	21.216	21.9577	22.8487	23.0062	21.9803	21.895	22.3388	22.2839
+	1.34305	1.23611	GPAA1	O43292	Glycosylphosphatidylinositol anchor attachment 1 protein (GPI anchor attachment protein 1) (GAA1 protein homolog) (hGAA1)	GPAA1	Color2 [DarkGray]	1	4		+	NA	+	NA	4	2	2	4	4	2	3	2	3	3	23.8588	24.1178	24.6744	25.2199	23.7083	23.7138	23.7664	25.3381	25.8631
+	1.23729	1.50463	TGON2	O43493	Trans-Golgi network integral membrane protein 2 (TGN38 homolog) (TGN46) (TGN48) (Trans-Golgi network protein TGN51)	TGOLN2	Color2 [DarkGray]	1	4		+	+	NA	NA	8	5	5	4	6	6	5	4	6	6	23.0704	23.2154	24.5185	25.1443	23.5401	23.1134	23.524	24.1175	23.9201
+	1.32064	-1.5171	NDUB5	O43674	NADH dehydrogenase [ubiquinone] 1 beta subcomplex subunit 5, mitochondrial (Complex I-SGDH) (CI-SGDH) (NADH-ubiquinone oxidoreductase SGDH subunit)	NDUFB5	Color2 [DarkGray]	1	4		+	+	NA	NA	5	2	2	4	3	3	2	4	2	2	24.4156	24.1036	21.8769	22.4143	23.8777	23.4477	22.0932	24.1749	23.6403
	0.429102	0.239005	SNG2	O43760	Synaptogyrin-2 (Cellugyrin)	SYNGR2	Color2 [DarkGray]	1	4		+	NA	+	NA	4	3	2	4	4	2	2	3	2	4	24.5423	22.9876	24.3108	24.6695	24.3596	24.1427	23.332	24.6213	25.3167
+	1.26799	-0.692649	MCAT	O43772	Mitochondrial carnitine/acylcarnitine carrier protein (Carnitine/acylcarnitine translocase) (CAC) (Solute carrier family 25 member 20)	SLC25A20	Color2 [DarkGray]	1	4		+	NA	+	NA	12	10	10	8	8	10	10	10	9	9	28.4971	29.0254	27.04	27.2109	27.6738	27.9625	26.9766	28.4486	27.69
	0.765039	2.2167	ADCY3	O60266	Adenylate cyclase type 3 (EC 4.6.1.1) (ATP pyrophosphate-lyase 3) (Adenylate cyclase type III) (AC-III) (Adenylate cyclase, olfactive type) (Adenylyl cyclase 3) (AC3)	ADCY3	Color2 [DarkGray]	1	4		+	NA	+	NA	2	0	0	2	2	0	0	2	0	0	21.7654	22.5251	23.958	24.043	20.7241	22.8435	24.6234	20.8948	21.356
+	1.39301	0.611133	OPA1	O60313	Dynamin-like 120 kDa protein, mitochondrial (EC 3.6.5.5) (Optic atrophy protein 1) [Cleaved into: Dynamin-like 120 kDa protein, form S1]	OPA1	Color2 [DarkGray]	1	4		+	+	NA	NA	24	12	12	19	23	12	13	18	14	15	26.5623	27.2158	27.3897	27.6139	26.9499	26.8313	27.0079	27.4342	27.3951
	0.969993	-0.681267	LY75	O60449	Lymphocyte antigen 75 (Ly-75) (C-type lectin domain family 13 member B) (DEC-205) (gp200-MR6) (CD antigen CD205)	LY75	Color2 [DarkGray]	1	4		+	+	NA	NA	13	11	9	10	10	11	11	10	10	10	27.1139	27.3121	26.319	26.6393	26.9777	27.3432	26.2472	27.0858	26.5281
	0.591236	1.02754	MA1A2	O60476	Mannosyl-oligosaccharide 1,2-alpha-mannosidase IB (EC 3.2.1.113) (Mannosidase alpha class 1A member 2) (Processing alpha-1,2-mannosidase IB) (Alpha-1,2-mannosidase IB)	MAN1A2	Color2 [DarkGray]	1	4		+	+	NA	NA	10	2	2	6	6	2	2	5	5	6	23.528	23.4991	24.2345	25.2105	24.129	23.2608	23.9705	25.7839	25.527
	1.02086	-0.935673	ACSL4	O60488	Long-chain-fatty-acid--CoA ligase 4 (EC 6.2.1.3) (Long-chain acyl-CoA synthetase 4) (LACS 4)	ACSL4	Color2 [DarkGray]	1	4		+	+	NA	NA	8	8	5	3	3	8	7	3	7	8	24.6106	23.6112	24.1296	23.5066	24.7451	24.7624	25.0744	23.9626	24.8466
	0.64598	2.61951	B4GT3	O60512	Beta-1,4-galactosyltransferase 3 (Beta-1,4-GalTase 3) (Beta4Gal-T3) (b4Gal-T3) (EC 2.4.1.-) (UDP-Gal:beta-GlcNAc beta-1,4-galactosyltransferase 3) (UDP-galactose:beta-N-acetylglucosamine beta-1,4-galactosyltransferase 3) [Includes: N-acetyllactosamine synthase (EC 2.4.1.90) (Nal synthase);Beta-N-acetylglucosaminylglycopeptide beta-1,4-galactosyltransferase (EC 2.4.1.38);Beta-N-acetylglucosaminyl-…	B4GALT3	Color2 [DarkGray]	1	4		+	+	NA	NA	7	2	1	7	7	1	2	3	2	2	24.9496	21.765	25.2813	26.1815	21.6652	24.5585	24.4887	24.9317	25.7831
	0.883097	-1.13222	DIAP1	O60610	Protein diaphanous homolog 1 (Diaphanous-related formin-1) (DRF1)	DIAPH1	Color2 [DarkGray]	1	4		+	NA	NA	+	12	6	5	8	7	5	4	8	6	5	25.5364	24.818	24.749	23.8379	25.4191	25.4323	26.1436	24.9839	24.5018
	1.14827	0.377182	DNJA2	O60884	DnaJ homolog subfamily A member 2 (Cell cycle progression restoration gene 3 protein) (Dnj3) (Dj3) (HIRA-interacting protein 4) (Renal carcinoma antigen NY-REN-14)	DNAJA2	Color2 [DarkGray]	1	4		+	NA	NA	+	11	8	7	7	6	7	8	8	7	6	24.989	25.7252	25.7671	25.5762	25.2477	25.3413	26.0761	24.8116	24.8299
	0.94842	0.745909	ABCB7	O75027	ATP-binding cassette sub-family B member 7, mitochondrial (ATP-binding cassette transporter 7) (ABC transporter 7 protein)	ABCB7	Color2 [DarkGray]	1	4		+	NA	+	NA	6	1	1	4	5	2	2	3	2	3	21.7618	22.474	23.9029	24.1264	23.5189	23.0186	23.2485	23.9773	23.3158
	0.452207	-1.32115	SRGP2	O75044	SLIT-ROBO Rho GTPase-activating protein 2 (srGAP2) (Formin-binding protein 2) (Rho GTPase-activating protein 34)	SRGAP2	Color2 [DarkGray]	1	4		+	NA	NA	+	8	2	1	5	0	2	3	7	2	2	23.9989	21.7308	23.701	21.5001	23.9559	23.8875	24.5574	21.8356	21.3815
	0.105803	-0.59103	PLXA2	O75051	Plexin-A2 (Semaphorin receptor OCT)	PLXNA2	Color2 [DarkGray]	1	4		+	+	NA	NA	4	1	0	2	2	0	2	3	2	1	24.3568	23.7989	22.1925	22.2667	20.9338	24.7074	20.4256	25.0513	23.3408
	0.758197	1.76014	XYLK	O75063	Glycosaminoglycan xylosylkinase (EC 2.7.1.-) (Xylose kinase)	FAM20B	Color2 [DarkGray]	1	4		+	+	NA	NA	5	2	0	5	5	2	0	4	4	2	22.1735	21.1523	23.6026	24.4206	22.9977	21.5052	23.0836	24.8665	23.8274
+	1.05046	-1.74054	SEM7A	O75326	Semaphorin-7A (CDw108) (JMH blood group antigen) (John-Milton-Hargen human blood group Ag) (Semaphorin-K1) (Sema K1) (Semaphorin-L) (Sema L) (CD antigen CD108)	SEMA7A	Color2 [DarkGray]	1	4		+	NA	NA	+	5	5	1	0	3	3	4	0	3	1	23.8134	22.3162	21.2043	21.3536	22.4672	23.5717	21.098	23.8945	21.3121
+	1.02557	-1.04529	LAT3	O75387	Large neutral amino acids transporter small subunit 3 (L-type amino acid transporter 3) (Prostate cancer overexpressed gene 1 protein) (Solute carrier family 43 member 1)	SLC43A1	Color2 [DarkGray]	1	4		+	NA	+	NA	6	5	3	4	3	3	4	4	2	2	24.7098	23.6758	23.2494	23.7999	24.3604	24.7794	24.4806	22.5254	21.8667
+	1.09419	1.0285	SC22B	O75396	Vesicle-trafficking protein SEC22b (ER-Golgi SNARE of 24 kDa) (ERS-24) (ERS24) (SEC22 vesicle-trafficking protein homolog B) (SEC22 vesicle-trafficking protein-like 1)	SEC22B	Color2 [DarkGray]	1	4		+	+	NA	NA	12	8	5	9	9	9	6	7	8	10	25.3743	25.0091	26.4075	26.6542	25.7878	25.2169	25.9018	26.2406	27.0563
	0.58307	1.64122	NDUB1	O75438	NADH dehydrogenase [ubiquinone] 1 beta subcomplex subunit 1 (Complex I-MNLL) (CI-MNLL) (NADH-ubiquinone oxidoreductase MNLL subunit)	NDUFB1	Color2 [DarkGray]	1	4		+	+	NA	NA	2	1	2	1	1	1	1	1	2	2	21.5933	24.356	23.5194	24.1458	21.1802	23.2025	22.4857	23.8744	23.8287
	0.657016	1.27264	ERN1	O75460	Serine/threonine-protein kinase/endoribonuclease IRE1 (Endoplasmic reticulum-to-nucleus signaling 1) (Inositol-requiring protein 1) (hIRE1p) (Ire1-alpha) (IRE1a) [Includes: Serine/threonine-protein kinase (EC 2.7.11.1);Endoribonuclease (EC 3.1.26.-)]	ERN1	Color2 [DarkGray]	1	4		+	+	NA	NA	3	1	1	2	2	1	1	2	1	1	20.971	21.5909	22.6882	23.0684	22.3028	20.9085	23.8065	22.4333	22.6163
	0.1626	-0.103363	ERLN1	O75477	Erlin-1 (Endoplasmic reticulum lipid raft-associated protein 1) (Protein KE04) (Stomatin-prohibitin-flotillin-HflC/K domain-containing protein 1) (SPFH domain-containing protein 1)	ERLIN1	Color2 [DarkGray]	1	4		+	+	NA	NA	6	3	2	6	6	3	3	4	3	3	24.4892	21.6236	24.5719	24.8584	24.9885	24.6485	24.0837	25.5109	25.1109
	0.315287	0.659622	STX11	O75558	Syntaxin-11	STX11	Color2 [DarkGray]	1	4		+	NA	NA	+	2	1	1	1	1	1	1	1	1	1	21.8617	22.1011	21.7915	23.1734	21.474	22.1716	21.8498	21.7676	21.9151
	0.560632	-0.647721	CMC1	O75746	Calcium-binding mitochondrial carrier protein Aralar1 (Mitochondrial aspartate glutamate carrier 1) (Solute carrier family 25 member 12)	SLC25A12	Color2 [DarkGray]	1	4		+	NA	+	NA	13	5	7	9	9	6	5	5	8	6	27.09	27.4033	26.238	26.6244	26.689	27.4688	25.7169	27.6838	26.8078
+	1.06527	2.41254	RENR	O75787	Renin receptor (ATPase H(+)-transporting lysosomal accessory protein 2) (ATPase H(+)-transporting lysosomal-interacting protein 2) (ER-localized type I transmembrane adaptor) (Embryonic liver differentiation factor 10) (N14F) (Renin/prorenin receptor) (Vacuolar ATP synthase membrane sector-associated protein M8-9) (ATP6M8-9) (V-ATPase M8.9 subunit)	ATP6AP2	Color2 [DarkGray]	1	4		+	+	NA	NA	9	1	2	5	8	1	1	4	3	3	21.5575	23.8315	24.0864	25.5842	22.3092	22.5364	23.7441	24.8738	24.4862
+	1.0844	1.20657	FACE1	O75844	CAAX prenyl protease 1 homolog (EC 3.4.24.84) (Farnesylated proteins-converting enzyme 1) (FACE-1) (Prenyl protein-specific endoprotease 1) (Zinc metalloproteinase Ste24 homolog)	ZMPSTE24	Color2 [DarkGray]	1	4		+	NA	+	NA	12	4	4	9	9	5	5	5	5	7	23.4795	24.9983	24.8125	25.3271	24.1283	23.5981	24.7181	24.8492	24.8325
+	1.96236	-1.23636	FLOT1	O75955	Flotillin-1	FLOT1	Color2 [DarkGray]	1	4		+	NA	NA	+	16	12	12	12	11	11	11	12	11	11	27.5706	27.396	26.3989	26.469	27.545	27.7957	27.1061	27.4385	26.9487
	0.00893073	-0.0138311	CBPD	O75976	Carboxypeptidase D (EC 3.4.17.22) (Metallocarboxypeptidase D) (gp180)	CPD	Color2 [DarkGray]	1	4		+	+	NA	NA	17	7	6	9	9	7	3	8	8	11	24.973	25.3326	24.8092	25.4806	25.5024	24.815	25.4838	26.0825	26.1191
+	1.36297	1.04742	WFS1	O76024	Wolframin	WFS1	Color2 [DarkGray]	1	4		+	NA	+	NA	2	1	2	1	1	2	2	0	2	2	21.4845	21.168	22.5036	22.1706	21.4418	21.1376	22.5886	21.384	22.1511
+	1.15115	1.5236	B3GA3	O94766	Galactosylgalactosylxylosylprotein 3-beta-glucuronosyltransferase 3 (EC 2.4.1.135) (Beta-1,3-glucuronyltransferase 3) (Glucuronosyltransferase I) (GlcAT-I) (UDP-GlcUA:Gal beta-1,3-Gal-R glucuronyltransferase) (GlcUAT-I)	B3GAT3	Color2 [DarkGray]	1	4		+	+	NA	NA	10	4	4	8	8	5	4	6	5	6	25.5542	25.1307	26.71	27.4014	25.7842	25.28	25.6959	27.1232	26.3039
	0.252223	0.189863	TOM70	O94826	Mitochondrial import receptor subunit TOM70 (Mitochondrial precursor proteins import receptor) (Translocase of outer membrane 70 kDa subunit) (Translocase of outer mitochondrial membrane protein 70)	TOMM70	Color2 [DarkGray]	1	4		+	+	NA	NA	17	11	10	11	12	13	11	10	13	17	26.892	27.2885	27.269	27.6818	27.4651	27.106	26.9372	27.9673	28.171
	0.203619	-0.170979	CSCL1	O94886	CSC1-like protein 1 (Transmembrane protein 63A)	TMEM63A	Color2 [DarkGray]	1	4		+	NA	+	NA	6	2	2	5	6	3	2	4	3	3	25.5888	24.9764	24.7047	25.053	24.8061	25.2935	24.609	24.1509	24.6189
+	1.58097	2.15232	SUN1	O94901	SUN domain-containing protein 1 (Protein unc-84 homolog A) (Sad1/unc-84 protein-like 1)	SUN1	Color2 [DarkGray]	1	4		+	+	NA	NA	7	1	0	5	7	1	1	4	3	1	22.3172	21.9114	23.8972	24.3593	21.7055	22.2464	23.7463	23.806	22.1554
	0.29914	0.21608	ERLN2	O94905	Erlin-2 (Endoplasmic reticulum lipid raft-associated protein 2) (Stomatin-prohibitin-flotillin-HflC/K domain-containing protein 2) (SPFH domain-containing protein 2)	ERLIN2	Color2 [DarkGray]	1	4		+	+	NA	NA	14	4	4	10	8	4	4	6	7	8	26.5785	26.8164	26.7132	27.1884	26.8547	26.6147	25.8077	28.1889	28.1122
	0.539135	1.82477	GLCE	O94923	D-glucuronyl C5-epimerase (EC 5.1.3.17) (Heparan sulfate C5-epimerase) (Hsepi) (Heparin/heparan sulfate:glucuronic acid C5-epimerase) (Heparosan-N-sulfate-glucuronate 5-epimerase)	GLCE	Color2 [DarkGray]	1	4		+	+	NA	NA	8	2	1	6	4	2	0	1	5	5	23.8188	21.8893	24.2222	24.7889	23.925	21.4366	23.0812	25.6519	25.9698
	0.0836388	0.190507	NDUB6	O95139	NADH dehydrogenase [ubiquinone] 1 beta subcomplex subunit 6 (Complex I-B17) (CI-B17) (NADH-ubiquinone oxidoreductase B17 subunit)	NDUFB6	Color2 [DarkGray]	1	4		+	+	NA	NA	3	1	1	3	3	2	1	2	2	1	21.2505	22.1675	22.4954	23.553	22.2918	23.3755	21.9096	23.1531	22.0224
	0.853384	1.69998	LETM1	O95202	Mitochondrial proton/calcium exchanger protein (Leucine zipper-EF-hand-containing transmembrane protein 1)	LETM1	Color2 [DarkGray]	1	4		+	+	NA	NA	12	7	5	8	10	4	3	3	3	7	23.9301	24.9809	25.1242	26.5046	23.9326	24.2964	23.9242	25.3572	24.9695
+	1.32692	-1.38617	MPZL1	O95297	Myelin protein zero-like protein 1 (Protein zero-related)	MPZL1	Color2 [DarkGray]	1	4		+	+	NA	NA	8	8	7	8	8	7	8	8	7	7	29.0676	28.5828	27.1561	27.6481	28.5964	28.9801	28.0928	29.3611	27.9377
	0.537693	0.302775	SGPL1	O95470	Sphingosine-1-phosphate lyase 1 (S1PL) (SP-lyase 1) (SPL 1) (hSPL) (EC 4.1.2.27) (Sphingosine-1-phosphate aldolase)	SGPL1	Color2 [DarkGray]	1	4		+	+	NA	NA	6	1	0	6	5	3	3	1	5	5	22.4026	22.1675	23.6606	23.993	23.6561	23.3919	21.1043	24.3602	24.2559
	0.00867019	-0.0105858	ACSL3	O95573	Long-chain-fatty-acid--CoA ligase 3 (EC 6.2.1.3) (Long-chain acyl-CoA synthetase 3) (LACS 3)	ACSL3	Color2 [DarkGray]	1	4		+	+	NA	NA	9	3	2	8	7	4	4	3	5	4	23.8938	23.9154	24.3164	24.7369	24.8521	24.2224	24.1319	25.4207	25.8569
	0.682182	0.657521	CDS2	O95674	Phosphatidate cytidylyltransferase 2 (EC 2.7.7.41) (CDP-DAG synthase 2) (CDP-DG synthase 2) (CDP-diacylglycerol synthase 2) (CDS 2) (CDP-diglyceride pyrophosphorylase 2) (CDP-diglyceride synthase 2) (CTP:phosphatidate cytidylyltransferase 2)	CDS2	Color2 [DarkGray]	1	4		+	NA	+	NA	3	0	1	0	1	2	2	0	2	3	21.949	21.4135	22.2035	21.5039	21.1188	21.2736	23.2208	22.6631	22.7935
	0.390054	-0.332749	AP2A1	O95782	AP-2 complex subunit alpha-1 (100 kDa coated vesicle protein A) (Adaptor protein complex AP-2 subunit alpha-1) (Adaptor-related protein complex 2 subunit alpha-1) (Alpha-adaptin A) (Alpha1-adaptin) (Clathrin assembly protein complex 2 alpha-A large chain) (Plasma membrane adaptor HA2/AP2 adaptin alpha A subunit)	AP2A1	Color2 [DarkGray]	1	4		+	NA	NA	+	9	5	0	2	1	5	4	4	3	5	25.5201	21.7847	24.7467	24.6701	24.7237	25.3586	25.3069	24.4124	24.9408
+	0.928225	-1.70643	FADS2	O95864	Fatty acid desaturase 2 (EC 1.14.19.3) (Acyl-CoA 6-desaturase) (Delta(6) fatty acid desaturase) (D6D) (Delta(6) desaturase) (Delta-6 desaturase)	FADS2	Color2 [DarkGray]	1	4		+	NA	+	NA	4	2	2	3	3	2	2	2	1	2	24.1732	24.3044	21.5228	22.8059	23.9336	23.808	22.9796	22.2206	23.2591
	0.902061	1.5542	CLPT1	O96005	Cleft lip and palate transmembrane protein 1	CLPTM1	Color2 [DarkGray]	1	4		+	NA	+	NA	11	4	3	8	10	4	4	6	7	8	23.8886	23.1454	25.223	26.1875	24.5228	23.7793	24.4582	25.2078	25.3855
	0.359722	-0.558809	PX11B	O96011	Peroxisomal membrane protein 11B (Peroxin-11B) (Peroxisomal biogenesis factor 11B) (Protein PEX11 homolog beta) (PEX11-beta)	PEX11B	Color2 [DarkGray]	1	4		+	+	NA	NA	5	2	0	3	3	1	1	1	2	2	22.2084	21.9963	21.5863	22.1298	21.9047	22.9289	21.4049	22.9218	23.0061
+	1.72708	2.14493	COX2	P00403	Cytochrome c oxidase subunit 2 (Cytochrome c oxidase polypeptide II)	MT-CO2	Color2 [DarkGray]	1	4		+	NA	+	NA	7	3	3	7	7	3	3	5	3	4	27.745	29.2965	29.2438	29.8053	27.28	27.4792	26.6454	28.4782	28.3732
	0.573348	1.73341	RASK	P01116	GTPase KRas (K-Ras 2) (Ki-Ras) (c-K-ras) (c-Ki-ras) [Cleaved into: GTPase KRas, N-terminally processed]	KRAS	Color2 [DarkGray]	1	4		+	NA	NA	+	4	0	0	3	3	1	0	2	1	1	22.7666	22.0514	24.3329	24.5757	21.5896	23.8522	24.5607	22.3074	21.3329
	0.223028	-0.209908	LDLR	P01130	Low-density lipoprotein receptor (LDL receptor)	LDLR	Color2 [DarkGray]	1	4		+	+	NA	NA	8	5	3	8	8	4	4	4	4	4	25.2817	25.7397	24.7275	25.3557	25.1255	25.3775	24.2207	24.3673	24.3212
	0.619339	-0.459385	1A68	P01891	HLA class I histocompatibility antigen, A-68 alpha chain (Aw-68) (HLA class I histocompatibility antigen, A-28 alpha chain) (MHC class I antigen A*68)	HLA-A	Color2 [DarkGray]	1	4		+	+	NA	NA	2	2	2	2	2	2	2	2	2	2	31.6098	30.1655	30.4857	30.9631	31.0413	31.3262	30.69	31.6931	30.7313
	0.432938	0.263891	DRA	P01903	HLA class II histocompatibility antigen, DR alpha chain (MHC class II antigen DRA)	HLA-DRA	Color2 [DarkGray]	1	4		+	+	NA	NA	7	6	6	6	6	6	6	6	6	6	31.4544	30.3238	31.2756	31.732	31.2163	31.2635	30.6132	32.1155	31.3073
+	1.74258	1.97934	DQA1	P01909	HLA class II histocompatibility antigen, DQ alpha 1 chain (DC-1 alpha chain) (DC-alpha) (HLA-DCA) (MHC class II DQA1)	HLA-DQA1	Color2 [DarkGray]	1	4		+	+	NA	NA	3	1	0	3	3	1	1	3	3	3	23.9001	21.0291	25.7181	26.2104	24.0956	23.8742	23.6037	25.5913	25.5709
	0.324473	-0.428561	2B13	P01912	HLA class II histocompatibility antigen, DRB1-3 chain (Clone P2-beta-3) (MHC class II antigen DRB1*3)	HLA-DRB1	Color2 [DarkGray]	1	4		+	+	NA	NA	4	2	2	4	4	3	3	3	2	3	30.4176	29.4275	29.4009	30.3801	30.3261	30.312	29.266	31.3811	30.5345
	0.596515	0.532219	DQB1	P01920	HLA class II histocompatibility antigen, DQ beta 1 chain (MHC class II antigen DQB1)	HLA-DQB1	Color2 [DarkGray]	1	4		+	+	NA	NA	4	3	3	4	4	3	3	3	4	4	27.305	26.7173	27.5233	28.1705	27.2275	27.4019	26.4332	28.6821	28.0125
+	1.03204	-1.06149	FINC	P02751	Fibronectin (FN) (Cold-insoluble globulin) (CIG) [Cleaved into: Anastellin;Ugl-Y1;Ugl-Y2;Ugl-Y3]	FN1	Color2 [DarkGray]	1	4		+	NA	NA	+	22	11	12	11	12	13	11	11	13	15	25.9588	27.0071	25.2303	25.8109	26.7744	26.3897	26.2416	27.003	26.8616
	0.13354	0.124292	TFR1	P02786	Transferrin receptor protein 1 (TR) (TfR) (TfR1) (Trfr) (T9) (p90) (CD antigen CD71) [Cleaved into: Transferrin receptor protein 1, serum form (sTfR)]	TFRC	Color2 [DarkGray]	1	4		+	+	NA	NA	40	31	28	34	36	32	29	29	28	33	31.654	31.4742	31.5073	32.1417	31.7439	31.6565	30.9452	30.6329	30.4182
	0.0901469	-0.163382	PRIO	P04156	Major prion protein (PrP) (ASCR) (PrP27-30) (PrP33-35C) (CD antigen CD230)	PRNP	Color2 [DarkGray]	1	4		+	NA	NA	+	2	2	2	2	2	2	2	2	1	1	24.3947	23.44	23.9266	23.6989	23.3815	24.5707	24.8031	21.1599	22.7115
+	1.32868	1.20703	HG2A	P04233	HLA class II histocompatibility antigen gamma chain (HLA-DR antigens-associated invariant chain) (Ia antigen-associated invariant chain) (Ii) (p33) (CD antigen CD74)	CD74	Color2 [DarkGray]	1	4		+	+	NA	NA	9	7	5	8	9	7	7	7	7	8	29.4469	28.8288	30.4007	30.7599	29.5763	29.1702	28.799	30.8167	30.476
	0.712812	0.343127	DPB1	P04440	HLA class II histocompatibility antigen, DP beta 1 chain (HLA class II histocompatibility antigen, DP(W4) beta chain) (MHC class II antigen DPB1)	HLA-DPB1	Color2 [DarkGray]	1	4		+	+	NA	NA	4	4	4	4	4	4	4	4	4	4	28.2146	27.444	28.258	28.6131	28.0793	28.1056	27.4016	29.1992	28.7095
+	1.15447	-1.26381	CY24B	P04839	Cytochrome b-245 heavy chain (EC 1.-.-.-) (CGD91-phox) (Cytochrome b(558) subunit beta) (Cytochrome b558 subunit beta) (Heme-binding membrane glycoprotein gp91phox) (NADPH oxidase 2) (Neutrophil cytochrome b 91 kDa polypeptide) (Superoxide-generating NADPH oxidase heavy chain subunit) (gp91-1) (gp91-phox) (p22 phagocyte B-cytochrome)	CYBB	Color2 [DarkGray]	1	4		+	NA	+	NA	18	13	13	12	12	13	12	12	10	9	31.5208	30.6024	29.8905	29.3835	30.6545	31.147	31.2712	29.4246	28.6762
+	1.242	1.29947	RPN1	P04843	Dolichyl-diphosphooligosaccharide--protein glycosyltransferase subunit 1 (Dolichyl-diphosphooligosaccharide--protein glycosyltransferase 67 kDa subunit) (Ribophorin I) (RPN-I) (Ribophorin-1)	RPN1	Color2 [DarkGray]	1	4		+	+	NA	NA	42	25	25	40	40	28	24	35	31	31	30.1426	30.7291	31.0577	31.6569	30.1841	29.9316	30.1826	31.1037	30.7985
+	1.37772	2.00392	RPN2	P04844	Dolichyl-diphosphooligosaccharide--protein glycosyltransferase subunit 2 (Dolichyl-diphosphooligosaccharide--protein glycosyltransferase 63 kDa subunit) (RIBIIR) (Ribophorin II) (RPN-II) (Ribophorin-2)	RPN2	Color2 [DarkGray]	1	4		+	NA	+	NA	19	9	8	18	19	9	9	15	11	11	28.2671	28.2739	29.4365	30.257	27.9486	27.7371	28.013	28.8139	28.8025
+	3.30941	-0.705972	B3A2	P04920	Anion exchange protein 2 (AE 2) (Anion exchanger 2) (Non-erythroid band 3-like protein) (BND3L) (Solute carrier family 4 member 2)	SLC4A2	Color2 [DarkGray]	1	4		+	NA	+	NA	25	17	17	21	22	13	14	20	16	14	28.651	29.1839	27.5955	27.6211	28.3053	28.3232	27.5004	28.077	27.1493
	0.909313	-0.731143	AT1A1	P05023	Sodium/potassium-transporting ATPase subunit alpha-1 (Na(+)/K(+) ATPase alpha-1 subunit) (EC 3.6.3.9) (Sodium pump subunit alpha-1)	ATP1A1	Color2 [DarkGray]	1	4		+	NA	+	NA	33	31	26	28	29	31	31	29	29	29	32.7453	31.829	31.4616	31.8069	32.1404	32.5903	32.4163	32.3716	31.2973
	0.114877	-0.142877	AT1B1	P05026	Sodium/potassium-transporting ATPase subunit beta-1 (Sodium/potassium-dependent ATPase subunit beta-1)	ATP1B1	Color2 [DarkGray]	1	4		+	+	NA	NA	7	5	4	3	4	5	5	3	6	5	25.5146	24.3564	24.5094	24.8612	24.4437	25.2126	24.8484	26.9271	24.5145
	0.149518	0.162486	A4	P05067	Amyloid-beta A4 protein (ABPP) (APPI) (APP) (Alzheimer disease amyloid protein) (Amyloid precursor protein) (Amyloid-beta precursor protein) (Cerebral vascular amyloid peptide) (CVAP) (PreA4) (Protease nexin-II) (PN-II) [Cleaved into: N-APP;Soluble APP-alpha (S-APP-alpha);Soluble APP-beta (S-APP-beta);C99 (Beta-secretase C-terminal fragment) (Beta-CTF);Amyloid-beta protein 42 (Abeta42) (Beta-APP4…	APP	Color2 [DarkGray]	1	4		+	+	NA	NA	9	4	4	6	7	4	3	5	5	4	23.9941	24.2255	24.0833	24.8306	24.2413	24.3476	23.0129	24.8744	24.3921
+	2.21332	1.27433	ITB3	P05106	Integrin beta-3 (Platelet membrane glycoprotein IIIa) (GPIIIa) (CD antigen CD61)	ITGB3	Color2 [DarkGray]	1	4		+	+	NA	NA	2	1	1	2	2	1	1	2	1	0	21.5926	21.3461	23.3611	23.4371	22.0321	22.2174	23.5815	21.3316	20.6517
	0.824334	-1.36404	ADT2	P05141	ADP/ATP translocase 2 (ADP,ATP carrier protein 2) (ADP,ATP carrier protein, fibroblast isoform) (Adenine nucleotide translocator 2) (ANT 2) (Solute carrier family 25 member 5) [Cleaved into: ADP/ATP translocase 2, N-terminally processed]	SLC25A5	Color2 [DarkGray]	1	4		+	NA	+	NA	6	6	4	4	4	4	4	4	4	4	29.6569	30.5386	27.7015	28.8039	29.3864	29.8471	27.972	29.6809	28.8736
	0.891035	-0.939089	ICAM1	P05362	Intercellular adhesion molecule 1 (ICAM-1) (Major group rhinovirus receptor) (CD antigen CD54)	ICAM1	Color2 [DarkGray]	1	4		+	+	NA	NA	21	18	16	19	18	18	16	18	17	15	32.7644	32.0746	31.0936	31.4452	31.8787	32.5382	31.94	31.9727	30.5008
	0.49099	-0.570278	ITB1	P05556	Integrin beta-1 (Fibronectin receptor subunit beta) (Glycoprotein IIa) (GPIIA) (VLA-4 subunit beta) (CD antigen CD29)	ITGB1	Color2 [DarkGray]	1	4		+	+	NA	NA	10	6	5	5	6	6	5	5	7	7	26.6564	26.6371	25.3132	25.8949	25.8465	26.5021	25.8193	26.8393	25.6366
+	1.45714	-1.46071	INSR	P06213	Insulin receptor (IR) (EC 2.7.10.1) (CD antigen CD220) [Cleaved into: Insulin receptor subunit alpha;Insulin receptor subunit beta]	INSR	Color2 [DarkGray]	1	4		+	+	NA	NA	10	8	8	2	3	6	6	2	7	6	26.3816	26.7114	24.3164	24.767	25.8357	26.1692	24.9907	26.1908	24.6427
+	1.71266	-4.32768	FCER2	P06734	Low affinity immunoglobulin epsilon Fc receptor (BLAST-2) (C-type lectin domain family 4 member J) (Fc-epsilon-RII) (Immunoglobulin E-binding factor) (Lymphocyte IgE receptor) (CD antigen CD23) [Cleaved into: Low affinity immunoglobulin epsilon Fc receptor membrane-bound form;Low affinity immunoglobulin epsilon Fc receptor soluble form]	FCER2	Color2 [DarkGray]	1	4		+	+	NA	NA	6	5	5	3	1	4	5	4	4	3	27.8344	26.0065	23.183	22.2729	26.6473	27.4639	26.7145	25.5432	24.1628
	0.243739	0.147003	ITAV	P06756	Integrin alpha-V (Vitronectin receptor) (Vitronectin receptor subunit alpha) (CD antigen CD51) [Cleaved into: Integrin alpha-V heavy chain;Integrin alpha-V light chain]	ITGAV	Color2 [DarkGray]	1	4		+	+	NA	NA	14	8	4	11	13	6	5	6	5	6	25.0119	24.7149	24.7562	25.1929	24.8182	24.8369	25.4042	24.3681	23.4975
	0.631186	1.32376	HYEP	P07099	Epoxide hydrolase 1 (EC 3.3.2.9) (Epoxide hydratase) (Microsomal epoxide hydrolase) (mEH)	EPHX1	Color2 [DarkGray]	1	4		+	+	NA	NA	9	2	1	6	7	2	2	6	3	6	23.573	21.9852	24.2625	25.6832	23.9832	23.3149	24.7186	25.2128	24.8538
+	1.41255	0.937187	ANXA2	P07355	Annexin A2 (Annexin II) (Annexin-2) (Calpactin I heavy chain) (Calpactin-1 heavy chain) (Chromobindin-8) (Lipocortin II) (Placental anticoagulant protein IV) (PAP-IV) (Protein I) (p36)	ANXA2	Color2 [DarkGray]	1	4		+	NA	NA	+	21	13	13	20	21	18	15	19	17	18	28.9902	28.3544	29.7732	30.1288	28.9472	29.0805	29.0812	29.3925	29.3785
	0.10734	0.176194	LYN	P07948	Tyrosine-protein kinase Lyn (EC 2.7.10.2) (Lck/Yes-related novel protein tyrosine kinase) (V-yes-1 Yamaguchi sarcoma viral related oncogene homolog) (p53Lyn) (p56Lyn)	LYN	Color2 [DarkGray]	1	4		+	NA	NA	+	4	1	0	1	0	2	2	0	2	3	20.7378	21.7399	21.8942	20.784	21.1693	21.1565	22.733	21.4741	22.0922
	0.424005	-0.417518	IGF1R	P08069	Insulin-like growth factor 1 receptor (EC 2.7.10.1) (Insulin-like growth factor I receptor) (IGF-I receptor) (CD antigen CD221) [Cleaved into: Insulin-like growth factor 1 receptor alpha chain;Insulin-like growth factor 1 receptor beta chain]	IGF1R	Color2 [DarkGray]	1	4		+	+	NA	NA	9	8	8	6	5	8	7	6	8	6	26.9814	27.1726	25.6424	25.9497	25.8765	26.5506	25.3831	27.0218	25.1314
	0.747056	-0.892967	4F2	P08195	4F2 cell-surface antigen heavy chain (4F2hc) (4F2 heavy chain antigen) (Lymphocyte activation antigen 4F2 large subunit) (Solute carrier family 3 member 2) (CD antigen CD98)	SLC3A2	Color2 [DarkGray]	1	4		+	+	NA	NA	31	26	26	28	28	26	25	26	24	24	34.5231	34.2234	32.7625	33.1123	33.4275	34.2332	33.9577	33.1126	31.6795
+	1.36006	2.60987	CY1	P08574	Cytochrome c1, heme protein, mitochondrial (Complex III subunit 4) (Complex III subunit IV) (Cytochrome b-c1 complex subunit 4) (Ubiquinol-cytochrome-c reductase complex cytochrome c1 subunit) (Cytochrome c-1)	CYC1	Color2 [DarkGray]	1	4		+	+	NA	NA	8	6	6	7	7	6	7	6	7	6	27.8583	27.5919	29.2286	30.228	26.8572	27.3797	27.3865	28.545	28.049
	0.346295	1.74729	PTPRC	P08575	Receptor-type tyrosine-protein phosphatase C (EC 3.1.3.48) (Leukocyte common antigen) (L-CA) (T200) (CD antigen CD45)	PTPRC	Color2 [DarkGray]	1	4		+	+	NA	NA	8	2	2	8	7	1	2	3	3	3	22.9391	22.9788	25.229	23.6247	20.9808	24.3783	23.5959	22.6107	22.692
+	1.41802	3.92953	ITA5	P08648	Integrin alpha-5 (CD49 antigen-like family member E) (Fibronectin receptor subunit alpha) (Integrin alpha-F) (VLA-5) (CD antigen CD49e) [Cleaved into: Integrin alpha-5 heavy chain;Integrin alpha-5 light chain]	ITGA5	Color2 [DarkGray]	1	4		+	+	NA	NA	5	3	0	3	3	2	2	3	2	1	21.4166	22.6693	24.8053	25.4502	21.9203	20.4762	24.876	21.511	21.9374
	1.23064	-0.268252	RSSA	P08865	40S ribosomal protein SA (37 kDa laminin receptor precursor) (37LRP) (37/67 kDa laminin receptor) (LRP/LR) (67 kDa laminin receptor) (67LR) (Colon carcinoma laminin-binding protein) (Laminin receptor 1) (LamR) (Laminin-binding protein precursor p40) (LBP/p40) (Multidrug resistance-associated protein MGr1-Ag) (NEM/1CHD4) (Small ribosomal subunit protein uS2)	RPSA	Color2 [DarkGray]	1	4		+	NA	NA	+	7	6	6	6	6	5	6	5	6	6	26.9509	26.795	26.7574	26.7801	26.9698	27.1041	25.5786	27.1735	27.29
+	3.30141	2.56051	CD48	P09326	CD48 antigen (B-lymphocyte activation marker BLAST-1) (BCM1 surface antigen) (Leukocyte antigen MEM-102) (SLAM family member 2) (SLAMF2) (Signaling lymphocytic activation molecule 2) (TCT.1) (CD antigen CD48)	CD48	Color2 [DarkGray]	1	4		+	NA	NA	+	3	1	1	3	2	1	1	3	1	1	21.597	21.4951	24.731	24.7758	22.2456	22.1402	25.9209	21.5872	21.5831
	0.958216	1.29711	LEG1	P09382	Galectin-1 (Gal-1) (14 kDa laminin-binding protein) (HLBP14) (14 kDa lectin) (Beta-galactoside-binding lectin L-14-I) (Galaptin) (HBL) (HPL) (Lactose-binding lectin 1) (Lectin galactoside-binding soluble 1) (Putative MAPK-activating protein PM12) (S-Lac lectin 1)	LGALS1	Color2 [DarkGray]	1	4		+	NA	NA	+	7	7	6	7	7	6	6	6	7	7	27.3171	27.0603	28.1323	28.6192	26.6764	27.4809	26.8582	28.8628	27.6053
	0.91528	-0.0986652	CN37	P09543	2',3'-cyclic-nucleotide 3'-phosphodiesterase (CNP) (CNPase) (EC 3.1.4.37)	CNP	Color2 [DarkGray]	1	4		+	NA	NA	+	13	8	8	11	9	9	9	9	8	8	25.9718	25.4004	26.0575	26.0188	26.1042	26.1694	25.8414	25.7402	25.9321
+	1.19616	2.04494	COX6C	P09669	Cytochrome c oxidase subunit 6C (Cytochrome c oxidase polypeptide VIc)	COX6C	Color2 [DarkGray]	1	4		+	+	NA	NA	5	2	2	5	5	2	2	5	3	3	26.3545	27.9657	27.2989	28.207	25.4117	26.0043	25.7278	27.3393	27.2576
+	1.94118	-0.694825	ELFN1	P0C7U0	Protein ELFN1 (Extracellular leucine-rich repeat and fibronectin type-III domain-containing protein 1) (Protein phosphatase 1 regulatory subunit 28)	ELFN1	Color2 [DarkGray]	1	4		+	+	NA	NA	4	3	2	0	0	3	3	0	2	2	22.8395	22.515	21.8425	21.961	22.5506	22.6425	21.0562	22.1331	21.8109
	0.0121844	0.0360737	RRAS	P10301	Ras-related protein R-Ras (p23)	RRAS	Color2 [DarkGray]	1	4		+	NA	NA	+	3	2	1	0	0	3	3	0	3	3	22.9233	21.8845	22.0658	23.909	22.9623	22.9404	21.9152	24.7883	23.7039
+	0.999085	-1.35384	CD28	P10747	T-cell-specific surface glycoprotein CD28 (TP44) (CD antigen CD28)	CD28	Color2 [DarkGray]	1	4		+	+	NA	NA	4	4	4	3	3	4	4	3	4	4	27.2679	27.3877	25.657	25.6615	26.5489	27.4773	26.9256	26.7789	25.6574
	0.287035	0.344684	PPAL	P11117	Lysosomal acid phosphatase (LAP) (EC 3.1.3.2)	ACP2	Color2 [DarkGray]	1	4		+	+	NA	NA	6	5	4	5	4	6	5	3	5	6	25.8539	25.8073	25.8471	26.7079	26.0292	25.8364	25.0857	26.6256	26.188
	0.727044	0.87114	GTR1	P11166	Solute carrier family 2, facilitated glucose transporter member 1 (Glucose transporter type 1, erythrocyte/brain) (GLUT-1) (HepG2 glucose transporter)	SLC2A1	Color2 [DarkGray]	1	4		+	NA	+	NA	7	7	7	7	7	7	7	7	7	7	28.163	27.0754	28.165	28.7106	27.219	27.9144	27.4257	26.2259	25.9114
+	1.5005	2.18775	LAMP1	P11279	Lysosome-associated membrane glycoprotein 1 (LAMP-1) (Lysosome-associated membrane protein 1) (CD107 antigen-like family member A) (CD antigen CD107a)	LAMP1	Color2 [DarkGray]	1	4		+	+	NA	NA	6	5	3	4	4	4	5	4	5	5	24.5755	23.0038	26.4397	27.1906	24.7605	24.4943	25.1718	26.1453	26.1377
+	2.0771	-2.3595	DMD	P11532	Dystrophin	DMD	Color2 [DarkGray]	1	4		+	NA	NA	+	10	4	1	6	5	3	4	6	3	5	21.5403	22.546	21.6925	21.3129	23.7564	23.9679	21.8969	23.709	23.9413
	0.458049	0.596023	MPRI	P11717	Cation-independent mannose-6-phosphate receptor (CI Man-6-P receptor) (CI-MPR) (M6PR) (300 kDa mannose 6-phosphate receptor) (MPR 300) (Insulin-like growth factor 2 receptor) (Insulin-like growth factor II receptor) (IGF-II receptor) (M6P/IGF2 receptor) (M6P/IGF2R) (CD antigen CD222)	IGF2R	Color2 [DarkGray]	1	4		+	+	NA	NA	14	11	6	9	9	8	10	6	12	12	25.0167	24.4994	25.4077	26.3652	25.1839	25.397	25.9277	26.4004	25.6439
	0.088611	0.0599766	ADT3	P12236	ADP/ATP translocase 3 (ADP,ATP carrier protein 3) (ADP,ATP carrier protein, isoform T2) (ANT 2) (Adenine nucleotide translocator 3) (ANT 3) (Solute carrier family 25 member 6) [Cleaved into: ADP/ATP translocase 3, N-terminally processed]	SLC25A6	Color2 [DarkGray]	1	4		+	NA	+	NA	4	3	4	4	4	3	2	3	4	4	30.8099	31.6446	30.5098	30.8457	30.4667	30.7688	30.3735	30.9491	30.3087
+	2.00958	2.12088	LAMP2	P13473	Lysosome-associated membrane glycoprotein 2 (LAMP-2) (Lysosome-associated membrane protein 2) (CD107 antigen-like family member B) (LGP-96) (CD antigen CD107b)	LAMP2	Color2 [DarkGray]	1	4		+	+	NA	NA	3	3	1	2	2	2	2	1	3	3	23.6348	22.4519	25.372	25.7946	23.4606	23.4643	22.9853	24.8633	25.0374
+	1.46124	-1.74528	CY24A	P13498	Cytochrome b-245 light chain (Cytochrome b(558) alpha chain) (Cytochrome b558 subunit alpha) (Neutrophil cytochrome b 22 kDa polypeptide) (Superoxide-generating NADPH oxidase light chain subunit) (p22 phagocyte B-cytochrome) (p22-phox) (p22phox)	CYBA	Color2 [DarkGray]	1	4		+	NA	NA	+	6	6	6	3	3	6	6	3	6	5	29.6295	29.066	27.562	27.2559	28.8582	29.4503	29.0817	28.2351	27.1033
+	1.22639	-3.17532	NCAM1	P13591	Neural cell adhesion molecule 1 (N-CAM-1) (NCAM-1) (CD antigen CD56)	NCAM1	Color2 [DarkGray]	1	4		+	+	NA	NA	19	11	6	2	4	10	10	4	19	14	25.7703	24.1387	21.3532	22.7464	24.8112	25.6391	25.1774	28.8716	26.6171
+	1.28922	-0.945717	ICAM2	P13598	Intercellular adhesion molecule 2 (ICAM-2) (CD antigen CD102)	ICAM2	Color2 [DarkGray]	1	4		+	+	NA	NA	7	6	6	5	5	6	6	6	5	5	28.9289	28.2197	27.1893	27.1883	27.9115	28.3576	28.0171	27.491	25.876
+	1.07875	-1.00948	ITA4	P13612	Integrin alpha-4 (CD49 antigen-like family member D) (Integrin alpha-IV) (VLA-4 subunit alpha) (CD antigen CD49d)	ITGA4	Color2 [DarkGray]	1	4		+	+	NA	NA	15	9	9	9	10	9	10	10	7	4	27.9432	27.7777	26.261	26.6039	27.182	27.7019	27.4504	26.4765	25.346
+	1.3764	-1.26456	AT1A3	P13637	Sodium/potassium-transporting ATPase subunit alpha-3 (Na(+)/K(+) ATPase alpha-3 subunit) (EC 3.6.3.9) (Na(+)/K(+) ATPase alpha(III) subunit) (Sodium pump subunit alpha-3)	ATP1A3	Color2 [DarkGray]	1	4		+	NA	+	NA	3	2	2	1	1	3	3	1	3	2	24.7674	23.9796	22.7172	23.2492	24.2167	24.2787	23.8989	26.0902	24.5821
	0.716926	1.61321	HLAE	P13747	HLA class I histocompatibility antigen, alpha chain E (MHC class I antigen E)	HLA-E	Color2 [DarkGray]	1	4		+	+	NA	NA	5	1	0	3	3	1	2	2	2	1	21.1301	22.3217	23.3268	23.5011	20.9738	22.6276	22.6499	21.563	21.7852
	0.728611	-0.50598	2B17	P13761	HLA class II histocompatibility antigen, DRB1-7 beta chain (MHC class II antigen DRB1*7) (DR-7) (DR7)	HLA-DRB1	Color2 [DarkGray]	1	4		+	+	NA	NA	6	6	5	5	5	6	4	5	6	6	32.5565	31.5586	31.602	32.1137	32.3742	32.3535	31.1852	33.1503	32.3833
	0.421532	0.262301	DRB4	P13762	HLA class II histocompatibility antigen, DR beta 4 chain (MHC class II antigen DRB4)	HLA-DRB4	Color2 [DarkGray]	1	4		+	+	NA	NA	4	4	3	4	4	4	4	3	4	4	28.1205	27.1054	27.5811	28.0074	27.4354	27.6285	26.9542	28.6075	28.1329
	0.283633	-0.240689	CD59	P13987	CD59 glycoprotein (1F5 antigen) (20 kDa homologous restriction factor) (HRF-20) (HRF20) (MAC-inhibitory protein) (MAC-IP) (MEM43 antigen) (Membrane attack complex inhibition factor) (MACIF) (Membrane inhibitor of reactive lysis) (MIRL) (Protectin) (CD antigen CD59)	CD59	Color2 [DarkGray]	1	4		+	NA	NA	+	2	2	2	2	2	2	2	2	2	2	24.6244	23.3788	23.7049	24.2324	24.0437	24.375	24.0739	25.088	23.7863
	0.09807	-0.156018	CD99	P14209	CD99 antigen (12E7) (E2 antigen) (Protein MIC2) (T-cell surface glycoprotein E2) (CD antigen CD99)	CD99	Color2 [DarkGray]	1	4		+	+	NA	NA	4	4	2	3	3	4	3	3	4	4	26.1251	24.3173	25.4131	25.3176	24.989	26.0537	26.2969	25.2691	23.7908
	0.967161	-0.638536	HCLS1	P14317	Hematopoietic lineage cell-specific protein (Hematopoietic cell-specific LYN substrate 1) (LckBP1) (p75)	HCLS1	Color2 [DarkGray]	1	4		+	NA	NA	+	8	4	3	6	2	4	4	5	2	5	25.3743	23.9572	24.7687	24.3179	25.2202	25.1434	24.7192	23.7763	25.1072
	0.554954	-0.537055	PVR	P15151	Poliovirus receptor (Nectin-like protein 5) (NECL-5) (CD antigen CD155)	PVR	Color2 [DarkGray]	1	4		+	+	NA	NA	5	4	4	4	4	4	4	4	4	4	25.2798	25.0044	24.1272	24.5415	24.5714	25.1715	25.0202	25.0531	23.4375
	0.814532	1.45214	B4GT1	P15291	Beta-1,4-galactosyltransferase 1 (Beta-1,4-GalTase 1) (Beta4Gal-T1) (b4Gal-T1) (EC 2.4.1.-) (UDP-Gal:beta-GlcNAc beta-1,4-galactosyltransferase 1) (UDP-galactose:beta-N-acetylglucosamine beta-1,4-galactosyltransferase 1) [Cleaved into: Processed beta-1,4-galactosyltransferase 1] [Includes: Lactose synthase A protein (EC 2.4.1.22);N-acetyllactosamine synthase (EC 2.4.1.90) (Nal synthase);Beta-N-ac…	B4GALT1	Color2 [DarkGray]	1	4		+	+	NA	NA	4	2	1	3	4	2	1	1	1	2	21.9251	23.1501	22.8134	23.7179	22.2737	21.3533	22.3109	21.5737	22.9578
	0.647478	-0.658574	MCP	P15529	Membrane cofactor protein (TLX) (Trophoblast leukocyte common antigen) (CD antigen CD46)	CD46	Color2 [DarkGray]	1	4		+	+	NA	NA	4	4	4	2	3	4	4	4	3	4	25.7293	25.405	25.0474	24.9925	25.2995	26.0574	26.0261	25.082	24.0394
+	1.73881	-3.31304	COX7C	P15954	Cytochrome c oxidase subunit 7C, mitochondrial (Cytochrome c oxidase polypeptide VIIc)	COX7C	Color2 [DarkGray]	1	4		+	+	NA	NA	3	2	2	2	2	2	2	1	2	2	26.0132	28.1485	22.867	22.0684	25.9963	25.5652	21.4018	27.3893	26.0498
	0.662756	0.524718	CD44	P16070	CD44 antigen (CDw44) (Epican) (Extracellular matrix receptor III) (ECMR-III) (GP90 lymphocyte homing/adhesion receptor) (HUTCH-I) (Heparan sulfate proteoglycan) (Hermes antigen) (Hyaluronate receptor) (Phagocytic glycoprotein 1) (PGP-1) (Phagocytic glycoprotein I) (PGP-I) (CD antigen CD44)	CD44	Color2 [DarkGray]	1	4		+	+	NA	NA	12	9	9	10	10	9	9	9	9	10	29.0065	29.3133	29.1079	29.4096	28.4804	28.9877	28.2792	29.1824	28.6414
	0.496631	-0.352276	1A30	P16188	HLA class I histocompatibility antigen, A-30 alpha chain (MHC class I antigen A*30)	HLA-A	Color2 [DarkGray]	1	4		+	+	NA	NA	3	2	1	3	3	2	2	2	2	1	32.3019	30.8236	31.4269	31.9155	31.9141	32.1327	31.9437	32.6	31.654
+	1.40127	1.74615	EPCAM	P16422	Epithelial cell adhesion molecule (Ep-CAM) (Adenocarcinoma-associated antigen) (Cell surface glycoprotein Trop-1) (Epithelial cell surface antigen) (Epithelial glycoprotein) (EGP) (Epithelial glycoprotein 314) (EGP314) (hEGP314) (KS 1/4 antigen) (KSA) (Major gastrointestinal tumor-associated protein GA733-2) (Tumor-associated calcium signal transducer 1) (CD antigen CD326)	EPCAM	Color2 [DarkGray]	1	4		+	+	NA	NA	4	1	0	2	4	0	1	3	1	0	22.3562	22.4703	23.0073	23.5246	21.2713	21.7683	25.2835	21.2884	21.887
	0.793905	0.450713	AT2A2	P16615	Sarcoplasmic/endoplasmic reticulum calcium ATPase 2 (SERCA2) (SR Ca(2+)-ATPase 2) (EC 3.6.3.8) (Calcium pump 2) (Calcium-transporting ATPase sarcoplasmic reticulum type, slow twitch skeletal muscle isoform) (Endoplasmic reticulum class 1/2 Ca(2+) ATPase)	ATP2A2	Color2 [DarkGray]	1	4		+	NA	+	NA	24	14	12	21	20	15	14	18	14	15	28.1949	27.9385	28.3192	28.662	28.1549	27.9248	27.5003	28.2415	28.7288
	0.8593	1.56569	CD36	P16671	Platelet glycoprotein 4 (Fatty acid translocase) (FAT) (Glycoprotein IIIb) (GPIIIB) (Leukocyte differentiation antigen CD36) (PAS IV) (PAS-4) (Platelet collagen receptor) (Platelet glycoprotein IV) (GPIV) (Thrombospondin receptor) (CD antigen CD36)	CD36	Color2 [DarkGray]	1	4		+	NA	+	NA	3	1	0	2	2	0	2	1	3	3	21.4438	21.6939	23.8097	22.6908	21.3501	22.019	23.0412	27.5432	26.1071
	0.138394	-0.283123	INAR1	P17181	Interferon alpha/beta receptor 1 (IFN-R-1) (IFN-alpha/beta receptor 1) (Cytokine receptor class-II member 1) (Cytokine receptor family 2 member 1) (CRF2-1) (Type I interferon receptor 1)	IFNAR1	Color2 [DarkGray]	1	4		+	+	NA	NA	2	2	2	0	1	2	2	0	2	2	23.1971	22.7653	22.3087	21.7571	21.6663	22.9657	20.82	22.8317	20.7146
	0.000320278	0.000602722	ITB5	P18084	Integrin beta-5	ITGB5	Color2 [DarkGray]	1	4		+	+	NA	NA	9	4	3	9	9	3	4	5	4	5	27.7935	26.7767	26.5506	27.2179	26.4115	27.3557	26.5462	26.7179	26.8699
	0.810349	-0.624775	PTPRA	P18433	Receptor-type tyrosine-protein phosphatase alpha (Protein-tyrosine phosphatase alpha) (R-PTP-alpha) (EC 3.1.3.48)	PTPRA	Color2 [DarkGray]	1	4		+	+	NA	NA	20	15	13	11	13	13	14	13	14	8	27.8647	28.2977	26.5368	26.715	26.986	27.5154	27.0251	27.1904	25.7854
+	1.28849	-2.60206	SDC1	P18827	Syndecan-1 (SYND1) (CD antigen CD138)	SDC1	Color2 [DarkGray]	1	4		+	+	NA	NA	6	6	5	3	3	4	6	3	5	4	28.8017	28.2363	25.0048	24.7744	26.8883	28.0951	26.6127	26.0067	24.8564
+	1.1775	-2.75621	CD53	P19397	Leukocyte surface antigen CD53 (Cell surface glycoprotein CD53) (Tetraspanin-25) (Tspan-25) (CD antigen CD53)	CD53	Color2 [DarkGray]	1	4		+	NA	+	NA	2	2	2	1	1	2	2	1	2	2	24.8036	24.0648	20.7911	22.1792	23.9616	24.5211	21.2832	24.2608	23.7535
	0.430603	0.352404	GGT1	P19440	Glutathione hydrolase 1 proenzyme (EC 3.4.19.13) (Gamma-glutamyltransferase 1) (Gamma-glutamyltranspeptidase 1) (GGT 1) (EC 2.3.2.2) (Leukotriene-C4 hydrolase) (EC 3.4.19.14) (CD antigen CD224) [Cleaved into: Glutathione hydrolase 1 heavy chain;Glutathione hydrolase 1 light chain]	GGT1	Color2 [DarkGray]	1	4		+	+	NA	NA	17	16	15	15	15	14	14	15	15	14	30.8038	29.7475	30.7975	30.7582	30.1181	30.7328	31.0615	30.0961	28.9881
	0.129743	-0.1377	SL9A1	P19634	Sodium/hydrogen exchanger 1 (APNH) (Na(+)/H(+) antiporter, amiloride-sensitive) (Na(+)/H(+) exchanger 1) (NHE-1) (Solute carrier family 9 member 1)	SLC9A1	Color2 [DarkGray]	1	4		+	NA	+	NA	8	4	4	6	6	4	4	5	5	5	27.1901	26.9331	26.3302	26.481	26.187	26.8997	25.6003	27.2859	25.5892
	0.337695	0.290349	DPA1	P20036	HLA class II histocompatibility antigen, DP alpha 1 chain (DP(W3)) (DP(W4)) (HLA-SB alpha chain) (MHC class II DP3-alpha) (MHC class II DPA1)	HLA-DPA1	Color2 [DarkGray]	1	4		+	+	NA	NA	2	2	2	2	2	2	2	2	2	2	27.5946	26.6484	27.3214	27.551	26.8476	27.4441	26.9612	28.1064	27.6237
+	1.42653	-1.0323	CD33	P20138	Myeloid cell surface antigen CD33 (Sialic acid-binding Ig-like lectin 3) (Siglec-3) (gp67) (CD antigen CD33)	CD33	Color2 [DarkGray]	1	4		+	+	NA	NA	4	4	4	4	4	4	4	4	4	4	25.9201	25.7657	24.9147	24.748	25.6757	26.0516	25.8505	25.5695	24.1675
	0.885331	-2.32371	ACM3	P20309	Muscarinic acetylcholine receptor M3	CHRM3	Color2 [DarkGray]	1	4		+	NA	+	NA	5	3	3	3	2	4	3	2	4	4	25.846	25.9124	23.8593	22.0285	25.0917	25.4434	26.0299	25.7895	24.0701
	0.575505	0.763186	MPRD	P20645	Cation-dependent mannose-6-phosphate receptor (CD Man-6-P receptor) (CD-MPR) (46 kDa mannose 6-phosphate receptor) (MPR 46)	M6PR	Color2 [DarkGray]	1	4		+	+	NA	NA	3	2	1	2	2	2	2	1	3	3	24.6687	20.1415	24.3629	25.3206	23.9381	24.219	22.3395	25.4318	25.4302
	0.883812	1.1004	VDAC1	P21796	Voltage-dependent anion-selective channel protein 1 (VDAC-1) (hVDAC1) (Outer mitochondrial membrane protein porin 1) (Plasmalemmal porin) (Porin 31HL) (Porin 31HM)	VDAC1	Color2 [DarkGray]	1	4		+	NA	+	NA	7	6	5	7	7	6	5	5	5	6	26.5757	26.7369	26.9674	27.6989	26.4816	25.9839	25.8218	27.2172	26.6804
	0.272366	-0.7317	KCNA3	P22001	Potassium voltage-gated channel subfamily A member 3 (HGK5) (HLK3) (HPCN3) (Voltage-gated K(+) channel HuKIII) (Voltage-gated potassium channel subunit Kv1.3)	KCNA3	Color2 [DarkGray]	1	4		+	NA	+	NA	3	2	2	1	1	2	2	2	2	1	24.4901	24.859	22.3344	21.5642	23.5851	21.7769	21.3789	21.681	21.6395
	0.378436	0.328193	GTR5	P22732	Solute carrier family 2, facilitated glucose transporter member 5 (Fructose transporter) (Glucose transporter type 5, small intestine) (GLUT-5)	SLC2A5	Color2 [DarkGray]	1	4		+	NA	+	NA	8	5	5	7	7	5	5	5	5	5	29.4194	28.4853	28.0553	28.3826	27.6105	28.1711	26.5655	28.1947	26.9855
+	1.57643	-1.07858	AT2B4	P23634	Plasma membrane calcium-transporting ATPase 4 (PMCA4) (EC 3.6.3.8) (Matrix-remodeling-associated protein 1) (Plasma membrane calcium ATPase isoform 4) (Plasma membrane calcium pump isoform 4)	ATP2B4	Color2 [DarkGray]	1	4		+	NA	+	NA	11	8	5	7	7	9	9	6	8	9	27.2158	26.286	26.0744	25.8779	26.9048	27.2046	26.7052	27.2395	27.638
	1.0712	-0.52477	TNR6	P25445	Tumor necrosis factor receptor superfamily member 6 (Apo-1 antigen) (Apoptosis-mediating surface antigen FAS) (FASLG receptor) (CD antigen CD95)	FAS	Color2 [DarkGray]	1	4		+	+	NA	NA	11	7	7	10	9	7	7	9	7	7	27.8609	27.7996	27.0069	27.3101	27.6221	27.7445	26.9259	27.3504	26.3913
+	1.17244	-1.67453	ITA3	P26006	Integrin alpha-3 (CD49 antigen-like family member C) (FRP-2) (Galactoprotein B3) (GAPB3) (VLA-3 subunit alpha) (CD antigen CD49c) [Cleaved into: Integrin alpha-3 heavy chain;Integrin alpha-3 light chain]	ITGA3	Color2 [DarkGray]	1	4		+	+	NA	NA	7	4	3	3	3	3	2	3	4	3	23.0745	22.8495	21.789	20.9111	22.8953	23.1538	21.0307	24.0306	22.4791
	0.377143	-0.206367	ITB7	P26010	Integrin beta-7 (Gut homing receptor beta subunit)	ITGB7	Color2 [DarkGray]	1	4		+	+	NA	NA	20	17	14	14	16	17	15	13	17	18	29.4383	28.8365	28.809	29.2155	29.2435	29.1937	29.2138	29.3265	30.1609
+	1.09114	-0.921381	MOES	P26038	Moesin (Membrane-organizing extension spike protein)	MSN	Color2 [DarkGray]	1	4		+	NA	NA	+	9	8	6	3	3	9	9	3	5	8	26.0852	24.9189	25.4977	25.0794	26.0243	26.3955	25.9431	25.335	24.8969
	0.501933	0.466931	MGAT1	P26572	Alpha-1,3-mannosyl-glycoprotein 2-beta-N-acetylglucosaminyltransferase (EC 2.4.1.101) (N-glycosyl-oligosaccharide-glycoprotein N-acetylglucosaminyltransferase I) (GNT-I) (GlcNAc-T I)	MGAT1	Color2 [DarkGray]	1	4		+	+	NA	NA	12	6	6	11	10	6	6	9	7	7	26.5121	25.9617	26.4061	27.0939	26.3533	26.2128	25.5299	27.1799	26.7176
+	1.31843	-0.578998	STOM	P27105	Erythrocyte band 7 integral membrane protein (Protein 7.2b) (Stomatin)	STOM	Color2 [DarkGray]	1	4		+	NA	NA	+	13	11	10	13	13	11	11	13	10	11	30.0497	29.4839	28.7491	28.9664	29.3624	29.5111	29.5033	29.6371	28.7384
	0.68909	0.871692	CALX	P27824	Calnexin (IP90) (Major histocompatibility complex class I antigen-binding protein p88) (p90)	CANX	Color2 [DarkGray]	1	4		+	+	NA	NA	39	27	24	30	31	30	24	24	30	34	30.1435	30.277	30.6898	31.5531	30.4349	30.0646	29.7579	31.8063	32.0109
+	1.1173	2.74119	DMB	P28068	HLA class II histocompatibility antigen, DM beta chain (MHC class II antigen DMB) (Really interesting new gene 7 protein)	HLA-DMB	Color2 [DarkGray]	1	4		+	+	NA	NA	2	0	0	2	2	0	1	1	1	2	21.8534	21.8392	23.9568	24.6454	20.8332	22.2866	20.5691	21.7015	22.4642
	0.195654	-0.520785	ABCD3	P28288	ATP-binding cassette sub-family D member 3 (70 kDa peroxisomal membrane protein) (PMP70)	ABCD3	Color2 [DarkGray]	1	4		+	NA	+	NA	6	2	1	5	4	2	2	2	3	2	22.6467	21.4356	21.1646	23.0567	22.6175	22.6454	22.3652	23.8779	23.4817
+	1.71516	-1.58611	CD38	P28907	ADP-ribosyl cyclase/cyclic ADP-ribose hydrolase 1 (EC 3.2.2.6) (2'-phospho-ADP-ribosyl cyclase) (2'-phospho-ADP-ribosyl cyclase/2'-phospho-cyclic-ADP-ribose transferase) (EC 2.4.99.20) (2'-phospho-cyclic-ADP-ribose transferase) (ADP-ribosyl cyclase 1) (ADPRC 1) (Cyclic ADP-ribose hydrolase 1) (cADPr hydrolase 1) (T10) (CD antigen CD38)	CD38	Color2 [DarkGray]	1	4		+	+	NA	NA	19	18	15	12	12	17	17	12	16	13	31.5063	30.1995	28.9542	29.0709	30.383	30.8143	29.5126	30.566	29.4407
+	1.69997	-1.57722	TNR8	P28908	Tumor necrosis factor receptor superfamily member 8 (CD30L receptor) (Ki-1 antigen) (Lymphocyte activation antigen CD30) (CD antigen CD30)	TNFRSF8	Color2 [DarkGray]	1	4		+	+	NA	NA	3	3	3	3	3	3	3	3	3	2	23.6541	24.7059	22.0671	22.4284	23.6888	23.9611	22.6648	21.6309	21.4711
	0.653857	-0.971045	EPHB2	P29323	Ephrin type-B receptor 2 (EC 2.7.10.1) (Developmentally-regulated Eph-related tyrosine kinase) (ELK-related tyrosine kinase) (EPH tyrosine kinase 3) (EPH-like kinase 5) (EK5) (hEK5) (Renal carcinoma antigen NY-REN-47) (Tyrosine-protein kinase TYRO5) (Tyrosine-protein kinase receptor EPH-3)	EPHB2	Color2 [DarkGray]	1	4		+	+	NA	NA	11	10	7	7	8	7	10	8	9	8	27.7359	26.8845	26.2369	26.3029	26.6877	27.7943	27.1092	27.9549	26.35
	0.773993	-0.824555	1C02	P30501	HLA class I histocompatibility antigen, Cw-2 alpha chain (MHC class I antigen Cw*2)	HLA-C	Color2 [DarkGray]	1	4		+	+	NA	NA	4	1	1	3	4	1	1	2	1	1	26.5646	25.6505	25.0256	25.5786	25.8528	26.4006	25.3098	26.5237	26.0503
	0.422385	-0.509094	TSPO	P30536	Translocator protein (Mitochondrial benzodiazepine receptor) (PKBS) (Peripheral-type benzodiazepine receptor) (PBR)	TSPO	Color2 [DarkGray]	1	4		+	NA	+	NA	2	2	2	0	0	2	2	0	1	2	22.6415	22.8413	21.501	22.4067	22.4424	22.4835	22.3991	23.2691	22.6263
+	1.20682	-1.05087	CTR1	P30825	High affinity cationic amino acid transporter 1 (CAT-1) (CAT1) (Ecotropic retroviral leukemia receptor homolog) (Ecotropic retrovirus receptor homolog) (Solute carrier family 7 member 1) (System Y+ basic amino acid transporter)	SLC7A1	Color2 [DarkGray]	1	4		+	NA	+	NA	7	5	4	5	5	3	5	5	3	3	27.3153	27.3689	25.674	25.9127	26.5966	27.0918	27.5817	25.4041	24.4061
+	1.76339	-1.872	SC6A6	P31641	Sodium- and chloride-dependent taurine transporter (Solute carrier family 6 member 6)	SLC6A6	Color2 [DarkGray]	1	4		+	NA	+	NA	6	6	6	4	3	6	6	5	6	5	26.6422	26.2721	24.3035	24.4771	26.0289	26.4958	25.5644	24.4257	23.5776
	0.465571	0.27651	DNJA1	P31689	DnaJ homolog subfamily A member 1 (DnaJ protein homolog 2) (HSDJ) (Heat shock 40 kDa protein 4) (Heat shock protein J2) (HSJ-2) (Human DnaJ protein 2) (hDj-2)	DNAJA1	Color2 [DarkGray]	1	4		+	NA	NA	+	10	6	5	8	8	7	5	6	6	7	26.4598	26.1048	26.8627	26.4333	26.4353	26.3077	26.4674	25.8433	26.048
	1.09375	0.664595	IL2RG	P31785	Cytokine receptor common subunit gamma (Interleukin-2 receptor subunit gamma) (IL-2 receptor subunit gamma) (IL-2R subunit gamma) (IL-2RG) (gammaC) (p64) (CD antigen CD132)	IL2RG	Color2 [DarkGray]	1	4		+	+	NA	NA	4	2	1	4	4	2	2	3	1	1	24.5427	22.288	24.7094	25.1017	24.2849	24.1969	24.5194	23.3444	22.8811
+	1.49132	5.04141	L1CAM	P32004	Neural cell adhesion molecule L1 (N-CAM-L1) (NCAM-L1) (CD antigen CD171)	L1CAM	Color2 [DarkGray]	1	4		+	+	NA	NA	17	0	0	11	13	0	0	1	15	11	22.1799	21.9654	26.3487	26.962	22.4899	20.738	21.9703	28.5995	26.4538
	0.607159	-0.484728	CCR1	P32246	C-C chemokine receptor type 1 (C-C CKR-1) (CC-CKR-1) (CCR-1) (CCR1) (HM145) (LD78 receptor) (Macrophage inflammatory protein 1-alpha receptor) (MIP-1alpha-R) (RANTES-R) (CD antigen CD191)	CCR1	Color2 [DarkGray]	1	4		+	NA	+	NA	4	3	3	3	3	3	3	3	1	2	24.8177	24.2867	23.7306	24.3273	24.5406	24.4867	26.0292	22.5044	24.5271
+	1.55929	-0.828749	ICAM3	P32942	Intercellular adhesion molecule 3 (ICAM-3) (CDw50) (ICAM-R) (CD antigen CD50)	ICAM3	Color2 [DarkGray]	1	4		+	+	NA	NA	11	10	10	9	9	10	10	10	10	8	30.5222	30.6951	29.3647	29.3382	30.0402	30.3201	29.2689	30.2935	28.5552
	0.902234	1.24633	CD70	P32970	CD70 antigen (CD27 ligand) (CD27-L) (Tumor necrosis factor ligand superfamily member 7) (CD antigen CD70)	CD70	Color2 [DarkGray]	1	4		+	+	NA	NA	7	3	3	7	6	3	3	4	4	3	26.0566	26.409	26.6799	27.4922	25.5689	26.1106	24.6439	27.5036	25.2054
+	1.32647	1.5767	ACSL1	P33121	Long-chain-fatty-acid--CoA ligase 1 (EC 6.2.1.3) (Acyl-CoA synthetase 1) (ACS1) (Long-chain acyl-CoA synthetase 1) (LACS 1) (Long-chain acyl-CoA synthetase 2) (LACS 2) (Long-chain fatty acid-CoA ligase 2) (Palmitoyl-CoA ligase 1) (Palmitoyl-CoA ligase 2)	ACSL1	Color2 [DarkGray]	1	4		+	+	NA	NA	4	3	0	3	2	3	1	2	2	4	23.2009	22.5897	24.6631	24.3963	23.2821	22.624	23.242	23.2094	24.4138
	0.0780394	-0.154921	LSP1	P33241	Lymphocyte-specific protein 1 (47 kDa actin-binding protein) (52 kDa phosphoprotein) (pp52) (Lymphocyte-specific antigen WP34)	LSP1	Color2 [DarkGray]	1	4		+	NA	NA	+	9	6	2	6	6	3	3	4	2	6	24.0327	22.9505	24.2453	23.589	23.5029	24.6412	25.0751	23.5933	24.5416
+	1.38361	-0.996017	MRP1	P33527	Multidrug resistance-associated protein 1 (ATP-binding cassette sub-family C member 1) (Leukotriene C(4) transporter) (LTC4 transporter)	ABCC1	Color2 [DarkGray]	1	4		+	NA	+	NA	43	32	32	29	29	30	32	26	29	28	29.6216	29.5074	28.2698	28.4623	29.1765	29.5477	29.0882	29.0215	27.8785
	0.552366	2.94068	MA1A1	P33908	Mannosyl-oligosaccharide 1,2-alpha-mannosidase IA (EC 3.2.1.113) (Man(9)-alpha-mannosidase) (Man9-mannosidase) (Mannosidase alpha class 1A member 1) (Processing alpha-1,2-mannosidase IA) (Alpha-1,2-mannosidase IA)	MAN1A1	Color2 [DarkGray]	1	4		+	+	NA	NA	9	1	0	8	9	2	0	6	1	3	24.0857	21.7738	25.164	26.6929	24.8424	21.1331	24.9683	23.1977	25.0423
+	1.92429	-0.735505	EVI2B	P34910	Protein EVI2B (Ecotropic viral integration site 2B protein homolog) (EVI-2B) (CD antigen CD361)	EVI2B	Color2 [DarkGray]	1	4		+	+	NA	NA	5	5	4	4	4	4	5	4	3	4	29.0673	29.0889	27.6111	27.6249	28.2728	28.4342	27.7293	27.3696	26.8169
	0.281541	0.473517	SOAT1	P35610	Sterol O-acyltransferase 1 (EC 2.3.1.26) (Acyl-coenzyme A:cholesterol acyltransferase 1) (ACAT-1) (Cholesterol acyltransferase 1)	SOAT1	Color2 [DarkGray]	1	4		+	NA	+	NA	4	1	2	3	3	1	2	1	2	2	23.0825	23.0684	21.7152	22.3277	21.0125	22.0834	22.1901	23.5739	23.143
+	1.07072	-1.39219	BASI	P35613	Basigin (5F7) (Collagenase stimulatory factor) (Extracellular matrix metalloproteinase inducer) (EMMPRIN) (Leukocyte activation antigen M6) (OK blood group antigen) (Tumor cell-derived collagenase stimulatory factor) (TCSF) (CD antigen CD147)	BSG	Color2 [DarkGray]	1	4		+	+	NA	NA	9	8	8	9	9	8	8	8	8	8	31.823	30.8139	29.511	29.9375	30.7384	31.4944	30.52	31.1653	29.9285
+	1.46885	3.06521	OST48	P39656	Dolichyl-diphosphooligosaccharide--protein glycosyltransferase 48 kDa subunit (DDOST 48 kDa subunit) (Oligosaccharyl transferase 48 kDa subunit)	DDOST	Color2 [DarkGray]	1	4		+	+	NA	NA	15	7	6	12	13	4	6	10	8	8	28.0139	28.5609	29.4394	30.5021	26.6733	27.1378	28.4239	28.6975	28.4568
	0.953097	-1.13685	IL6RB	P40189	Interleukin-6 receptor subunit beta (IL-6 receptor subunit beta) (IL-6R subunit beta) (IL-6R-beta) (IL-6RB) (CDw130) (Interleukin-6 signal transducer) (Membrane glycoprotein 130) (gp130) (Oncostatin-M receptor subunit alpha) (CD antigen CD130)	IL6ST	Color2 [DarkGray]	1	4		+	+	NA	NA	7	3	2	5	5	3	3	6	3	3	24.8764	23.3591	23.435	23.9226	24.4799	25.1515	24.9653	23.1476	22.8808
+	3.17716	-2.18561	S19A1	P41440	Folate transporter 1 (FOLT) (Intestinal folate carrier 1) (IFC-1) (Placental folate transporter) (Reduced folate carrier protein) (RFC) (Solute carrier family 19 member 1)	SLC19A1	Color2 [DarkGray]	1	4		+	NA	+	NA	8	4	2	3	4	3	4	3	1	1	23.9326	24.0726	22.1269	22.2028	24.3088	24.3922	21.7737	23.2427	21.8314
	0.754648	-0.672401	CD86	P42081	T-lymphocyte activation antigen CD86 (Activation B7-2 antigen) (B70) (BU63) (CTLA-4 counter-receptor B7.2) (FUN-1) (CD antigen CD86)	CD86	Color2 [DarkGray]	1	4		+	+	NA	NA	3	3	3	3	3	3	3	3	3	3	25.6687	25.4406	24.828	24.661	25.1009	25.7329	25.3275	24.4791	23.8938
	1.14734	-0.519097	LAP2A	P42166	Lamina-associated polypeptide 2, isoform alpha (Thymopoietin isoform alpha) (TP alpha) (Thymopoietin-related peptide isoform alpha) (TPRP isoform alpha) [Cleaved into: Thymopoietin (TP) (Splenin);Thymopentin (TP5)]	TMPO	Color2 [DarkGray]	1	4		+	NA	NA	+	9	6	5	8	8	7	6	5	6	7	27.5928	27.582	27.1326	27.1383	27.801	27.5081	27.438	26.837	27.9751
	0.122232	0.292462	LAP2B	P42167	Lamina-associated polypeptide 2, isoforms beta/gamma (Thymopoietin, isoforms beta/gamma) (TP beta/gamma) (Thymopoietin-related peptide isoforms beta/gamma) (TPRP isoforms beta/gamma) [Cleaved into: Thymopoietin (TP) (Splenin);Thymopentin (TP5)]	TMPO	Color2 [DarkGray]	1	4		+	+	NA	NA	6	5	5	5	6	6	5	3	4	5	24.672	25.0095	25.1236	25.1081	25.6406	24.0062	25.3359	24.5179	25.5945
	0.44878	1.17227	ECE1	P42892	Endothelin-converting enzyme 1 (ECE-1) (EC 3.4.24.71)	ECE1	Color2 [DarkGray]	1	4		+	+	NA	NA	11	3	3	8	9	3	2	4	4	3	24.784	25.3764	24.6144	26.4743	24.6942	24.0499	23.8826	25.4142	24.32
	0.656455	-0.551182	SATT	P43007	Neutral amino acid transporter A (Alanine/serine/cysteine/threonine transporter 1) (ASCT-1) (SATT) (Solute carrier family 1 member 4)	SLC1A4	Color2 [DarkGray]	1	4		+	NA	+	NA	12	11	10	9	9	10	10	11	11	8	30.6726	30.1398	29.4016	29.607	29.7595	30.3514	30.1431	29.7177	28.9731
+	1.51499	2.43002	MUC18	P43121	Cell surface glycoprotein MUC18 (Cell surface glycoprotein P1H12) (Melanoma cell adhesion molecule) (Melanoma-associated antigen A32) (Melanoma-associated antigen MUC18) (S-endo 1 endothelial-associated antigen) (CD antigen CD146)	MCAM	Color2 [DarkGray]	1	4		+	+	NA	NA	12	4	3	12	12	5	5	6	5	5	25.8139	24.823	27.4923	28.2402	25.2145	25.658	24.8322	25.5635	24.5849
	0.321895	0.511616	SSRA	P43307	Translocon-associated protein subunit alpha (TRAP-alpha) (Signal sequence receptor subunit alpha) (SSR-alpha)	SSR1	Color2 [DarkGray]	1	4		+	+	NA	NA	4	3	3	4	4	3	3	3	3	3	28.8905	27.4249	28.9136	29.9668	29.1921	28.665	28.6236	29.6134	29.2732
+	1.34645	1.34308	VDAC2	P45880	Voltage-dependent anion-selective channel protein 2 (VDAC-2) (hVDAC2) (Outer mitochondrial membrane protein porin 2)	VDAC2	Color2 [DarkGray]	1	4		+	NA	+	NA	11	7	8	10	10	7	8	9	9	8	28.6776	29.3239	29.6761	30.2174	28.7213	28.4861	28.5834	29.6035	28.8766
	0.225556	0.645709	NOTC1	P46531	Neurogenic locus notch homolog protein 1 (Notch 1) (hN1) (Translocation-associated notch protein TAN-1) [Cleaved into: Notch 1 extracellular truncation (NEXT);Notch 1 intracellular domain (NICD)]	NOTCH1	Color2 [DarkGray]	1	4		+	+	NA	NA	3	1	1	2	2	1	1	1	1	1	21.7055	21.8055	22.1628	22.692	22.7776	20.7858	21.823	22.3814	21.8085
	0.488241	-0.700034	IQGA1	P46940	Ras GTPase-activating-like protein IQGAP1 (p195)	IQGAP1	Color2 [DarkGray]	1	4		+	NA	NA	+	52	31	24	41	31	32	31	41	31	37	29.3022	28.1518	29.1076	28.0359	29.198	29.3456	29.585	28.7228	29.81
	0.814737	0.953292	STT3A	P46977	Dolichyl-diphosphooligosaccharide--protein glycosyltransferase subunit STT3A (Oligosaccharyl transferase subunit STT3A) (STT3-A) (EC 2.4.99.18) (B5) (Integral membrane protein 1) (Transmembrane protein TMC)	STT3A	Color2 [DarkGray]	1	4		+	NA	+	NA	18	14	12	15	16	15	15	13	16	14	28.7389	28.3481	29.0926	29.9133	28.6542	28.4451	28.1492	29.5665	29.3996
	0.725249	0.958373	UCRI	P47985	Cytochrome b-c1 complex subunit Rieske, mitochondrial (EC 1.10.2.2) (Complex III subunit 5) (Cytochrome b-c1 complex subunit 5) (Rieske iron-sulfur protein) (RISP) (Rieske protein UQCRFS1) (Ubiquinol-cytochrome c reductase iron-sulfur subunit) [Cleaved into: Cytochrome b-c1 complex subunit 9 (Su9) (Subunit 9) (8 kDa subunit 9) (Complex III subunit IX) (Cytochrome b-c1 complex subunit 11) (Ubiquin…	UQCRFS1	Color2 [DarkGray]	1	4		+	+	NA	NA	4	2	2	3	3	2	3	3	3	2	24.3264	24.7491	24.7538	25.6145	24.455	23.9965	23.8381	25.0164	24.9951
+	1.82458	-2.58914	SC6A9	P48067	Sodium- and chloride-dependent glycine transporter 1 (GlyT-1) (GlyT1) (Solute carrier family 6 member 9)	SLC6A9	Color2 [DarkGray]	1	4		+	NA	+	NA	4	4	4	0	0	3	4	2	0	0	26.2373	26.5237	23.141	22.9206	25.319	25.9209	25.2788	21.102	21.6227
	0.315133	-0.454955	PI42A	P48426	Phosphatidylinositol 5-phosphate 4-kinase type-2 alpha (EC 2.7.1.149) (1-phosphatidylinositol 5-phosphate 4-kinase 2-alpha) (Diphosphoinositide kinase 2-alpha) (PIP5KIII) (Phosphatidylinositol 5-phosphate 4-kinase type II alpha) (PI(5)P 4-kinase type II alpha) (PIP4KII-alpha) (PtdIns(4)P-5-kinase B isoform) (PtdIns(4)P-5-kinase C isoform) (PtdIns(5)P-4-kinase isoform 2-alpha)	PIP4K2A	Color2 [DarkGray]	1	4		+	NA	NA	+	4	2	0	3	2	2	2	3	2	3	22.2048	22.8585	21.8072	21.0333	21.5071	22.2433	21.1857	21.5752	22.3625
	0.443441	0.59262	CD97	P48960	CD97 antigen (Leukocyte antigen CD97) (CD antigen CD97) [Cleaved into: CD97 antigen subunit alpha;CD97 antigen subunit beta]	CD97	Color2 [DarkGray]	1	4		+	NA	+	NA	13	8	9	11	11	9	8	10	8	7	28.4147	27.8005	28.1334	28.3764	27.1738	28.1508	28.2466	27.5707	26.2935
	0.212172	0.221402	LMAN1	P49257	Protein ERGIC-53 (ER-Golgi intermediate compartment 53 kDa protein) (Gp58) (Intracellular mannose-specific lectin MR60) (Lectin mannose-binding 1)	LMAN1	Color2 [DarkGray]	1	4		+	+	NA	NA	20	15	14	15	17	14	14	15	18	20	29.5737	29.2225	29.2777	29.8772	29.579	29.133	28.7045	30.959	31.3168
+	1.45669	-1.83722	FAS	P49327	Fatty acid synthase (EC 2.3.1.85) [Includes: [Acyl-carrier-protein] S-acetyltransferase (EC 2.3.1.38);[Acyl-carrier-protein] S-malonyltransferase (EC 2.3.1.39);3-oxoacyl-[acyl-carrier-protein] synthase (EC 2.3.1.41);3-oxoacyl-[acyl-carrier-protein] reductase (EC 1.1.1.100);3-hydroxyacyl-[acyl-carrier-protein] dehydratase (EC 4.2.1.59);Enoyl-[acyl-carrier-protein] reductase (EC 1.3.1.39);Oleoyl-[a…	FASN	Color2 [DarkGray]	1	4		+	NA	NA	+	71	47	45	52	46	53	49	58	43	46	30.5876	29.9731	29.235	28.5315	30.7466	30.6944	30.5955	29.4632	29.8701
	0.778621	0.678713	TMEDA	P49755	Transmembrane emp24 domain-containing protein 10 (21 kDa transmembrane-trafficking protein) (S31III125) (S31I125) (Tmp-21-I) (Transmembrane protein Tmp21) (p23) (p24 family protein delta-1) (p24delta1) (p24delta)	TMED10	Color2 [DarkGray]	1	4		+	+	NA	NA	7	3	3	6	7	2	2	4	4	3	27.4572	27.2606	28.0924	28.5708	27.8627	27.4432	27.1338	28.7029	28.6198
	0.802338	0.600996	EMD	P50402	Emerin	EMD	Color2 [DarkGray]	1	4		+	+	NA	NA	8	5	5	5	4	6	5	5	6	7	24.5115	24.9026	25.4544	25.7252	25.2246	24.753	25.0065	25.6635	26.3674
	0.0271683	0.0315332	CPT1A	P50416	Carnitine O-palmitoyltransferase 1, liver isoform (CPT1-L) (EC 2.3.1.21) (Carnitine O-palmitoyltransferase I, liver isoform) (CPT I) (CPTI-L) (Carnitine palmitoyltransferase 1A)	CPT1A	Color2 [DarkGray]	1	4		+	NA	+	NA	19	11	10	15	15	14	10	15	17	16	27.4562	27.9939	27.1948	27.8266	27.666	27.2923	26.6776	28.4117	28.1588
	0.432014	0.700325	LRBA	P50851	Lipopolysaccharide-responsive and beige-like anchor protein (Beige-like protein) (CDC4-like protein)	LRBA	Color2 [DarkGray]	1	4		+	+	NA	NA	8	2	3	0	0	2	1	0	6	8	21.9572	22.2399	22.1791	21.8575	21.9066	20.7294	21.0718	22.6629	23.736
+	2.37065	0.600216	RAB5C	P51148	Ras-related protein Rab-5C (L1880) (RAB5L)	RAB5C	Color2 [DarkGray]	1	4		+	NA	NA	+	4	3	3	3	3	4	4	3	4	4	26.4516	26.1693	26.9877	27.0633	26.4146	26.436	26.6206	27.2055	26.8894
+	0.913981	3.3453	RAB9A	P51151	Ras-related protein Rab-9A	RAB9A	Color2 [DarkGray]	1	4		+	NA	NA	+	7	1	1	6	6	2	1	6	3	2	21.8962	21.2615	25.9351	26.2715	24.036	21.4801	25.4461	24.4446	23.7665
	0.402961	2.47348	RB27A	P51159	Ras-related protein Rab-27A (Rab-27) (GTP-binding protein Ram)	RAB27A	Color2 [DarkGray]	1	4		+	NA	NA	+	5	1	2	5	5	2	1	5	2	2	22.2244	26.0355	26.2398	26.2169	26.0591	21.4506	25.7725	25.9089	26.1053
+	1.6291	2.71198	SSRD	P51571	Translocon-associated protein subunit delta (TRAP-delta) (Signal sequence receptor subunit delta) (SSR-delta)	SSR4	Color2 [DarkGray]	1	4		+	+	NA	NA	6	5	3	5	6	4	3	5	3	4	26.3038	26.2643	28.2285	29.0537	26.0231	25.8352	28.179	27.3997	26.5853
+	0.985343	1.68166	BAP31	P51572	B-cell receptor-associated protein 31 (BCR-associated protein 31) (Bap31) (6C6-AG tumor-associated antigen) (Protein CDM) (p28)	BCAP31	Color2 [DarkGray]	1	4		+	NA	+	NA	12	5	5	11	11	8	5	7	8	12	24.6595	25.3729	25.7414	26.5703	24.8905	24.0579	24.4908	25.1646	26.0411
	0.0173274	0.0397511	VAMP7	P51809	Vesicle-associated membrane protein 7 (VAMP-7) (Synaptobrevin-like protein 1) (Tetanus-insensitive VAMP) (Ti-VAMP)	VAMP7	Color2 [DarkGray]	1	4		+	+	NA	NA	3	1	0	1	1	2	2	1	1	3	21.9989	22.7665	21.3028	22.7279	22.0647	21.8865	21.4537	21.4098	23.1695
	0.331102	1.3443	XK	P51811	Membrane transport protein XK (Kell complex 37 kDa component) (Kx antigen) (XK-related protein 1)	XK	Color2 [DarkGray]	1	4		+	NA	+	NA	2	2	2	2	2	1	2	2	2	1	25.8201	24.1468	24.3029	24.3162	21.4581	24.4725	25.1096	23.3523	21.933
	0.493797	-0.454707	ADCY7	P51828	Adenylate cyclase type 7 (EC 4.6.1.1) (ATP pyrophosphate-lyase 7) (Adenylate cyclase type VII) (Adenylyl cyclase 7)	ADCY7	Color2 [DarkGray]	1	4		+	NA	+	NA	12	10	9	11	11	9	10	7	7	4	27.4702	26.9848	26.4428	26.353	26.5081	27.1971	26.6851	24.9875	24.1388
	0.556528	1.13588	TXTP	P53007	Tricarboxylate transport protein, mitochondrial (Citrate transport protein) (CTP) (Solute carrier family 25 member 1) (Tricarboxylate carrier protein)	SLC25A1	Color2 [DarkGray]	1	4		+	NA	+	NA	4	2	2	3	4	1	1	4	2	2	23.4107	24.3577	22.8913	22.2144	20.7266	22.1073	22.1679	23.7018	23.5259
+	2.10559	-2.03389	MOT1	P53985	Monocarboxylate transporter 1 (MCT 1) (Solute carrier family 16 member 1)	SLC16A1	Color2 [DarkGray]	1	4		+	NA	+	NA	8	8	8	7	5	8	8	7	8	8	27.8818	26.8942	25.5204	25.7577	27.536	27.8099	27.0739	27.2518	27.1255
+	1.46988	-1.40682	AT1B3	P54709	Sodium/potassium-transporting ATPase subunit beta-3 (Sodium/potassium-dependent ATPase subunit beta-3) (ATPB-3) (CD antigen CD298)	ATP1B3	Color2 [DarkGray]	1	4		+	+	NA	NA	12	9	7	11	11	9	8	12	8	10	31.5734	30.6674	29.7515	29.7625	30.8981	31.4296	30.7109	31.1744	30.1247
	0.206814	-0.434023	SNAA	P54920	Alpha-soluble NSF attachment protein (SNAP-alpha) (N-ethylmaleimide-sensitive factor attachment protein alpha)	NAPA	Color2 [DarkGray]	1	4		+	NA	NA	+	3	2	1	1	1	2	2	2	2	2	21.7278	21.3628	21.4644	22.9637	22.6464	22.6498	22.5924	22.6082	21.8303
+	1.74573	-1.69126	S12A2	P55011	Solute carrier family 12 member 2 (Basolateral Na-K-Cl symporter) (Bumetanide-sensitive sodium-(potassium)-chloride cotransporter 1)	SLC12A2	Color2 [DarkGray]	1	4		+	NA	+	NA	17	12	6	8	8	10	14	7	15	13	27.1437	26.9059	25.2078	25.3547	26.7548	27.1902	26.1247	28.9623	26.9617
	0.860088	-2.40825	NCKPL	P55160	Nck-associated protein 1-like (Hematopoietic protein 1) (Membrane-associated protein HEM-1)	NCKAP1L	Color2 [DarkGray]	1	4		+	+	NA	NA	16	12	4	8	4	11	13	10	7	8	26.3245	23.6237	23.9416	22.329	24.9496	26.1375	25.2844	24.5145	24.8392
	0.803158	2.06753	PEX3	P56589	Peroxisomal biogenesis factor 3 (Peroxin-3) (Peroxisomal assembly protein PEX3)	PEX3	Color2 [DarkGray]	1	4		+	NA	+	NA	3	2	3	1	1	3	1	0	1	2	19.8935	19.9919	22.4064	23.3641	20.0156	21.6199	22.5021	22.3955	21.167
	0.759982	0.837371	TMM33	P57088	Transmembrane protein 33 (Protein DB83) (SHINC-3)	TMEM33	Color2 [DarkGray]	1	4		+	NA	+	NA	5	3	3	4	4	2	3	4	3	4	25.327	25.387	25.2717	25.9516	24.5564	24.9921	23.9264	25.3438	24.9588
	0.621575	0.33398	SC61B	P60468	Protein transport protein Sec61 subunit beta	SEC61B	Color2 [DarkGray]	1	4		+	+	NA	NA	3	3	2	3	3	3	3	3	3	3	23.9078	24.4572	24.1523	24.447	23.8284	24.1029	23.8582	24.3674	24.515
+	1.4613	0.886346	CDC42	P60953	Cell division control protein 42 homolog (G25K GTP-binding protein)	CDC42	Color2 [DarkGray]	1	4		+	NA	NA	+	4	4	4	3	3	4	4	3	4	4	24.9963	24.4841	26.1927	25.9261	25.0688	25.2772	25.8105	25.286	25.6314
	0.669424	0.462429	RAB8A	P61006	Ras-related protein Rab-8A (Oncogene c-mel)	RAB8A	Color2 [DarkGray]	1	4		+	NA	NA	+	5	4	4	4	4	4	4	5	4	4	24.0207	24.4387	25.1531	24.649	24.387	24.4902	25.6881	24.7085	25.0901
	0.74455	0.813187	SPCS3	P61009	Signal peptidase complex subunit 3 (EC 3.4.-.-) (Microsomal signal peptidase 22/23 kDa subunit) (SPC22/23) (SPase 22/23 kDa subunit)	SPCS3	Color2 [DarkGray]	1	4		+	+	NA	NA	5	2	4	3	3	2	3	4	4	5	25.1876	25.1732	25.5755	26.3755	25.1283	25.1963	24.2228	26.6396	26.176
	1.18273	0.164868	CXCR4	P61073	C-X-C chemokine receptor type 4 (CXC-R4) (CXCR-4) (FB22) (Fusin) (HM89) (LCR1) (Leukocyte-derived seven transmembrane domain receptor) (LESTR) (Lipopolysaccharide-associated protein 3) (LAP-3) (LPS-associated protein 3) (NPYRL) (Stromal cell-derived factor 1 receptor) (SDF-1 receptor) (CD antigen CD184)	CXCR4	Color2 [DarkGray]	1	4		+	NA	+	NA	2	2	2	2	2	2	2	2	2	2	23.1436	23.2638	23.0092	23.0889	22.8644	22.9039	23.5158	22.6762	22.4945
	1.07951	-0.158543	RAP1A	P62834	Ras-related protein Rap-1A (C21KG) (G-22K) (GTP-binding protein smg p21A) (Ras-related protein Krev-1)	RAP1A	Color2 [DarkGray]	1	4		+	NA	NA	+	6	6	5	5	5	6	6	5	6	6	27.331	26.5116	27.2684	27.3419	27.4959	27.4315	27.5598	27.7787	28.1742
+	1.65182	1.57182	VA0D1	P61421	V-type proton ATPase subunit d 1 (V-ATPase subunit d 1) (32 kDa accessory protein) (V-ATPase 40 kDa accessory protein) (V-ATPase AC39 subunit) (p39) (Vacuolar proton pump subunit d 1)	ATP6V0D1	Color2 [DarkGray]	1	4		+	NA	NA	+	9	5	3	9	9	5	4	9	6	4	25.7554	25.615	26.8707	27.2672	25.3642	25.63	26.0668	25.9946	26.201
	0.79336	-0.478173	RHOA	P61586	Transforming protein RhoA (Rho cDNA clone 12) (h12)	RHOA	Color2 [DarkGray]	1	4		+	NA	NA	+	4	4	3	2	2	4	4	2	4	4	22.1848	21.9936	22.3132	21.8768	22.5518	22.5945	22.5243	22.4753	23.1436
	0.315044	-0.197573	S61A1	P61619	Protein transport protein Sec61 subunit alpha isoform 1 (Sec61 alpha-1)	SEC61A1	Color2 [DarkGray]	1	4		+	NA	+	NA	10	8	6	9	9	6	6	7	6	6	26.2499	26.2897	25.4977	25.9346	25.8357	25.9918	25.0636	26.3731	26.1164
	0.0366288	-0.0214052	RB11A	P62491	Ras-related protein Rab-11A (Rab-11) (YL8)	RAB11A	Color2 [DarkGray]	1	4		+	NA	NA	+	10	7	6	10	10	7	7	7	8	8	26.4627	26.5259	26.3522	26.7244	26.5722	26.5472	25.719	27.0844	26.8317
+	1.16517	-2.1023	RAC1	P63000	Ras-related C3 botulinum toxin substrate 1 (Cell migration-inducing gene 5 protein) (Ras-like protein TC25) (p21-Rac1)	RAC1	Color2 [DarkGray]	1	4		+	NA	NA	+	2	2	1	2	2	2	2	2	2	2	24.9592	22.2265	21.8888	23.01	24.4035	24.7	22.6233	24.6592	24.2741
+	1.12671	-2.10554	AP2B1	P63010	AP-2 complex subunit beta (AP105B) (Adaptor protein complex AP-2 subunit beta) (Adaptor-related protein complex 2 subunit beta) (Beta-2-adaptin) (Beta-adaptin) (Clathrin assembly protein complex 2 beta large chain) (Plasma membrane adaptor HA2/AP2 adaptin beta subunit)	AP2B1	Color2 [DarkGray]	1	4		+	NA	NA	+	8	6	4	6	5	6	6	6	5	6	26.9285	25.2873	25.289	24.085	26.693	26.892	25.9667	26.0435	26.6565
	0.249016	-0.131991	GBG5	P63218	Guanine nucleotide-binding protein G(I)/G(S)/G(O) subunit gamma-5	GNG5	Color2 [DarkGray]	1	4		+	NA	NA	+	2	2	2	2	2	2	2	2	1	1	23.3979	21.4449	23.842	23.578	23.702	23.982	25.0062	21.8068	22.9363
+	1.22067	-0.835586	RACK1	P63244	Receptor of activated protein C kinase 1 (Cell proliferation-inducing gene 21 protein) (Guanine nucleotide-binding protein subunit beta-2-like 1) (Guanine nucleotide-binding protein subunit beta-like protein 12.3) (Human lung cancer oncogene 7 protein) (HLC-7) (Receptor for activated C kinase) (Small ribosomal subunit protein RACK1) [Cleaved into: Receptor of activated protein C kinase 1, N-termi…	RACK1	Color2 [DarkGray]	1	4		+	NA	NA	+	15	12	12	12	11	12	11	12	12	12	28.6411	28.2979	27.2797	27.315	27.9189	28.347	27.2852	28.3439	28.5571
+	1.13598	1.49511	NOMO3	P69849	Nodal modulator 3 (pM5 protein 3)	NOMO3	Color2 [DarkGray]	1	4		+	+	NA	NA	2	1	1	2	2	1	1	0	2	2	27.7737	28.2871	28.5002	29.3055	27.5533	27.2622	27.2942	28.666	28.6354
+	1.34074	-1.41858	CXAR	P78310	Coxsackievirus and adenovirus receptor (CAR) (hCAR) (CVB3-binding protein) (Coxsackievirus B-adenovirus receptor) (HCVADR)	CXADR	Color2 [DarkGray]	1	4		+	+	NA	NA	10	6	4	3	3	7	6	1	9	7	25.0195	23.7425	23.0982	23.364	24.3653	24.934	22.0928	26.3424	24.5171
	0.212029	0.0926676	SHPS1	P78324	Tyrosine-protein phosphatase non-receptor type substrate 1 (SHP substrate 1) (SHPS-1) (Brain Ig-like molecule with tyrosine-based activation motifs) (Bit) (CD172 antigen-like family member A) (Inhibitory receptor SHPS-1) (Macrophage fusion receptor) (MyD-1 antigen) (Signal-regulatory protein alpha-1) (Sirp-alpha-1) (Signal-regulatory protein alpha-2) (Sirp-alpha-2) (Signal-regulatory protein alph…	SIRPA	Color2 [DarkGray]	1	4		+	+	NA	NA	9	6	6	5	5	5	4	4	6	6	25.065	24.4736	24.65	24.727	24.4442	24.7475	24.8849	24.2633	22.686
+	1.76359	-1.59247	BT3A2	P78410	Butyrophilin subfamily 3 member A2	BTN3A2	Color2 [DarkGray]	1	4		+	+	NA	NA	5	3	3	2	3	4	4	3	3	3	27.0308	25.4108	24.6359	24.8753	26.1733	26.5228	25.9047	26.0144	25.0268
	0.877136	-0.461917	ADA17	P78536	Disintegrin and metalloproteinase domain-containing protein 17 (ADAM 17) (EC 3.4.24.86) (Snake venom-like protease) (TNF-alpha convertase) (TNF-alpha-converting enzyme) (CD antigen CD156b)	ADAM17	Color2 [DarkGray]	1	4		+	+	NA	NA	11	8	7	7	8	8	7	5	8	7	26.4734	25.5755	25.5477	25.7529	25.9553	26.2691	26.042	26.8264	25.3289
	0.0309441	0.0288706	DRB3	P79483	HLA class II histocompatibility antigen, DR beta 3 chain (MHC class II antigen DRB3)	HLA-DRB3	Color2 [DarkGray]	1	4		+	+	NA	NA	2	2	2	2	2	2	2	2	2	2	26.7282	25.5699	26.5402	27.1183	26.7361	26.8647	26.1476	28.0889	27.2352
	0.0907134	0.0606623	RHOG	P84095	Rho-related GTP-binding protein RhoG	RHOG	Color2 [DarkGray]	1	4		+	NA	NA	+	4	2	2	3	2	2	2	2	3	3	24.5958	24.6442	24.4259	24.8626	24.5361	24.6311	24.6875	25.0643	25.1304
	0.569671	-0.596445	EFNB1	P98172	Ephrin-B1 (EFL-3) (ELK ligand) (ELK-L) (EPH-related receptor tyrosine kinase ligand 2) (LERK-2)	EFNB1	Color2 [DarkGray]	1	4		+	+	NA	NA	6	6	3	3	3	3	6	1	6	5	25.2092	24.4644	24.2919	24.3429	24.5206	25.3071	21.2784	25.7223	23.8052
	0.741796	0.530281	AT2C1	P98194	Calcium-transporting ATPase type 2C member 1 (ATPase 2C1) (EC 3.6.3.8) (ATP-dependent Ca(2+) pump PMR1)	ATP2C1	Color2 [DarkGray]	1	4		+	NA	+	NA	3	2	2	3	3	2	2	2	2	2	21.1439	21.5828	22.4889	22.2959	22.1067	21.6176	21.4998	22.5679	23.4686
+	1.17389	2.42961	AT11A	P98196	Probable phospholipid-transporting ATPase IH (EC 3.6.3.1) (ATPase IS) (ATPase class VI type 11A) (P4-ATPase flippase complex alpha subunit ATP11A)	ATP11A	Color2 [DarkGray]	1	4		+	NA	+	NA	3	0	0	3	2	0	0	3	0	0	22.0176	21.1206	23.817	24.7243	21.3579	22.3242	23.4382	21.3991	21.0654
	1.01227	0.791152	MPCP	Q00325	Phosphate carrier protein, mitochondrial (Phosphate transport protein) (PTP) (Solute carrier family 25 member 3)	SLC25A3	Color2 [DarkGray]	1	4		+	NA	+	NA	10	6	8	8	8	7	7	8	8	9	28.2288	28.1142	28.3382	28.7631	27.9204	27.5985	27.3117	28.9318	28.5244
	0.10416	-0.533888	REEP5	Q00765	Receptor expression-enhancing protein 5 (Polyposis locus protein 1) (Protein TB2)	REEP5	Color2 [DarkGray]	1	4		+	NA	+	NA	4	2	1	2	2	2	1	2	2	3	23.2273	22.1195	21.9166	21.8404	24.1416	20.6832	23.1072	24.2765	24.307
	0.0926624	0.306273	CAP1	Q01518	Adenylyl cyclase-associated protein 1 (CAP 1)	CAP1	Color2 [DarkGray]	1	4		+	NA	NA	+	5	2	2	3	3	3	4	4	3	3	21.8498	21.3409	21.1199	23.332	21.9355	21.9038	22.0557	21.7744	21.2397
+	1.54936	-1.81833	LAT1	Q01650	Large neutral amino acids transporter small subunit 1 (4F2 light chain) (4F2 LC) (4F2LC) (CD98 light chain) (Integral membrane protein E16) (L-type amino acid transporter 1) (hLAT1) (Solute carrier family 7 member 5) (y+ system cationic amino acid transporter)	SLC7A5	Color2 [DarkGray]	1	4		+	NA	+	NA	11	9	8	9	9	9	8	9	8	7	31.6039	31.021	29.0299	29.3037	30.7046	31.2657	30.5831	30.3612	28.7976
	0.701183	3.75386	DSG1	Q02413	Desmoglein-1 (Cadherin family member 4) (Desmosomal glycoprotein 1) (DG1) (DGI) (Pemphigus foliaceus antigen)	DSG1	Color2 [DarkGray]	1	4		+	+	NA	NA	14	0	1	12	14	2	2	5	2	1	22.842	22.4454	24.4213	28.1143	23.2391	21.7888	23.5935	22.6093	21.4939
+	1.31287	1.03478	M2OM	Q02978	Mitochondrial 2-oxoglutarate/malate carrier protein (OGCP) (Solute carrier family 25 member 11)	SLC25A11	Color2 [DarkGray]	1	4		+	NA	+	NA	10	5	3	7	7	5	5	7	5	6	26.262	26.4358	26.6819	27.1448	25.8277	25.9295	25.8172	26.2365	26.3251
+	2.43379	4.93115	TAP1	Q03518	Antigen peptide transporter 1 (APT1) (ATP-binding cassette sub-family B member 2) (Peptide supply factor 1) (Peptide transporter PSF1) (PSF-1) (Peptide transporter TAP1) (Peptide transporter involved in antigen processing 1) (Really interesting new gene 4 protein)	TAP1	Color2 [DarkGray]	1	4		+	NA	+	NA	12	5	4	11	11	2	2	8	5	8	25.0185	24.4898	27.9774	28.204	23.4375	22.8817	24.9721	25.3821	26.7827
	1.00372	0.735723	TAP2	Q03519	Antigen peptide transporter 2 (APT2) (ATP-binding cassette sub-family B member 3) (Peptide supply factor 2) (Peptide transporter PSF2) (PSF-2) (Peptide transporter TAP2) (Peptide transporter involved in antigen processing 2) (Really interesting new gene 11 protein)	TAP2	Color2 [DarkGray]	1	4		+	NA	+	NA	7	4	4	7	7	5	5	5	4	4	25.8775	26.3521	26.9369	27.2303	26.5511	26.1446	25.6667	26.8542	27.4224
+	1.11194	-0.917158	ATP7A	Q04656	Copper-transporting ATPase 1 (EC 3.6.3.54) (Copper pump 1) (Menkes disease-associated protein)	ATP7A	Color2 [DarkGray]	1	4		+	NA	+	NA	15	9	7	9	8	9	10	10	12	10	26.6956	25.8635	25.1395	25.2003	25.8178	26.3563	25.5017	27.0529	25.6945
	1.0462	0.792228	NOTC2	Q04721	Neurogenic locus notch homolog protein 2 (Notch 2) (hN2) [Cleaved into: Notch 2 extracellular truncation (N2ECD);Notch 2 intracellular domain (N2ICD)]	NOTCH2	Color2 [DarkGray]	1	4		+	+	NA	NA	6	3	3	2	3	3	3	2	3	3	25.62	25.4647	25.9827	26.468	25.3544	25.5119	25.829	25.7236	24.4898
	0.945088	0.456672	PCDH1	Q08174	Protocadherin-1 (Cadherin-like protein 1) (Protocadherin-42) (PC42)	PCDH1	Color2 [DarkGray]	1	4		+	+	NA	NA	7	3	0	5	4	1	2	1	6	6	22.9638	22.3659	23.2094	22.9997	22.5159	22.7798	21.8442	25.3867	25.4507
	0.167098	-0.341698	I10R2	Q08334	Interleukin-10 receptor subunit beta (IL-10 receptor subunit beta) (IL-10R subunit beta) (IL-10RB) (Cytokine receptor class-II member 4) (Cytokine receptor family 2 member 4) (CRF2-4) (Interleukin-10 receptor subunit 2) (IL-10R subunit 2) (IL-10R2) (CD antigen CDw210b)	IL10RB	Color2 [DarkGray]	1	4		+	+	NA	NA	2	1	1	2	2	1	1	2	1	0	21.47	21.956	21.0769	22.0128	21.3435	22.4296	22.3222	22.1241	22.8417
+	1.52694	-1.13306	S20A2	Q08357	Sodium-dependent phosphate transporter 2 (Gibbon ape leukemia virus receptor 2) (GLVR-2) (Phosphate transporter 2) (PiT-2) (Pit2) (hPit2) (Solute carrier family 20 member 2)	SLC20A2	Color2 [DarkGray]	1	4		+	NA	+	NA	6	6	5	6	6	5	6	5	4	4	25.5692	25.3706	24.142	24.4599	25.3129	25.5551	24.7924	23.526	22.7647
	0.363839	0.547579	MFGM	Q08431	Lactadherin (Breast epithelial antigen BA46) (HMFG) (MFGM) (Milk fat globule-EGF factor 8) (MFG-E8) (SED1) [Cleaved into: Lactadherin short form;Medin]	MFGE8	Color2 [DarkGray]	1	4		+	NA	NA	+	12	6	5	9	9	6	6	7	6	6	27.3674	25.3501	26.6644	27.4515	26.1091	26.9116	26.204	27.4943	26.0494
	0.73241	1.06213	DSC1	Q08554	Desmocollin-1 (Cadherin family member 1) (Desmosomal glycoprotein 2/3) (DG2/DG3)	DSC1	Color2 [DarkGray]	1	4		+	+	NA	NA	5	2	2	4	4	4	3	2	4	3	21.8272	22.5851	25.1725	26.0651	24.8504	24.2628	23.6165	25.1786	22.6857
	0.929872	-0.880793	CD47	Q08722	Leukocyte surface antigen CD47 (Antigenic surface determinant protein OA3) (Integrin-associated protein) (IAP) (Protein MER6) (CD antigen CD47)	CD47	Color2 [DarkGray]	1	4		+	NA	+	NA	6	6	6	5	5	6	6	5	6	5	31.0407	30.362	29.5264	29.5709	30.0982	30.7607	30.8019	30.38	29.1063
+	0.976687	1.57483	MGT5A	Q09328	Alpha-1,6-mannosylglycoprotein 6-beta-N-acetylglucosaminyltransferase A (EC 2.4.1.155) (Alpha-mannoside beta-1,6-N-acetylglucosaminyltransferase) (GlcNAc-T V) (GNT-V) (Mannoside acetylglucosaminyltransferase 5) (N-acetylglucosaminyl-transferase V)	MGAT5	Color2 [DarkGray]	1	4		+	+	NA	NA	8	1	1	7	7	2	2	2	4	4	21.9589	21.6768	24.606	25.6499	23.3597	23.7465	23.2859	25.2023	24.809
	0.839532	0.965473	MGAT2	Q10469	Alpha-1,6-mannosyl-glycoprotein 2-beta-N-acetylglucosaminyltransferase (EC 2.4.1.143) (Beta-1,2-N-acetylglucosaminyltransferase II) (GlcNAc-T II) (GNT-II) (Mannoside acetylglucosaminyltransferase 2) (N-glycosyl-oligosaccharide-glycoprotein N-acetylglucosaminyltransferase II)	MGAT2	Color2 [DarkGray]	1	4		+	+	NA	NA	9	3	1	6	7	3	3	3	5	5	25.3294	22.2675	25.9155	26.3325	25.5157	24.8013	24.2873	26.5213	26.0464
	0.839797	1.17797	GALT2	Q10471	Polypeptide N-acetylgalactosaminyltransferase 2 (EC 2.4.1.41) (Polypeptide GalNAc transferase 2) (GalNAc-T2) (pp-GaNTase 2) (Protein-UDP acetylgalactosaminyltransferase 2) (UDP-GalNAc:polypeptide N-acetylgalactosaminyltransferase 2) [Cleaved into: Polypeptide N-acetylgalactosaminyltransferase 2 soluble form]	GALNT2	Color2 [DarkGray]	1	4		+	+	NA	NA	18	13	11	12	14	12	13	9	14	15	26.7568	26.3067	27.508	28.1534	27.0404	26.2651	26.3115	28.3742	28.2545
+	1.02481	1.27593	GALT1	Q10472	Polypeptide N-acetylgalactosaminyltransferase 1 (EC 2.4.1.41) (Polypeptide GalNAc transferase 1) (GalNAc-T1) (pp-GaNTase 1) (Protein-UDP acetylgalactosaminyltransferase 1) (UDP-GalNAc:polypeptide N-acetylgalactosaminyltransferase 1) [Cleaved into: Polypeptide N-acetylgalactosaminyltransferase 1 soluble form]	GALNT1	Color2 [DarkGray]	1	4		+	+	NA	NA	11	6	2	8	8	3	4	5	5	8	24.6775	24.559	25.8403	26.6827	25.0205	24.9506	24.5439	26.4454	26.3093
	0.556787	0.595597	BST2	Q10589	Bone marrow stromal antigen 2 (BST-2) (HM1.24 antigen) (Tetherin) (CD antigen CD317)	BST2	Color2 [DarkGray]	1	4		+	+	NA	NA	6	5	5	6	6	5	5	5	5	5	30.5149	30.3553	30.3705	30.9613	29.7962	30.3444	29.6042	30.0435	29.0223
	0.0976512	0.299657	TMM94	Q12767	Transmembrane protein 94	TMEM94	Color2 [DarkGray]	1	4		+	NA	+	NA	5	2	2	4	2	2	2	1	2	1	22.2064	23.6072	22.0762	21.9841	22.7602	20.7008	21.8211	21.8577	21.1568
	1.03131	-0.826879	STX4	Q12846	Syntaxin-4 (Renal carcinoma antigen NY-REN-31)	STX4	Color2 [DarkGray]	1	4		+	+	NA	NA	7	2	1	7	7	5	2	6	3	2	24.8436	21.5569	23.8242	24.1011	24.5559	25.0231	24.5321	24.434	24.687
+	1.17281	-1.84672	CNTN1	Q12860	Contactin-1 (Glycoprotein gp135) (Neural cell surface protein F3)	CNTN1	Color2 [DarkGray]	1	4		+	NA	NA	+	27	18	10	14	8	16	20	19	18	17	27.596	26.6133	25.7273	25.3008	26.9037	27.8179	27.7093	27.1907	26.1043
	0.116572	0.134465	LMAN2	Q12907	Vesicular integral-membrane protein VIP36 (Glycoprotein GP36b) (Lectin mannose-binding 2) (Vesicular integral-membrane protein 36) (VIP36)	LMAN2	Color2 [DarkGray]	1	4		+	+	NA	NA	16	11	9	14	15	12	10	12	14	14	29.0138	27.9859	28.6921	29.3197	29.1073	28.6355	27.8434	30.3749	30.5259
	0.457481	-0.430551	PTPRJ	Q12913	Receptor-type tyrosine-protein phosphatase eta (Protein-tyrosine phosphatase eta) (R-PTP-eta) (EC 3.1.3.48) (Density-enhanced phosphatase 1) (DEP-1) (HPTP eta) (Protein-tyrosine phosphatase receptor type J) (R-PTP-J) (CD antigen CD148)	PTPRJ	Color2 [DarkGray]	1	4		+	+	NA	NA	6	3	3	0	2	3	2	0	1	1	21.8409	22.9795	21.3158	21.5312	21.516	22.192	21.5913	21.0955	21.6105
+	1.396	-1.26751	DLG1	Q12959	Disks large homolog 1 (Synapse-associated protein 97) (SAP-97) (SAP97) (hDlg)	DLG1	Color2 [DarkGray]	1	4		+	NA	NA	+	9	6	2	7	5	8	7	8	8	8	25.9154	21.7095	24.627	24.2408	25.5243	25.8786	25.604	25.0632	24.9933
	0.809047	1.30428	CLN3	Q13286	Battenin (Batten disease protein) (Protein CLN3)	CLN3	Color2 [DarkGray]	1	4		+	NA	+	NA	4	2	1	3	3	1	2	3	2	3	23.2542	21.4879	23.1132	24.0842	21.9695	22.6194	23.1265	23.3871	23.6319
	0.701687	0.635021	NNTM	Q13423	NAD(P) transhydrogenase, mitochondrial (EC 1.6.1.2) (Nicotinamide nucleotide transhydrogenase) (Pyridine nucleotide transhydrogenase)	NNT	Color2 [DarkGray]	1	4		+	NA	+	NA	25	19	18	18	19	18	15	14	22	19	27.4707	28.3421	27.9117	28.2908	27.7428	27.1896	27.134	28.4872	28.1165
+	1.35694	-1.50272	SNTB2	Q13425	Beta-2-syntrophin (59 kDa dystrophin-associated protein A1 basic component 2) (Syntrophin-3) (SNT3) (Syntrophin-like) (SNTL)	SNTB2	Color2 [DarkGray]	1	4		+	NA	NA	+	7	4	2	5	4	4	4	5	4	3	24.8963	24.1723	23.7592	23.9889	25.6818	25.0718	24.5191	24.6929	24.5562
	0.202163	-0.23272	S39A6	Q13433	Zinc transporter ZIP6 (Estrogen-regulated protein LIV-1) (Solute carrier family 39 member 6) (Zrt- and Irt-like protein 6) (ZIP-6)	SLC39A6	Color2 [DarkGray]	1	4		+	NA	+	NA	6	6	6	2	2	6	6	2	6	5	24.8924	24.7607	24.1832	24.6954	24.3513	24.9927	24.9649	24.0637	23.4989
	0.841915	0.442472	ADA15	Q13444	Disintegrin and metalloproteinase domain-containing protein 15 (ADAM 15) (EC 3.4.24.-) (Metalloprotease RGD disintegrin protein) (Metalloproteinase-like, disintegrin-like, and cysteine-rich protein 15) (MDC-15) (Metargidin)	ADAM15	Color2 [DarkGray]	1	4		+	+	NA	NA	13	5	5	10	11	7	5	7	7	6	26.055	25.7986	26.2438	26.0362	25.5397	25.8554	26.3741	25.8327	25.3825
	0.175202	0.358962	TMED1	Q13445	Transmembrane emp24 domain-containing protein 1 (Interleukin-1 receptor-like 1 ligand) (Putative T1/ST2 receptor-binding protein) (p24 family protein gamma-1) (Tp24) (p24gamma1)	TMED1	Color2 [DarkGray]	1	4		+	+	NA	NA	4	2	1	2	2	2	2	1	3	2	22.4318	22.8789	21.8332	23.2738	22.2311	22.158	22.2365	23.8962	22.6243
+	1.56368	2.31621	VPP3	Q13488	V-type proton ATPase 116 kDa subunit a isoform 3 (V-ATPase 116 kDa isoform a3) (Osteoclastic proton pump 116 kDa subunit) (OC-116 kDa) (OC116) (T-cell immune regulator 1) (T-cell immune response cDNA7 protein) (TIRC7) (Vacuolar proton translocating ATPase 116 kDa subunit a isoform 3)	TCIRG1	Color2 [DarkGray]	1	4		+	NA	+	NA	14	6	2	13	12	6	5	6	7	8	24.9397	23.7007	27.3444	27.8994	25.5809	25.0305	24.4288	25.9584	27.2724
+	2.13303	4.35709	MTX1	Q13505	Metaxin-1 (Mitochondrial outer membrane import complex protein 1)	MTX1	Color2 [DarkGray]	1	4		+	+	NA	NA	4	0	0	4	4	0	0	3	1	1	21.4292	22.0445	25.354	26.0251	21.5019	21.163	25.8423	22.5328	21.088
	0.750232	1.56788	STIM1	Q13586	Stromal interaction molecule 1	STIM1	Color2 [DarkGray]	1	4		+	+	NA	NA	17	4	3	9	9	7	4	4	8	15	22.9402	21.4648	24.1527	24.6441	23.5574	22.1036	22.468	25.0713	27.1977
	0.76946	0.990317	MOGS	Q13724	Mannosyl-oligosaccharide glucosidase (EC 3.2.1.106) (Processing A-glucosidase I)	MOGS	Color2 [DarkGray]	1	4		+	+	NA	NA	28	14	12	19	20	18	13	13	19	20	26.4723	26.503	27.2436	28.0919	26.8815	26.4734	26.4856	27.8655	28.2982
	0.78024	-0.672968	CD166	Q13740	CD166 antigen (Activated leukocyte cell adhesion molecule) (CD antigen CD166)	ALCAM	Color2 [DarkGray]	1	4		+	+	NA	NA	10	6	6	4	5	6	5	6	7	4	26.1607	25.8662	24.7232	24.8844	25.1726	25.7809	25.5471	27.002	24.929
	1.02741	0.891299	RB33A	Q14088	Ras-related protein Rab-33A (Small GTP-binding protein S10)	RAB33A	Color2 [DarkGray]	1	4		+	NA	NA	+	2	0	1	1	1	2	2	1	1	1	22.0028	21.244	22.7604	22.7926	21.5914	22.179	22.7014	20.841	20.939
+	0.963963	1.36546	SCRB2	Q14108	Lysosome membrane protein 2 (85 kDa lysosomal membrane sialoglycoprotein) (LGP85) (CD36 antigen-like 2) (Lysosome membrane protein II) (LIMP II) (Scavenger receptor class B member 2) (CD antigen CD36)	SCARB2	Color2 [DarkGray]	1	4		+	NA	+	NA	13	5	2	9	9	6	4	7	7	8	26.6913	24.4647	26.7157	27.283	26.0347	25.2331	25.4028	26.9625	27.6258
	0.164716	-0.56127	LRP8	Q14114	Low-density lipoprotein receptor-related protein 8 (LRP-8) (Apolipoprotein E receptor 2)	LRP8	Color2 [DarkGray]	1	4		+	+	NA	NA	4	3	3	3	3	1	3	0	2	2	23.3015	23.3515	22.35	21.3897	21.3389	23.5234	21.789	21.7573	21.8858
+	1.53111	-1.41561	DAG1	Q14118	Dystroglycan (Dystrophin-associated glycoprotein 1) [Cleaved into: Alpha-dystroglycan (Alpha-DG);Beta-dystroglycan (Beta-DG)]	DAG1	Color2 [DarkGray]	1	4		+	+	NA	NA	11	7	7	4	4	8	7	4	6	4	26.7312	27.1968	24.8731	25.0239	26.1274	26.6007	26.2303	27.2339	25.0034
	0.302201	-0.387111	DSG2	Q14126	Desmoglein-2 (Cadherin family member 5) (HDGC)	DSG2	Color2 [DarkGray]	1	4		+	+	NA	NA	21	10	10	13	15	12	9	13	14	10	27.1902	26.378	26.0696	26.9941	26.8215	27.0164	25.9776	27.0559	25.3171
+	0.996145	-1.67451	SCRIB	Q14160	Protein scribble homolog (Scribble) (hScrib) (Protein LAP4)	SCRIB	Color2 [DarkGray]	1	4		+	NA	NA	+	24	13	4	16	9	14	17	15	10	13	27.0165	25.6659	26.1425	25.0222	27.1208	27.3929	27.4686	26.3246	26.7767
	0.565379	0.993503	MLEC	Q14165	Malectin	MLEC	Color2 [DarkGray]	1	4		+	+	NA	NA	8	3	2	4	5	4	2	2	6	7	23.3569	23.6243	23.8569	25.1731	23.5897	23.4534	23.3045	24.4807	25.2591
	0.420011	-0.254859	SELPL	Q14242	P-selectin glycoprotein ligand 1 (PSGL-1) (Selectin P ligand) (CD antigen CD162)	SELPLG	Color2 [DarkGray]	1	4		+	+	NA	NA	6	5	5	6	6	5	5	6	4	3	27.7099	28.4795	27.3117	27.4755	27.4355	27.8614	27.6549	26.9892	25.7365
+	1.56843	-0.915663	FLOT2	Q14254	Flotillin-2 (Epidermal surface antigen) (ESA) (Membrane component chromosome 17 surface marker 1)	FLOT2	Color2 [DarkGray]	1	4		+	NA	NA	+	18	11	11	14	13	10	11	13	11	11	27.2248	26.834	26.2958	26.3759	27.1032	27.3998	27.3106	26.7949	26.3479
	0.938768	0.609468	FKBP8	Q14318	Peptidyl-prolyl cis-trans isomerase FKBP8 (PPIase FKBP8) (EC 5.2.1.8) (38 kDa FK506-binding protein) (38 kDa FKBP) (FKBP-38) (hFKBP38) (FK506-binding protein 8) (FKBP-8) (FKBPR38) (Rotamase)	FKBP8	Color2 [DarkGray]	1	4		+	+	NA	NA	6	4	3	4	4	4	3	3	4	4	23.3273	23.4763	24.4729	24.4336	24.0698	23.6177	23.2438	23.7335	24.3847
+	2.02913	-1.47686	GNA13	Q14344	Guanine nucleotide-binding protein subunit alpha-13 (G alpha-13) (G-protein subunit alpha-13)	GNA13	Color2 [DarkGray]	1	4		+	NA	NA	+	11	7	5	7	9	7	6	9	7	7	26.6262	25.3769	25.249	25.2273	26.5716	26.8584	26.2954	25.3563	25.9669
+	1.14874	-1.07437	S29A2	Q14542	Equilibrative nucleoside transporter 2 (36 kDa nucleolar protein HNP36) (Delayed-early response protein 12) (Equilibrative nitrobenzylmercaptopurine riboside-insensitive nucleoside transporter) (Equilibrative NBMPR-insensitive nucleoside transporter) (Hydrophobic nucleolar protein, 36 kDa) (Nucleoside transporter, ei-type) (Solute carrier family 29 member 2)	SLC29A2	Color2 [DarkGray]	1	4		+	NA	+	NA	2	1	2	2	2	2	2	2	2	2	21.8288	23.9545	22.6296	23.1659	24.1124	23.8319	24.008	23.414	22.4534
	0.450825	-0.248771	ITPR3	Q14573	Inositol 1,4,5-trisphosphate receptor type 3 (IP3 receptor isoform 3) (IP3R 3) (InsP3R3) (Type 3 inositol 1,4,5-trisphosphate receptor) (Type 3 InsP3 receptor)	ITPR3	Color2 [DarkGray]	1	4		+	NA	+	NA	10	4	3	3	4	5	4	2	6	6	23.9223	24.7044	23.5881	24.0039	24.0437	24.0459	24.0894	24.2671	24.855
+	2.79385	-3.20521	RFTN1	Q14699	Raftlin (Cell migration-inducing gene 2 protein) (Raft-linking protein)	RFTN1	Color2 [DarkGray]	1	4		+	NA	NA	+	9	5	2	3	2	5	6	3	4	7	24.6029	23.8508	21.484	21.7365	24.8402	24.7907	21.6614	24.0436	25.2385
+	1.47761	0.68349	LBR	Q14739	Lamin-B receptor (Integral nuclear envelope inner membrane protein) (LMN2R)	LBR	Color2 [DarkGray]	1	4		+	NA	+	NA	16	11	10	13	14	10	9	13	11	12	27.9766	28.3057	28.2276	28.4767	27.6978	27.6395	27.2357	28.3757	28.4225
	0.119297	0.151461	GOGB1	Q14789	Golgin subfamily B member 1 (372 kDa Golgi complex-associated protein) (GCP372) (Giantin) (Macrogolgin)	GOLGB1	Color2 [DarkGray]	1	4		+	+	NA	NA	25	6	12	7	5	16	9	3	15	20	23.3438	23.7715	24.0091	23.6758	24.0905	23.2915	22.7471	24.6681	25.5319
	0.0066812	0.0150223	GAPD1	Q14C86	GTPase-activating protein and VPS9 domain-containing protein 1 (GAPex-5) (Rab5-activating protein 6)	GAPVD1	Color2 [DarkGray]	1	4		+	NA	NA	+	4	2	1	1	0	2	1	1	2	3	21.8976	22.0281	21.7662	23.0183	22.0738	22.6807	21.5452	22.0621	22.0082
	0.456017	0.663796	SPCS2	Q15005	Signal peptidase complex subunit 2 (EC 3.4.-.-) (Microsomal signal peptidase 25 kDa subunit) (SPase 25 kDa subunit)	SPCS2	Color2 [DarkGray]	1	4		+	NA	+	NA	7	3	3	3	6	3	3	4	3	4	24.1507	24.7052	24.0428	25.0944	24.0614	23.7482	23.3546	25.1995	24.6954
	0.316094	0.148603	U5S1	Q15029	116 kDa U5 small nuclear ribonucleoprotein component (Elongation factor Tu GTP-binding domain-containing protein 2) (SNU114 homolog) (hSNU114) (U5 snRNP-specific protein, 116 kDa) (U5-116 kDa)	EFTUD2	Color2 [DarkGray]	1	4		+	NA	NA	+	35	20	16	29	28	19	18	24	16	25	28.6362	29.0627	29.015	28.8989	28.9723	28.6444	28.5074	28.3509	29.2632
	0.839842	-0.771853	S39AE	Q15043	Zinc transporter ZIP14 (LIV-1 subfamily of ZIP zinc transporter 4) (LZT-Hs4) (Solute carrier family 39 member 14) (Zrt- and Irt-like protein 14) (ZIP-14)	SLC39A14	Color2 [DarkGray]	1	4		+	NA	+	NA	2	2	2	2	2	2	2	2	2	2	26.0728	25.9735	24.41	24.9194	25.226	25.6472	25.7719	24.356	24.1082
+	2.00506	3.49882	EBP	Q15125	3-beta-hydroxysteroid-Delta(8),Delta(7)-isomerase (EC 5.3.3.5) (Cholestenol Delta-isomerase) (Delta(8)-Delta(7) sterol isomerase) (D8-D7 sterol isomerase) (Emopamil-binding protein)	EBP	Color2 [DarkGray]	1	4		+	NA	+	NA	2	1	1	2	2	1	1	2	1	1	22.5137	20.4828	24.8249	25.5204	21.6303	21.7173	23.9145	22.2953	22.9378
	0.0355574	-0.0361776	NECT1	Q15223	Nectin-1 (Herpes virus entry mediator C) (Herpesvirus entry mediator C) (HveC) (Herpesvirus Ig-like receptor) (HIgR) (Nectin cell adhesion molecule 1) (Poliovirus receptor-related protein 1) (CD antigen CD111)	NECTIN1	Color2 [DarkGray]	1	4		+	+	NA	NA	5	4	3	3	4	2	3	2	4	3	25.7408	24.4292	24.6286	24.4407	24.2603	24.8813	24.6126	26.0093	25.1874
+	1.7217	0.431301	RAB35	Q15286	Ras-related protein Rab-35 (GTP-binding protein RAY) (Ras-related protein Rab-1C)	RAB35	Color2 [DarkGray]	1	4		+	NA	NA	+	7	4	3	4	4	5	5	3	5	6	24.0523	23.9331	24.9002	24.7944	24.3871	24.4449	24.935	24.7419	24.7476
+	1.19084	1.19158	TMED2	Q15363	Transmembrane emp24 domain-containing protein 2 (Membrane protein p24A) (p24) (p24 family protein beta-1) (p24beta1)	TMED2	Color2 [DarkGray]	1	4		+	+	NA	NA	4	2	2	2	2	1	2	1	2	3	21.0699	20.5303	21.5558	22.1918	20.6907	20.6737	22.5939	21.323	23.1937
+	1.70581	2.22358	RHEB	Q15382	GTP-binding protein Rheb (Ras homolog enriched in brain)	RHEB	Color2 [DarkGray]	1	4		+	NA	NA	+	5	2	2	5	5	1	1	3	1	2	23.8686	24.262	23.3518	23.8086	21.1373	21.576	23.7041	22.5472	23.6247
	0.885594	1.10359	TOM20	Q15388	Mitochondrial import receptor subunit TOM20 homolog (Mitochondrial 20 kDa outer membrane protein) (Outer mitochondrial membrane receptor Tom20)	TOMM20	Color2 [DarkGray]	1	4		+	+	NA	NA	3	1	1	2	3	2	1	2	2	2	21.9155	22.0412	23.8737	24.1182	23.3177	22.4671	23.2795	24.0269	23.4939
	0.51961	0.514605	TRAM1	Q15629	Translocating chain-associated membrane protein 1	TRAM1	Color2 [DarkGray]	1	4		+	NA	+	NA	4	2	1	3	3	2	2	2	3	4	23.4544	23.2194	23.6008	24.1902	23.6105	23.1512	22.6107	24.372	24.7117
	0.202685	-0.342339	NSDHL	Q15738	Sterol-4-alpha-carboxylate 3-dehydrogenase, decarboxylating (EC 1.1.1.170) (Protein H105e3)	NSDHL	Color2 [DarkGray]	1	4		+	+	NA	NA	5	0	1	1	2	2	0	0	3	3	21.0082	22.2321	21.9777	22.5608	23.1386	22.0846	21.0298	23.2663	23.9506
+	1.16054	-1.09934	AAAT	Q15758	Neutral amino acid transporter B(0) (ATB(0)) (Baboon M7 virus receptor) (RD114/simian type D retrovirus receptor) (Sodium-dependent neutral amino acid transporter type 2) (Solute carrier family 1 member 5)	SLC1A5	Color2 [DarkGray]	1	4		+	NA	+	NA	15	13	12	14	14	13	13	13	13	13	30.2838	29.5803	28.5531	28.932	29.6028	30.0809	30.4795	28.6438	27.1854
	0.874155	2.80976	RAB30	Q15771	Ras-related protein Rab-30	RAB30	Color2 [DarkGray]	1	4		+	NA	NA	+	4	3	2	1	3	2	2	1	4	3	23.642	21.8101	22.5195	24.8035	20.9364	20.767	21.9855	23.9908	23.852
+	1.42133	2.02608	VAS1	Q15904	V-type proton ATPase subunit S1 (V-ATPase subunit S1) (Protein XAP-3) (V-ATPase Ac45 subunit) (V-ATPase S1 accessory protein) (Vacuolar proton pump subunit S1)	ATP6AP1	Color2 [DarkGray]	1	4		+	+	NA	NA	10	4	3	8	9	3	3	5	4	6	25.4259	23.4937	26.8107	27.5137	25.3394	24.9327	25.3465	26.4403	26.2777
+	1.15489	4.22584	SYPL1	Q16563	Synaptophysin-like protein 1 (Pantophysin)	SYPL1	Color2 [DarkGray]	1	4		+	NA	+	NA	4	2	1	4	4	1	1	3	1	1	22.0547	21.6634	25.4384	26.0152	22.6462	20.3558	25.4973	22.1053	21.9444
+	1.81728	-0.630817	OCLN	Q16625	Occludin	OCLN	Color2 [DarkGray]	1	4		+	NA	+	NA	4	3	0	4	2	2	3	4	3	3	21.9974	20.4967	21.2533	21.3932	21.9179	21.9902	22.6225	22.4734	21.7016
	0.710835	0.6499	MA2A1	Q16706	Alpha-mannosidase 2 (EC 3.2.1.114) (Golgi alpha-mannosidase II) (AMan II) (Man II) (Mannosidase alpha class 2A member 1) (Mannosyl-oligosaccharide 1,3-1,6-alpha-mannosidase)	MAN2A1	Color2 [DarkGray]	1	4		+	+	NA	NA	39	18	14	30	33	18	18	24	24	24	28.4085	28.1122	28.6546	29.2954	28.4334	28.2168	27.9098	29.0834	29.2167
	0.673099	0.552052	MIC60	Q16891	MICOS complex subunit MIC60 (Cell proliferation-inducing gene 4/52 protein) (Mitochondrial inner membrane protein) (Mitofilin) (p87/89)	IMMT	Color2 [DarkGray]	1	4		+	+	NA	NA	39	30	26	29	26	29	27	27	33	36	29.4345	30.0697	29.8492	30.4029	29.7026	29.4454	29.7762	30.3851	30.3035
	0.739409	1.50567	D19L1	Q2PZI1	Probable C-mannosyltransferase DPY19L1 (EC 2.4.1.-) (Dpy-19-like protein 1) (Protein dpy-19 homolog 1)	DPY19L1	Color2 [DarkGray]	1	4		+	NA	+	NA	3	1	0	3	3	1	0	1	3	2	20.7962	20.9336	22.9005	24.3985	22.1655	22.1221	20.4099	23.7558	23.8018
	0.43934	1.51264	GNPTA	Q3T906	N-acetylglucosamine-1-phosphotransferase subunits alpha/beta (EC 2.7.8.17) (GlcNAc-1-phosphotransferase subunits alpha/beta) (Stealth protein GNPTAB) (UDP-N-acetylglucosamine-1-phosphotransferase subunits alpha/beta) [Cleaved into: N-acetylglucosamine-1-phosphotransferase subunit alpha;N-acetylglucosamine-1-phosphotransferase subunit beta]	GNPTAB	Color2 [DarkGray]	1	4		+	NA	+	NA	5	2	3	3	3	1	3	0	3	4	25.4594	22.963	24.2719	24.1347	21.396	23.9854	23.001	24.6141	24.674
	0.395387	2.25914	TIM50	Q3ZCQ8	Mitochondrial import inner membrane translocase subunit TIM50	TIMM50	Color2 [DarkGray]	1	4		+	+	NA	NA	7	1	2	5	6	2	2	4	2	3	22.5348	23.1391	23.0864	23.7817	23.2895	19.0602	22.8314	23.0029	22.8038
+	0.996281	3.05455	GXLT1	Q4G148	Glucoside xylosyltransferase 1 (EC 2.4.2.n2) (Glycosyltransferase 8 domain-containing protein 3)	GXYLT1	Color2 [DarkGray]	1	4		+	+	NA	NA	3	0	0	2	2	1	0	2	1	1	20.9068	20.7669	23.3393	25.442	21.3404	21.3319	23.0648	22.4539	21.3719
	0.0787452	0.428671	ANO6	Q4KMQ2	Anoctamin-6 (Small-conductance calcium-activated nonselective cation channel) (SCAN channel) (Transmembrane protein 16F)	ANO6	Color2 [DarkGray]	1	4		+	NA	+	NA	7	2	2	5	5	2	4	4	4	1	24.4002	24.8926	23.5168	24.2142	21.6683	25.2053	24.4458	24.771	21.5678
	0.676101	0.519575	DHB12	Q53GQ0	Very-long-chain 3-oxoacyl-CoA reductase (EC 1.1.1.330) (17-beta-hydroxysteroid dehydrogenase 12) (17-beta-HSD 12) (3-ketoacyl-CoA reductase) (KAR) (Estradiol 17-beta-dehydrogenase 12) (EC 1.1.1.62) (Short chain dehydrogenase/reductase family 12C member 1)	HSD17B12	Color2 [DarkGray]	1	4		+	NA	+	NA	6	3	2	3	4	3	4	2	4	4	23.7615	23.8721	23.9946	24.5639	23.7868	23.7326	23.7565	23.9944	24.6351
	0.172392	0.635372	SGMR2	Q5BJF2	Sigma intracellular receptor 2 (Sigma-2 receptor) (Sigma2 receptor) (Meningioma-associated protein 30) (Transmembrane protein 97)	TMEM97	Color2 [DarkGray]	1	4		+	NA	+	NA	2	1	1	1	1	2	1	0	2	2	21.602	22.6763	22.9497	21.9116	22.9823	20.6082	22.0485	23.5071	23.4685
+	3.07673	3.18631	PIGG	Q5H8A4	GPI ethanolamine phosphate transferase 2 (EC 2.-.-.-) (GPI7 homolog) (hGPI7) (Phosphatidylinositol-glycan biosynthesis class G protein) (PIG-G)	PIGG	Color2 [DarkGray]	1	4		+	NA	+	NA	3	1	1	3	3	1	1	2	1	1	21.2554	22.6899	24.8821	25.0401	21.7271	21.8225	23.9813	22.7739	20.3086
+	1.06998	2.94138	EMC4	Q5J8M3	ER membrane protein complex subunit 4 (Cell proliferation-inducing gene 17 protein) (Transmembrane protein 85)	EMC4	Color2 [DarkGray]	1	4		+	NA	+	NA	4	0	0	4	4	0	0	3	3	3	22.2377	21.1192	24.9554	25.4227	23.1352	21.3601	23.701	24.3656	24.0013
+	0.942107	1.9586	TGO1	Q5JRA6	Transport and Golgi organization protein 1 homolog (TANGO1) (C219-reactive peptide) (D320) (Melanoma inhibitory activity protein 3)	MIA3	Color2 [DarkGray]	1	4		+	+	NA	NA	38	10	6	25	26	11	9	15	25	27	24.449	21.279	25.763	27.1229	24.7383	24.2304	24.5747	26.6139	27.3117
	0.826727	-0.479798	RRP12	Q5JTH9	RRP12-like protein	RRP12	Color2 [DarkGray]	1	4		+	+	NA	NA	24	14	16	16	15	15	13	14	13	12	25.9868	26.9649	25.8166	25.6146	26.0119	26.3789	25.8685	26.4136	25.2647
+	0.99013	1.78938	TOIP1	Q5JTV8	Torsin-1A-interacting protein 1 (Lamin-associated protein 1B) (LAP1B)	TOR1AIP1	Color2 [DarkGray]	1	4		+	+	NA	NA	16	6	6	11	12	7	6	4	10	13	24.8725	25.4302	26.6629	27.6051	25.7492	24.9399	25.4227	26.9126	27.4013
	0.985916	-1.0478	PPR29	Q5R3F8	Protein phosphatase 1 regulatory subunit 29 (Extracellular leucine-rich repeat and fibronectin type III domain-containing protein 2) (Leucine-rich repeat and fibronectin type-III domain-containing protein 6) (Leucine-rich repeat-containing protein 62)	ELFN2	Color2 [DarkGray]	1	4		+	+	NA	NA	5	5	5	1	1	5	5	1	0	2	24.4785	23.8108	23.1456	23.1234	23.8168	24.5479	22.0888	21.4488	22.7854
	0.695681	1.66757	CAHM6	Q5R3K3	Protein FAM26F	FAM26F	Color2 [DarkGray]	1	4		+	NA	+	NA	4	1	1	3	3	1	1	2	1	1	22.9709	21.7071	22.8727	23.0649	22.185	20.4174	22.8244	21.8334	21.6929
	0.527175	1.00786	TM201	Q5SNT2	Transmembrane protein 201 (Spindle-associated membrane protein 1)	TMEM201	Color2 [DarkGray]	1	4		+	NA	+	NA	3	2	1	1	1	1	1	0	2	2	21.9922	21.5212	21.982	23.4218	21.6529	21.7352	21.0072	22.3135	23.1213
+	1.38884	0.902098	ODR4	Q5SWX8	Protein odr-4 homolog (hODR-4) (LAG1-interacting protein) (Transactivated by transforming growth factor beta protein 1)	ODR4	Color2 [DarkGray]	1	4		+	NA	+	NA	5	4	4	5	5	4	5	4	4	5	24.4223	24.1612	25.3097	25.4897	24.6628	24.3324	23.865	25.2145	25.4153
+	1.07584	-1.18266	UBR4	Q5T4S7	E3 ubiquitin-protein ligase UBR4 (EC 2.3.2.27) (600 kDa retinoblastoma protein-associated factor) (N-recognin-4) (RING-type E3 ubiquitin transferase UBR4) (Retinoblastoma-associated factor of 600 kDa) (RBAF600) (p600) (Zinc finger UBR1-type protein 1)	UBR4	Color2 [DarkGray]	1	4		+	NA	+	NA	36	22	17	19	17	26	21	17	20	24	26.3761	26.1469	25.6295	24.8972	26.4392	26.4528	26.1512	25.9434	25.875
+	1.49118	1.12376	GP107	Q5VW38	Protein GPR107 (Lung seven transmembrane receptor 1)	GPR107	Color2 [DarkGray]	1	4		+	NA	+	NA	4	4	3	4	4	4	4	3	4	4	23.3312	23.5186	24.1479	24.5535	23.1858	23.2681	23.5781	23.9586	23.853
	0.381203	-0.347927	CD276	Q5ZPR3	CD276 antigen (4Ig-B7-H3) (B7 homolog 3) (B7-H3) (Costimulatory molecule) (CD antigen CD276)	CD276	Color2 [DarkGray]	1	4		+	+	NA	NA	5	4	2	3	4	4	4	3	3	4	24.5098	24.2598	24.4214	24.142	24.3178	24.9415	24.5938	25.1696	23.4439
+	2.20727	1.60048	ATLA3	Q6DD88	Atlastin-3 (EC 3.6.5.-)	ATL3	Color2 [DarkGray]	1	4		+	NA	+	NA	16	6	6	13	12	9	6	6	10	13	25.4564	25.0498	27.5379	27.6669	26.111	25.8929	26.4194	26.299	26.975
+	1.89878	-2.01231	LAIR1	Q6GTX8	Leukocyte-associated immunoglobulin-like receptor 1 (LAIR-1) (hLAIR1) (CD antigen CD305)	LAIR1	Color2 [DarkGray]	1	4		+	+	NA	NA	6	5	3	5	5	4	5	4	4	4	27.2914	25.7639	24.8261	25.1012	26.7938	27.1582	25.9385	25.784	24.6118
	0.634238	0.688086	SCMC1	Q6NUK1	Calcium-binding mitochondrial carrier protein SCaMC-1 (Mitochondrial ATP-Mg/Pi carrier protein 1) (Mitochondrial Ca(2+)-dependent solute carrier protein 1) (Small calcium-binding mitochondrial carrier protein 1) (Solute carrier family 25 member 24)	SLC25A24	Color2 [DarkGray]	1	4		+	NA	+	NA	10	3	1	8	8	2	2	4	4	4	23.7236	21.7187	24.0201	24.7502	23.5195	23.8746	23.1974	24.7076	24.6195
+	1.37278	2.01212	TM214	Q6NUQ4	Transmembrane protein 214	TMEM214	Color2 [DarkGray]	1	4		+	NA	+	NA	19	4	2	13	15	7	3	10	7	9	25.155	26.5819	27.4931	27.5905	25.1045	25.9549	25.5146	25.575	26.2044
+	1.8673	2.0804	ERAP2	Q6P179	Endoplasmic reticulum aminopeptidase 2 (EC 3.4.11.-) (Leukocyte-derived arginine aminopeptidase) (L-RAP)	ERAP2	Color2 [DarkGray]	1	4		+	+	NA	NA	26	9	8	22	24	12	9	14	13	12	27.4097	26.3412	28.8225	29.2971	27.0399	26.9189	26.4189	28.4221	28.2035
+	1.70147	2.92626	CASC4	Q6P4E1	Protein CASC4 (Cancer susceptibility candidate gene 4 protein)	CASC4	Color2 [DarkGray]	1	4		+	+	NA	NA	5	1	2	3	3	1	1	2	2	2	22.2825	21.8312	24.7091	25.2119	21.6992	22.3693	22.8221	21.495	20.9741
	0.301145	-0.250936	CNNM4	Q6P4Q7	Metal transporter CNNM4 (Ancient conserved domain-containing protein 4) (Cyclin-M4)	CNNM4	Color2 [DarkGray]	1	4		+	NA	+	NA	11	7	4	6	7	6	6	8	7	5	26.7566	25.5104	25.7911	26.223	26.0395	26.4765	25.8456	27.2701	25.461
+	1.25329	-1.28049	EMB	Q6PCB8	Embigin	EMB	Color2 [DarkGray]	1	4		+	+	NA	NA	5	3	4	2	2	3	5	2	4	3	26.3345	26.1757	24.4151	24.9418	25.7845	26.1333	24.957	25.3489	23.9754
	0.589186	1.75846	NCEH1	Q6PIU2	Neutral cholesterol ester hydrolase 1 (NCEH) (EC 3.1.1.-) (Arylacetamide deacetylase-like 1)	NCEH1	Color2 [DarkGray]	1	4		+	+	NA	NA	10	3	2	8	9	2	2	3	6	5	23.9241	23.533	24.3892	26.6313	23.7109	23.7926	23.757	26.0641	25.6555
	0.560927	2.216	TXD11	Q6PKC3	Thioredoxin domain-containing protein 11 (EF-hand-binding protein 1)	TXNDC11	Color2 [DarkGray]	1	4		+	+	NA	NA	7	1	1	6	6	2	2	1	2	2	20.9805	21.3647	24.4124	24.6297	23.789	20.8211	22.69	24.6189	24.6889
	1.00652	0.531408	LCLT1	Q6UWP7	Lysocardiolipin acyltransferase 1 (EC 2.3.1.-) (EC 2.3.1.51) (1-acylglycerol-3-phosphate O-acyltransferase 8) (1-AGP acyltransferase 8) (1-AGPAT 8) (Acyl-CoA:lysocardiolipin acyltransferase 1)	LCLAT1	Color2 [DarkGray]	1	4		+	NA	+	NA	4	3	2	4	4	3	2	3	3	3	23.9136	23.9411	24.0418	24.4026	23.6886	23.6931	23.3456	24.2266	24.6189
	0.0429498	-0.0557404	CD109	Q6YHK3	CD109 antigen (150 kDa TGF-beta-1-binding protein) (C3 and PZP-like alpha-2-macroglobulin domain-containing protein 7) (Platelet-specific Gov antigen) (p180) (r150) (CD antigen CD109)	CD109	Color2 [DarkGray]	1	4		+	NA	NA	+	29	17	11	20	22	17	18	20	17	15	27.926	27.2148	27.8653	27.2277	27.3339	27.8706	27.4283	26.613	26.4207
+	1.70448	2.48841	SYNE3	Q6ZMZ3	Nesprin-3 (KASH domain-containing protein 3) (KASH3) (Nuclear envelope spectrin repeat protein 3)	SYNE3	Color2 [DarkGray]	1	4		+	+	NA	NA	10	1	3	6	6	2	2	3	1	2	21.5535	22.3763	24.2547	24.1301	22.0535	21.3546	24.2906	22.0441	22.1117
	0.0839292	0.141161	QSOX2	Q6ZRP7	Sulfhydryl oxidase 2 (EC 1.8.3.2) (Neuroblastoma-derived sulfhydryl oxidase) (Quiescin Q6-like protein 1)	QSOX2	Color2 [DarkGray]	1	4		+	+	NA	NA	13	4	3	10	11	4	4	9	6	6	26.9398	27.1282	26.4979	27.2454	27.1464	26.3145	26.2132	27.2774	27.6434
+	1.08193	1.26961	MFSD6	Q6ZSS7	Major facilitator superfamily domain-containing protein 6 (Macrophage MHC class I receptor 2 homolog)	MFSD6	Color2 [DarkGray]	1	4		+	NA	+	NA	3	2	2	2	2	1	2	0	2	2	22.9056	22.8768	22.5113	22.6719	21.7036	20.9403	22.3338	22.7082	23.0824
+	0.984109	1.82236	IKIP	Q70UQ0	Inhibitor of nuclear factor kappa-B kinase-interacting protein (I kappa-B kinase-interacting protein) (IKBKB-interacting protein) (IKK-interacting protein)	IKBIP	Color2 [DarkGray]	1	4		+	+	NA	NA	10	4	2	9	9	5	4	4	5	6	23.93	23.9476	25.2288	26.3743	24.2594	23.6989	23.9728	24.9205	25.8144
	0.417562	-0.577435	BT2A1	Q7KYR7	Butyrophilin subfamily 2 member A1	BTN2A1	Color2 [DarkGray]	1	4		+	+	NA	NA	9	5	4	6	6	5	5	6	5	4	26.4676	25.9173	24.8705	25.7252	25.5792	26.1713	25.0423	25.9604	24.5531
+	1.09609	-1.06287	LRC8D	Q7L1W4	Volume-regulated anion channel subunit LRRC8D (Leucine-rich repeat-containing protein 5) (Leucine-rich repeat-containing protein 8D)	LRRC8D	Color2 [DarkGray]	1	4		+	NA	+	NA	28	21	22	17	17	20	21	17	15	16	28.7109	29.5838	27.2892	27.0456	27.9338	28.5268	27.9212	27.439	25.9826
+	1.51632	0.832806	FCRLA	Q7L513	Fc receptor-like A (Fc receptor homolog expressed in B-cells) (Fc receptor-like and mucin-like protein 1) (Fc receptor-like protein) (Fc receptor-related protein X) (FcRX)	FCRLA	Color2 [DarkGray]	1	4		+	NA	NA	+	6	3	3	5	4	5	5	1	5	3	25.7422	24.4094	26.7402	26.7967	26.0817	25.7896	22.3622	25.7951	25.6801
+	1.17805	1.05867	PCAT2	Q7L5N7	Lysophosphatidylcholine acyltransferase 2 (LPC acyltransferase 2) (LPCAT-2) (LysoPC acyltransferase 2) (EC 2.3.1.23) (1-acylglycerol-3-phosphate O-acyltransferase 11) (1-AGP acyltransferase 11) (1-AGPAT 11) (EC 2.3.1.51) (1-acylglycerophosphocholine O-acyltransferase) (1-alkylglycerophosphocholine O-acetyltransferase) (EC 2.3.1.67) (Acetyl-CoA:lyso-platelet-activating factor acetyltransferase) (A…	LPCAT2	Color2 [DarkGray]	1	4		+	+	NA	NA	5	0	0	3	3	1	1	1	2	3	21.5203	21.3246	23.0754	23.6219	22.2014	22.3786	21.1591	22.7714	23.1936
	0.276001	1.21351	HS2ST	Q7LGA3	Heparan sulfate 2-O-sulfotransferase 1 (2-O-sulfotransferase) (2OST) (EC 2.8.2.-)	HS2ST1	Color2 [DarkGray]	1	4		+	+	NA	NA	4	2	3	3	3	2	1	2	2	3	22.8738	23.394	23.4107	24.0324	24.0877	20.9283	23.7871	24.9133	25.0354
+	1.12265	-1.04797	TMC6	Q7Z403	Transmembrane channel-like protein 6 (Epidermodysplasia verruciformis protein 1) (Protein LAK-4)	TMC6	Color2 [DarkGray]	1	4		+	NA	+	NA	13	8	7	12	12	8	8	12	8	9	27.898	27.5176	26.4653	26.5598	27.2589	27.8621	26.9629	27.2346	26.1911
+	1.70135	0.813422	DCXR	Q7Z4W1	L-xylulose reductase (XR) (EC 1.1.1.10) (Carbonyl reductase II) (Dicarbonyl/L-xylulose reductase) (Kidney dicarbonyl reductase) (kiDCR) (Short chain dehydrogenase/reductase family 20C member 1) (Sperm surface protein P34H)	DCXR	Color2 [DarkGray]	1	4		+	NA	NA	+	4	3	3	4	4	3	3	2	2	4	24.567	24.9558	25.6513	25.7618	24.9956	24.7906	24.7013	25.7817	25.4339
	0.740852	0.683554	TMED4	Q7Z7H5	Transmembrane emp24 domain-containing protein 4 (Endoplasmic reticulum stress-response protein 25) (ERS25) (GMP25iso) (Putative NF-kappa-B-activating protein 156) (p24 family protein alpha-3) (p24alpha3)	TMED4	Color2 [DarkGray]	1	4		+	+	NA	NA	5	3	3	5	5	4	4	3	5	5	26.4769	25.9502	26.7455	27.2633	26.5403	26.1014	25.6789	27.6546	27.4557
+	1.54777	2.19705	GALT7	Q86SF2	N-acetylgalactosaminyltransferase 7 (EC 2.4.1.-) (Polypeptide GalNAc transferase 7) (GalNAc-T7) (pp-GaNTase 7) (Protein-UDP acetylgalactosaminyltransferase 7) (UDP-GalNAc:polypeptide N-acetylgalactosaminyltransferase 7)	GALNT7	Color2 [DarkGray]	1	4		+	+	NA	NA	5	1	0	5	4	1	1	2	1	1	22.3513	21.2037	23.3769	24.1266	21.6024	21.507	22.3616	21.5861	23.4542
	0.234588	0.0810757	LYRIC	Q86UE4	Protein LYRIC (3D3/LYRIC) (Astrocyte elevated gene-1 protein) (AEG-1) (Lysine-rich CEACAM1 co-isolated protein) (Metadherin) (Metastasis adhesion protein)	MTDH	Color2 [DarkGray]	1	4		+	+	NA	NA	10	5	4	6	6	4	5	5	4	7	24.4851	24.169	24.8268	25.0716	24.8925	24.8437	24.6549	24.2232	25.4772
+	1.68044	-3.30529	R4RL2	Q86UN3	Reticulon-4 receptor-like 2 (Nogo receptor-like 3) (Nogo-66 receptor homolog 1) (Nogo-66 receptor-related protein 2) (NgR2)	RTN4RL2	Color2 [DarkGray]	1	4		+	NA	NA	+	3	2	2	2	2	2	2	2	2	1	25.563	24.8268	22.2098	21.7458	24.857	25.7092	22.0066	24.9409	21.1626
	0.170382	0.273064	KTN1	Q86UP2	Kinectin (CG-1 antigen) (Kinesin receptor)	KTN1	Color2 [DarkGray]	1	4		+	+	NA	NA	34	12	9	16	13	12	9	14	12	28	24.9207	24.786	26.1675	25.1381	25.6074	25.1521	25.7546	25.2089	26.9159
+	1.40227	1.09428	LSR	Q86X29	Lipolysis-stimulated lipoprotein receptor	LSR	Color2 [DarkGray]	1	4		+	+	NA	NA	3	1	0	2	2	1	1	2	2	2	21.0018	21.4834	22.4323	22.0818	21.3031	21.0225	22.772	21.275	22.2176
	0.918405	-0.960497	TMC8	Q8IU68	Transmembrane channel-like protein 8 (Epidermodysplasia verruciformis protein 2)	TMC8	Color2 [DarkGray]	1	4		+	NA	+	NA	19	14	12	12	12	15	15	13	14	14	27.7291	27.66	26.3937	26.5686	27.0844	27.7989	27.0987	27.2624	26.1835
	0.310371	-0.435623	PLD3	Q8IV08	Phospholipase D3 (PLD 3) (EC 3.1.4.4) (Choline phosphatase 3) (HindIII K4L homolog) (Hu-K4) (Phosphatidylcholine-hydrolyzing phospholipase D3)	PLD3	Color2 [DarkGray]	1	4		+	+	NA	NA	2	2	0	1	2	2	2	2	2	2	23.3129	21.8377	22.3747	23.3049	23.5049	23.046	22.8876	23.9066	25.0797
	0.257919	-0.201866	SL9A9	Q8IVB4	Sodium/hydrogen exchanger 9 (Na(+)/H(+) exchanger 9) (NHE-9) (Solute carrier family 9 member 9)	SLC9A9	Color2 [DarkGray]	1	4		+	NA	+	NA	4	2	1	4	4	2	2	1	2	2	24.3038	21.7182	24.0509	24.4686	24.2677	24.6556	22.6814	24.8528	25.0189
	0.120582	0.103574	LRC8A	Q8IWT6	Volume-regulated anion channel subunit LRRC8A (Leucine-rich repeat-containing protein 8A) (Swelling protein 1)	LRRC8A	Color2 [DarkGray]	1	4		+	NA	+	NA	25	16	16	17	18	12	14	17	15	14	27.7992	28.7528	27.3991	27.5545	27.0906	27.6558	27.8379	27.4304	26.2995
+	1.87396	1.94313	MIRO2	Q8IXI1	Mitochondrial Rho GTPase 2 (MIRO-2) (hMiro-2) (EC 3.6.5.-) (Ras homolog gene family member T2)	RHOT2	Color2 [DarkGray]	1	4		+	+	NA	NA	6	2	2	6	6	2	2	5	2	2	24.5685	24.7954	26.4656	26.2523	24.6162	24.2155	25.032	25.0367	24.76
	0.612716	1.41106	MIRO1	Q8IXI2	Mitochondrial Rho GTPase 1 (MIRO-1) (hMiro-1) (EC 3.6.5.-) (Rac-GTP-binding protein-like protein) (Ras homolog gene family member T1)	RHOT1	Color2 [DarkGray]	1	4		+	+	NA	NA	2	2	1	2	2	1	1	1	1	2	23.3224	21.9367	23.3907	23.6403	22.9591	21.2498	22.9003	22.8791	23.7225
	0.789237	1.45286	PLPL6	Q8IY17	Neuropathy target esterase (EC 3.1.1.5) (Patatin-like phospholipase domain-containing protein 6)	PNPLA6	Color2 [DarkGray]	1	4		+	+	NA	NA	5	3	2	3	3	2	1	2	4	4	23.3369	22.9341	23.513	23.5298	22.7387	21.3984	23.551	24.0471	24.521
+	1.06428	1.49957	K2013	Q8IYS2	Uncharacterized protein KIAA2013	KIAA2013	Color2 [DarkGray]	1	4		+	+	NA	NA	10	7	3	8	9	7	5	6	7	8	25.6148	24.7746	26.6175	27.387	25.7751	25.2302	25.8301	26.6294	26.5488
	0.863872	0.938009	K319L	Q8IZA0	Dyslexia-associated protein KIAA0319-like protein (Adeno-associated virus receptor) (AAVR)	KIAA0319L	Color2 [DarkGray]	1	4		+	NA	+	NA	6	1	1	3	3	2	0	1	3	5	20.5706	21.7953	22.6554	23.4299	22.1277	22.0816	20.8734	22.8964	22.6647
	0.973206	1.06385	ABD12	Q8N2K0	Monoacylglycerol lipase ABHD12 (EC 3.1.1.23) (2-arachidonoylglycerol hydrolase) (Abhydrolase domain-containing protein 12)	ABHD12	Color2 [DarkGray]	1	4		+	+	NA	NA	11	6	4	9	10	7	5	7	6	7	25.5246	24.9591	26.4205	26.8464	25.8817	25.2575	25.1523	26.3587	26.3634
	0.795953	1.13058	MMGT1	Q8N4V1	Membrane magnesium transporter 1 (ER membrane protein complex subunit 5) (Transmembrane protein 32)	MMGT1	Color2 [DarkGray]	1	4		+	NA	+	NA	3	1	2	3	3	2	2	1	2	2	23.7701	24.2119	24.3893	25.2867	23.9629	23.452	22.4259	24.0807	24.5589
	0.505848	1.70704	CISD2	Q8N5K1	CDGSH iron-sulfur domain-containing protein 2 (Endoplasmic reticulum intermembrane small protein) (MitoNEET-related 1 protein) (Miner1) (Nutrient-deprivation autophagy factor-1) (NAF-1)	CISD2	Color2 [DarkGray]	1	4		+	+	NA	NA	5	3	2	4	4	2	1	1	3	3	24.8567	24.3583	24.1286	24.8697	24.0102	21.574	21.9759	23.5157	24.2471
	0.710399	1.1373	EMC1	Q8N766	ER membrane protein complex subunit 1	EMC1	Color2 [DarkGray]	1	4		+	+	NA	NA	25	13	11	23	22	11	10	15	14	17	27.9207	27.7151	28.2244	29.0731	27.9246	27.0983	27.0917	28.8405	28.746
+	1.32754	-1.19186	AT11C	Q8NB49	Phospholipid-transporting ATPase IG (EC 3.6.3.1) (ATPase IQ) (ATPase class VI type 11C) (P4-ATPase flippase complex alpha subunit ATP11C)	ATP11C	Color2 [DarkGray]	1	4		+	NA	+	NA	13	10	7	9	8	9	7	9	9	7	26.0185	25.9836	24.5246	24.879	25.6925	26.0947	25.4866	24.8079	24.0737
	0.570307	0.148884	S43A3	Q8NBI5	Solute carrier family 43 member 3 (Protein FOAP-13)	SLC43A3	Color2 [DarkGray]	1	4		+	NA	+	NA	8	7	6	7	7	7	7	8	5	5	28.0993	27.8038	28.5323	28.443	28.2512	28.4263	29.2334	26.8326	26.6569
	0.277497	0.250549	GOLM1	Q8NBJ4	Golgi membrane protein 1 (Golgi membrane protein GP73) (Golgi phosphoprotein 2)	GOLM1	Color2 [DarkGray]	1	4		+	+	NA	NA	12	8	7	7	7	7	7	4	11	10	25.2715	25.6993	25.0984	25.749	25.233	25.1133	24.3162	26.1067	26.4623
+	2.02564	2.91945	TM87A	Q8NBN3	Transmembrane protein 87A	TMEM87A	Color2 [DarkGray]	1	4		+	NA	+	NA	3	0	0	3	3	0	0	2	0	0	21.251	21.3437	23.8469	24.3717	21.3023	21.0774	23.211	20.4269	22.0947
+	1.76296	-2.17306	RN149	Q8NC42	E3 ubiquitin-protein ligase RNF149 (EC 2.3.2.27) (DNA polymerase-transactivated protein 2) (RING finger protein 149) (RING-type E3 ubiquitin transferase RNF149)	RNF149	Color2 [DarkGray]	1	4		+	+	NA	NA	4	3	2	3	3	3	3	2	3	3	24.4563	24.6541	22.5668	22.0584	24.3477	24.6237	21.5328	24.3258	22.8826
+	1.2054	-1.24897	CNNM3	Q8NE01	Metal transporter CNNM3 (Ancient conserved domain-containing protein 3) (Cyclin-M3)	CNNM3	Color2 [DarkGray]	1	4		+	NA	+	NA	13	8	5	7	8	8	8	7	9	5	26.9574	26.3497	25.1103	25.242	26.1046	26.7457	26.4712	26.433	25.5817
	0.626589	0.823206	TOIP2	Q8NFQ8	Torsin-1A-interacting protein 2 (Lumenal domain-like LAP1)	TOR1AIP2	Color2 [DarkGray]	1	4		+	+	NA	NA	14	4	5	7	7	5	5	3	7	14	23.5644	23.8537	24.1271	25.0087	23.9632	23.5261	22.6956	25.4369	26.6588
+	2.49769	3.14037	LIRB4	Q8NHJ6	Leukocyte immunoglobulin-like receptor subfamily B member 4 (CD85 antigen-like family member K) (Immunoglobulin-like transcript 3) (ILT-3) (Leukocyte immunoglobulin-like receptor 5) (LIR-5) (Monocyte inhibitory receptor HM18) (CD antigen CD85k)	LILRB4	Color2 [DarkGray]	1	4		+	+	NA	NA	6	3	1	3	5	1	3	1	1	2	20.912	21.6445	24.1531	24.4378	21.2611	21.0491	24.3941	21.7494	22.545
	0.400248	-1.68355	LIRB1	Q8NHL6	Leukocyte immunoglobulin-like receptor subfamily B member 1 (LIR-1) (Leukocyte immunoglobulin-like receptor 1) (CD85 antigen-like family member J) (Immunoglobulin-like transcript 2) (ILT-2) (Monocyte/macrophage immunoglobulin-like receptor 7) (MIR-7) (CD antigen CD85j)	LILRB1	Color2 [DarkGray]	1	4		+	+	NA	NA	4	2	2	2	2	1	2	2	1	1	24.5515	24.4494	21.4064	21.3915	21.504	24.661	22.3183	22.8812	22.5167
+	1.04771	0.893571	S35B2	Q8TB61	Adenosine 3'-phospho 5'-phosphosulfate transporter 1 (PAPS transporter 1) (Putative MAPK-activating protein PM15) (Putative NF-kappa-B-activating protein 48) (Solute carrier family 35 member B2)	SLC35B2	Color2 [DarkGray]	1	4		+	NA	+	NA	5	2	3	4	4	2	2	4	3	3	22.326	24.0772	23.9825	24.5301	23.4492	23.2763	22.897	24.5864	24.3012
	0.848373	-1.04902	TIP	Q8TB96	T-cell immunomodulatory protein (Protein TIP) (Integrin-alpha FG-GAP repeat-containing protein 1) (Linkin)	ITFG1	Color2 [DarkGray]	1	4		+	+	NA	NA	3	1	1	3	3	1	1	3	1	1	22.3342	22.6105	20.903	21.4302	21.8587	22.5724	22.0287	22.0994	21.9537
	0.275597	0.418541	F174A	Q8TBP5	Membrane protein FAM174A (Hepatitis C virus NS5A-transactivated protein 6) (HCV NS5A-transactivated protein 6) (Transmembrane protein 157)	FAM174A	Color2 [DarkGray]	1	4		+	+	NA	NA	2	0	0	2	2	0	0	0	2	2	21.6466	20.9521	21.8454	22.9024	21.7825	22.1282	21.0815	22.3947	22.4159
+	1.54331	0.865537	RDH11	Q8TC12	Retinol dehydrogenase 11 (EC 1.1.1.300) (Androgen-regulated short-chain dehydrogenase/reductase 1) (HCV core-binding protein HCBP12) (Prostate short-chain dehydrogenase/reductase 1) (Retinal reductase 1) (RalR1) (Short chain dehydrogenase/reductase family 7C member 1)	RDH11	Color2 [DarkGray]	1	4		+	+	NA	NA	3	1	1	2	2	1	1	2	1	3	20.7404	22.9433	22.8767	22.8291	21.8396	22.1351	22.4061	21.2421	23.7336
	0.863225	1.01324	STT3B	Q8TCJ2	Dolichyl-diphosphooligosaccharide--protein glycosyltransferase subunit STT3B (Oligosaccharyl transferase subunit STT3B) (STT3-B) (EC 2.4.99.18) (Source of immunodominant MHC-associated peptides homolog)	STT3B	Color2 [DarkGray]	1	4		+	NA	+	NA	21	10	11	13	15	15	14	10	17	18	27.4447	27.6333	28.0837	28.8223	27.6386	27.2409	27.4902	28.6338	28.5618
	0.514144	0.36582	HM13	Q8TCT9	Minor histocompatibility antigen H13 (EC 3.4.23.-) (Intramembrane protease 1) (IMP-1) (IMPAS-1) (hIMP1) (Presenilin-like protein 3) (Signal peptide peptidase)	HM13	Color2 [DarkGray]	1	4		+	NA	+	NA	7	3	4	5	5	4	4	4	4	5	26.2804	25.1903	25.9762	26.3664	25.9898	25.6211	25.3389	26.7024	26.8051
+	1.2664	-1.52286	C99L2	Q8TCZ2	CD99 antigen-like protein 2 (MIC2-like protein 1) (CD antigen CD99)	CD99L2	Color2 [DarkGray]	1	4		+	+	NA	NA	4	3	4	3	2	4	4	3	4	3	27.4818	26.9313	25.4128	25.4659	26.5936	27.3308	26.3106	27.0006	26.0201
+	0.959587	-1.47286	HAVR2	Q8TDQ0	Hepatitis A virus cellular receptor 2 (HAVcr-2) (T-cell immunoglobulin and mucin domain-containing protein 3) (TIMD-3) (T-cell immunoglobulin mucin receptor 3) (TIM-3) (T-cell membrane protein 3)	HAVCR2	Color2 [DarkGray]	1	4		+	+	NA	NA	6	6	6	3	3	5	6	4	6	5	27.5841	27.4917	25.0664	25.0645	26.0054	27.0711	26.4882	24.6996	24.7231
	0.649238	-0.48506	LRC8C	Q8TDW0	Volume-regulated anion channel subunit LRRC8C (Factor for adipocyte differentiation 158) (Leucine-rich repeat-containing protein 8C)	LRRC8C	Color2 [DarkGray]	1	4		+	NA	+	NA	10	6	8	8	7	7	6	8	7	5	25.6234	26.6239	25.161	25.3051	25.4486	25.9877	25.8265	25.1835	24.276
	0.235039	0.191511	PO210	Q8TEM1	Nuclear pore membrane glycoprotein 210 (Nuclear pore protein gp210) (Nuclear envelope pore membrane protein POM 210) (POM210) (Nucleoporin Nup210) (Pore membrane protein of 210 kDa)	NUP210	Color2 [DarkGray]	1	4		+	+	NA	NA	30	15	15	28	26	16	13	18	21	23	27.5792	27.5274	27.6144	27.96	27.8339	27.3574	26.9486	27.9956	28.8532
+	1.05851	-1.07531	SCRB1	Q8WTV0	Scavenger receptor class B member 1 (SRB1) (CD36 and LIMPII analogous 1) (CLA-1) (CD36 antigen-like 1) (Collagen type I receptor, thrombospondin receptor-like 1) (SR-BI) (CD antigen CD36)	SCARB1	Color2 [DarkGray]	1	4		+	NA	+	NA	8	5	4	8	7	5	6	8	5	6	28.8601	27.6438	27.0292	27.619	28.229	28.5699	27.9515	26.706	26.1085
+	2.18657	-2.62713	S20A1	Q8WUM9	Sodium-dependent phosphate transporter 1 (Gibbon ape leukemia virus receptor 1) (GLVR-1) (Leukemia virus receptor 1 homolog) (Phosphate transporter 1) (PiT-1) (Solute carrier family 20 member 1)	SLC20A1	Color2 [DarkGray]	1	4		+	NA	+	NA	5	3	3	2	2	3	3	1	4	1	24.1957	24.5026	21.6128	21.8648	24.5377	24.1942	22.912	21.673	21.4494
+	2.01249	-1.92189	S38A5	Q8WUX1	Sodium-coupled neutral amino acid transporter 5 (Solute carrier family 38 member 5) (System N transporter 2)	SLC38A5	Color2 [DarkGray]	1	4		+	NA	+	NA	10	9	10	8	8	10	10	9	8	7	30.73	30.2269	27.9325	28.1775	29.8306	30.1232	29.263	26.7843	26.7624
+	2.1955	-2.79519	FACR1	Q8WVX9	Fatty acyl-CoA reductase 1 (EC 1.2.1.84) (Male sterility domain-containing protein 2)	FAR1	Color2 [DarkGray]	1	4		+	+	NA	NA	5	2	2	1	3	3	2	1	2	3	24.4314	24.7337	21.8173	21.3688	24.3875	24.3891	21.3844	23.8418	23.6926
	0.794558	-0.678149	ATX2L	Q8WWM7	Ataxin-2-like protein (Ataxin-2 domain protein) (Ataxin-2-related protein)	ATXN2L	Color2 [DarkGray]	1	4		+	NA	NA	+	13	7	6	5	4	11	8	5	7	9	25.2518	24.9472	24.897	24.2785	25.2399	25.2918	25.5551	24.0085	25.2228
	1.07351	-0.580889	PIEZ1	Q92508	Piezo-type mechanosensitive ion channel component 1 (Membrane protein induced by beta-amyloid treatment) (Mib) (Protein FAM38A)	PIEZO1	Color2 [DarkGray]	1	4		+	NA	+	NA	16	8	6	8	8	6	9	6	10	11	27.0612	27.4352	26.249	26.3618	26.7149	27.0577	26.0248	27.2029	26.4078
	0.91675	-0.940619	YLAT2	Q92536	Y+L amino acid transporter 2 (Cationic amino acid transporter, y+ system) (Solute carrier family 7 member 6) (y(+)L-type amino acid transporter 2) (Y+LAT2) (y+LAT-2)	SLC7A6	Color2 [DarkGray]	1	4		+	NA	+	NA	5	3	2	3	3	2	3	3	2	2	26.9225	26.0629	25.8758	25.6338	26.3553	27.0356	26.1754	25.9445	25.0993
	0.673603	0.560451	NICA	Q92542	Nicastrin	NCSTN	Color2 [DarkGray]	1	4		+	+	NA	NA	10	4	3	8	7	4	4	8	5	6	26.04	25.4428	26.0415	26.6162	25.6531	25.8838	25.8332	25.8005	24.8415
+	1.38332	1.32919	GPI8	Q92643	GPI-anchor transamidase (GPI transamidase) (EC 3.-.-.-) (GPI8 homolog) (hGPI8) (Phosphatidylinositol-glycan biosynthesis class K protein) (PIG-K)	PIGK	Color2 [DarkGray]	1	4		+	+	NA	NA	8	6	6	6	7	4	6	4	5	6	24.8436	25.6418	25.6041	26.1117	24.4127	24.6448	24.5338	25.3346	26.126
+	1.32605	2.69786	GGH	Q92820	Gamma-glutamyl hydrolase (EC 3.4.19.9) (Conjugase) (GH) (Gamma-Glu-X carboxypeptidase)	GGH	Color2 [DarkGray]	1	4		+	NA	NA	+	7	2	2	6	7	2	2	2	4	4	21.9271	22.65	24.5052	25.431	21.8763	22.6643	21.474	26.0878	26.0848
	0.770036	-0.999089	NEO1	Q92859	Neogenin (Immunoglobulin superfamily DCC subclass member 2)	NEO1	Color2 [DarkGray]	1	4		+	+	NA	NA	26	19	11	6	8	15	18	11	23	22	27.1018	26.2997	25.8254	26.2614	26.6211	27.4638	27.1584	29.2185	27.3026
	0.562737	0.58199	GSLG1	Q92896	Golgi apparatus protein 1 (CFR-1) (Cysteine-rich fibroblast growth factor receptor) (E-selectin ligand 1) (ESL-1) (Golgi sialoglycoprotein MG-160)	GLG1	Color2 [DarkGray]	1	4		+	+	NA	NA	13	8	8	9	11	13	8	8	12	12	26.2227	26.413	26.7498	27.4809	26.6678	26.399	26.8802	27.1675	27.0929
+	2.55466	-1.66907	RAB8B	Q92930	Ras-related protein Rab-8B	RAB8B	Color2 [DarkGray]	1	4		+	NA	NA	+	2	1	0	1	1	0	1	1	2	2	20.5018	21.813	21.1472	21.2485	22.9393	22.7945	22.1013	21.9759	22.2045
	0.382293	0.380332	VPP1	Q93050	V-type proton ATPase 116 kDa subunit a isoform 1 (V-ATPase 116 kDa isoform a1) (Clathrin-coated vesicle/synaptic vesicle proton pump 116 kDa subunit) (Vacuolar adenosine triphosphatase subunit Ac116) (Vacuolar proton pump subunit 1) (Vacuolar proton translocating ATPase 116 kDa subunit a isoform 1)	ATP6V0A1	Color2 [DarkGray]	1	4		+	NA	+	NA	17	11	10	14	15	9	10	12	13	13	27.5924	27.1609	27.2882	28.0256	27.2233	27.3299	26.4751	28.2261	27.8045
	0.729874	0.882231	PIGT	Q969N2	GPI transamidase component PIG-T (Phosphatidylinositol-glycan biosynthesis class T protein)	PIGT	Color2 [DarkGray]	1	4		+	+	NA	NA	15	9	7	11	12	10	8	4	10	10	25.666	25.8783	26.1618	26.9902	25.8581	25.5295	24.7147	26.7992	27.3002
	0.786619	-0.993525	IGSF8	Q969P0	Immunoglobulin superfamily member 8 (IgSF8) (CD81 partner 3) (Glu-Trp-Ile EWI motif-containing protein 2) (EWI-2) (Keratinocytes-associated transmembrane protein 4) (KCT-4) (LIR-D1) (Prostaglandin regulatory-like protein) (PGRL) (CD antigen CD316)	IGSF8	Color2 [DarkGray]	1	4		+	+	NA	NA	15	13	12	11	11	14	14	12	14	13	28.3994	27.596	26.9637	27.353	27.735	28.5688	27.7075	28.9837	27.0689
+	1.19571	2.36525	NCLN	Q969V3	Nicalin (Nicastrin-like protein)	NCLN	Color2 [DarkGray]	1	4		+	+	NA	NA	16	7	5	13	14	6	6	8	7	8	26.5521	26.8453	27.766	28.947	26.2035	25.779	25.3136	27.4859	27.6122
	0.546098	0.798494	ERGI1	Q969X5	Endoplasmic reticulum-Golgi intermediate compartment protein 1 (ER-Golgi intermediate compartment 32 kDa protein) (ERGIC-32)	ERGIC1	Color2 [DarkGray]	1	4		+	NA	+	NA	9	5	4	9	9	5	5	7	5	5	26.5454	25.6301	26.8707	27.8455	26.8168	26.3024	26.2806	27.8365	27.9815
+	1.12682	1.5174	CCD47	Q96A33	Coiled-coil domain-containing protein 47	CCDC47	Color2 [DarkGray]	1	4		+	+	NA	NA	16	9	9	12	13	9	9	10	13	12	28.4324	27.7502	29.3625	30.0379	28.4643	27.9012	28.2376	29.238	29.3696
+	1.39146	1.26514	LRC59	Q96AG4	Leucine-rich repeat-containing protein 59 (Ribosome-binding protein p34) (p34) [Cleaved into: Leucine-rich repeat-containing protein 59, N-terminally processed]	LRRC59	Color2 [DarkGray]	1	4		+	+	NA	NA	12	4	4	10	11	4	4	11	5	5	27.5222	27.4521	28.9014	28.4456	27.5396	27.2771	28.5355	27.9434	28.4101
	1.0379	0.48287	MCUR1	Q96AQ8	Mitochondrial calcium uniporter regulator 1 (MCU regulator 1) (Coiled-coil domain-containing protein 90A, mitochondrial)	MCUR1	Color2 [DarkGray]	1	4		+	NA	+	NA	3	2	2	3	3	2	2	1	2	2	22.4361	22.833	22.6519	22.964	22.3437	22.3064	21.566	21.7147	23.0901
	0.0554688	0.0377865	SO4A1	Q96BD0	Solute carrier organic anion transporter family member 4A1 (OATP4A1) (Colon organic anion transporter) (Organic anion transporter polypeptide-related protein 1) (OATP-RP1) (OATPRP1) (POAT) (Organic anion-transporting polypeptide E) (OATP-E) (Sodium-independent organic anion transporter E) (Solute carrier family 21 member 12)	SLCO4A1	Color2 [DarkGray]	1	4		+	NA	+	NA	3	3	3	3	3	3	3	2	3	3	23.7057	23.8292	23.5515	23.9677	23.7968	23.6468	23.8855	23.1893	22.6964
	0.947347	-1.01305	EFHD2	Q96C19	EF-hand domain-containing protein D2 (Swiprosin-1)	EFHD2	Color2 [DarkGray]	1	4		+	NA	NA	+	4	2	1	2	1	1	2	2	2	2	21.93	21.6098	21.6932	21.0777	22.1883	22.6087	21.6436	21.4814	21.3827
+	1.62327	-1.48881	AP2M1	Q96CW1	AP-2 complex subunit mu (AP-2 mu chain) (Adaptin-mu2) (Adaptor protein complex AP-2 subunit mu) (Adaptor-related protein complex 2 subunit mu) (Clathrin assembly protein complex 2 mu medium chain) (Clathrin coat assembly protein AP50) (Clathrin coat-associated protein AP50) (HA2 50 kDa subunit) (Plasma membrane adaptor AP-2 50 kDa protein)	AP2M1	Color2 [DarkGray]	1	4		+	NA	NA	+	7	6	4	2	2	6	6	2	5	7	25.6794	24.1517	24.1651	23.732	25.349	25.5258	24.9173	24.8582	25.6523
	0.75355	-0.596056	CRCM1	Q96D31	Calcium release-activated calcium channel protein 1 (Protein orai-1) (Transmembrane protein 142A)	ORAI1	Color2 [DarkGray]	1	4		+	NA	+	NA	4	2	2	4	3	3	3	3	3	2	24.0825	24.1608	23.468	24.048	24.3653	24.3429	23.6101	24.2418	22.5693
+	0.976126	1.9623	CCD51	Q96ER9	Coiled-coil domain-containing protein 51	CCDC51	Color2 [DarkGray]	1	4		+	NA	+	NA	4	1	1	3	4	1	1	1	1	2	21.9917	21.0158	23.6539	24.41	21.4875	22.6518	22.6739	21.9308	22.8331
+	1.16843	1.95328	C1GLC	Q96EU7	C1GALT1-specific chaperone 1 (C38H2-like protein 1) (C38H2-L1) (Core 1 beta1,3-galactosyltransferase 2) (C1Gal-T2) (C1GalT2) (Core 1 beta3-Gal-T2) (Core 1 beta3-galactosyltransferase-specific molecular chaperone)	C1GALT1C1	Color2 [DarkGray]	1	4		+	+	NA	NA	3	0	0	2	2	0	0	1	2	3	22.6707	21.7266	22.9727	23.9059	21.2212	21.7508	23.0747	23.4957	24.3716
	0.732523	2.07643	CERS2	Q96G23	Ceramide synthase 2 (CerS2) (LAG1 longevity assurance homolog 2) (SP260) (Tumor metastasis-suppressor gene 1 protein)	CERS2	Color2 [DarkGray]	1	4		+	NA	+	NA	8	3	0	7	8	2	3	6	2	3	24.692	22.4303	25.7932	27.3388	25.1921	23.787	24.0476	23.5411	25.0726
	0.032915	-0.0596704	RUS1	Q96GQ5	RUS1 family protein C16orf58	C16orf58	Color2 [DarkGray]	1	4		+	+	NA	NA	5	3	2	2	2	3	2	1	4	4	22.4595	22.7802	21.8861	23.0116	22.6339	22.3831	21.8744	23.8186	23.8894
	0.0474919	0.0359325	PGAM5	Q96HS1	Serine/threonine-protein phosphatase PGAM5, mitochondrial (EC 3.1.3.16) (Bcl-XL-binding protein v68) (Phosphoglycerate mutase family member 5)	PGAM5	Color2 [DarkGray]	1	4		+	+	NA	NA	14	10	12	12	12	10	10	9	11	10	26.9694	27.543	26.8204	27.1781	27.1293	26.7974	26.4939	26.8454	26.1703
	0.0460401	0.0537272	ITCH	Q96J02	E3 ubiquitin-protein ligase Itchy homolog (Itch) (EC 2.3.2.26) (Atrophin-1-interacting protein 4) (AIP4) (HECT-type E3 ubiquitin transferase Itchy homolog) (NFE2-associated polypeptide 1) (NAPP1)	ITCH	Color2 [DarkGray]	1	4		+	NA	NA	+	6	5	1	3	2	5	4	2	2	4	23.8397	21.3134	23.9544	23.2178	23.6069	23.4578	23.5129	22.5805	22.1653
	0.400428	0.635371	TMX3	Q96JJ7	Protein disulfide-isomerase TMX3 (EC 5.3.4.1) (Thioredoxin domain-containing protein 10) (Thioredoxin-related transmembrane protein 3)	TMX3	Color2 [DarkGray]	1	4		+	+	NA	NA	9	3	3	7	8	5	4	4	8	6	23.83	23.7084	24.7939	25.6726	24.9999	24.196	23.5863	26.0083	25.8711
	0.494088	-0.131893	S35E1	Q96K37	Solute carrier family 35 member E1	SLC35E1	Color2 [DarkGray]	1	4		+	NA	+	NA	2	2	2	2	2	2	2	1	2	2	23.8836	24.1009	23.3628	23.5547	23.5601	23.6212	21.7063	24.4046	24.366
	0.579481	1.01771	CLP1L	Q96KA5	Cleft lip and palate transmembrane protein 1-like protein (CLPTM1-like protein) (Cisplatin resistance-related protein 9) (CRR9p)	CLPTM1L	Color2 [DarkGray]	1	4		+	NA	+	NA	8	5	3	5	6	6	5	4	6	7	24.0876	23.5206	24.7243	25.9988	24.518	24.1697	25.4492	25.0785	25.1787
	0.538726	-0.754551	DNJC1	Q96KC8	DnaJ homolog subfamily C member 1 (DnaJ protein homolog MTJ1)	DNAJC1	Color2 [DarkGray]	1	4		+	+	NA	NA	8	4	2	3	3	4	3	1	5	6	23.2517	21.7861	22.0422	23.0818	23.2234	23.4096	21.9662	23.938	24.1398
	0.171047	1.00834	TM237	Q96Q45	Transmembrane protein 237 (Amyotrophic lateral sclerosis 2 chromosomal region candidate gene 4 protein)	TMEM237	Color2 [DarkGray]	1	4		+	NA	+	NA	6	3	1	4	4	1	3	4	3	2	25.6392	22.1237	24.2676	24.5539	21.3364	25.4683	24.5218	25.1271	24.9465
+	1.23938	-1.44959	S38A2	Q96QD8	Sodium-coupled neutral amino acid transporter 2 (Amino acid transporter A2) (Protein 40-9-1) (Solute carrier family 38 member 2) (System A amino acid transporter 2) (System A transporter 1) (System N amino acid transporter 2)	SLC38A2	Color2 [DarkGray]	1	4		+	NA	+	NA	5	2	2	4	4	3	2	5	1	1	27.9029	28.512	25.7574	26.4748	27.5045	27.6269	28.0187	21.8615	22.7861
	0.584916	0.723353	ERGI2	Q96RQ1	Endoplasmic reticulum-Golgi intermediate compartment protein 2	ERGIC2	Color2 [DarkGray]	1	4		+	NA	+	NA	8	5	5	8	8	6	4	7	6	7	26.2031	25.9726	26.4418	26.9453	26.3611	25.5792	25.5135	27.3143	27.3878
+	1.02341	2.06599	PIGS	Q96S52	GPI transamidase component PIG-S (Phosphatidylinositol-glycan biosynthesis class S protein)	PIGS	Color2 [DarkGray]	1	4		+	NA	+	NA	7	2	2	7	7	3	3	4	3	3	25.4707	21.3643	25.736	26.505	24.6222	23.4868	24.7687	26.0043	26.437
+	0.949798	2.12163	CLCC1	Q96S66	Chloride channel CLIC-like protein 1 (Mid-1-related chloride channel protein 1)	CLCC1	Color2 [DarkGray]	1	4		+	NA	+	NA	11	2	1	9	9	3	2	3	1	4	22.674	22.1882	24.5838	24.953	21.8911	23.4025	22.149	22.0301	23.6441
+	1.64308	3.87616	RMD3	Q96TC7	Regulator of microtubule dynamics protein 3 (RMD-3) (hRMD-3) (Cerebral protein 10) (Protein FAM82A2) (Protein FAM82C) (Protein tyrosine phosphatase-interacting protein 51) (TCPTP-interacting protein 51)	RMDN3	Color2 [DarkGray]	1	4		+	+	NA	NA	10	2	1	5	7	2	1	4	3	4	20.7495	20.8266	24.7791	25.1741	21.6615	20.5394	24.3326	24.0493	24.6956
	0.21536	0.454579	SEC62	Q99442	Translocation protein SEC62 (Translocation protein 1) (TP-1) (hTP-1)	SEC62	Color2 [DarkGray]	1	4		+	NA	+	NA	5	2	2	4	4	2	2	2	3	2	21.6381	21.6477	21.3622	22.8638	21.7529	21.5639	21.557	22.2485	23.2022
+	1.19325	-1.31623	P2RX7	Q99572	P2X purinoceptor 7 (P2X7) (ATP receptor) (P2Z receptor) (Purinergic receptor)	P2RX7	Color2 [DarkGray]	1	4		+	NA	+	NA	23	19	13	17	15	17	17	14	20	17	30.6863	29.3025	28.2124	28.6309	29.457	30.0188	28.9591	30.4982	28.4056
+	1.15023	-2.01071	TM9S2	Q99805	Transmembrane 9 superfamily member 2 (p76)	TM9SF2	Color2 [DarkGray]	1	4		+	NA	+	NA	4	2	1	0	1	3	2	1	4	4	23.3657	22.5375	20.8493	21.9796	23.4376	23.4127	21.856	23.9293	24.9943
	0.756729	-0.744382	S29A1	Q99808	Equilibrative nucleoside transporter 1 (Equilibrative nitrobenzylmercaptopurine riboside-sensitive nucleoside transporter) (Equilibrative NBMPR-sensitive nucleoside transporter) (Nucleoside transporter, es-type) (Solute carrier family 29 member 1)	SLC29A1	Color2 [DarkGray]	1	4		+	NA	+	NA	9	8	8	9	9	8	8	7	7	8	29.9894	29.4717	28.8304	29.298	29.534	30.0832	29.2693	29.0762	28.5017
+	1.62183	2.62852	CIB1	Q99828	Calcium and integrin-binding protein 1 (CIB) (Calcium- and integrin-binding protein) (CIBP) (Calmyrin) (DNA-PKcs-interacting protein) (Kinase-interacting protein) (KIP) (SNK-interacting protein 2-28) (SIP2-28)	CIB1	Color2 [DarkGray]	1	4		+	NA	NA	+	5	2	3	3	3	2	2	4	2	2	20.6403	23.7427	24.1923	23.7907	21.0013	21.7247	24.9744	21.6178	22.1768
	0.302822	0.873816	CPNE1	Q99829	Copine-1 (Chromobindin 17) (Copine I)	CPNE1	Color2 [DarkGray]	1	4		+	NA	NA	+	6	2	2	5	4	2	1	4	2	3	24.0395	24.212	24.0687	23.8054	24.1194	22.0071	24.1667	24.1216	24.8327
	0.706504	0.54648	ESYT1	Q9BSJ8	Extended synaptotagmin-1 (E-Syt1) (Membrane-bound C2 domain-containing protein)	ESYT1	Color2 [DarkGray]	1	4		+	NA	+	NA	23	10	10	21	21	12	11	18	11	14	27.1406	27.0318	27.8589	27.8837	27.6109	27.0387	27.6032	27.2947	28.0302
	0.595184	0.41239	ALG1	Q9BT22	Chitobiosyldiphosphodolichol beta-mannosyltransferase (EC 2.4.1.142) (Asparagine-linked glycosylation protein 1 homolog) (Beta-1,4-mannosyltransferase) (GDP-Man:GlcNAc2-PP-dolichol mannosyltransferase) (GDP-mannose-dolichol diphosphochitobiose mannosyltransferase) (Mannosyltransferase-1) (MT-1) (hMat-1)	ALG1	Color2 [DarkGray]	1	4		+	+	NA	NA	11	7	8	8	8	6	7	7	6	8	25.6284	26.2	26.0568	26.1317	25.9394	25.4242	25.3704	25.651	26.0165
	0.838995	1.37012	TMM43	Q9BTV4	Transmembrane protein 43 (Protein LUMA)	TMEM43	Color2 [DarkGray]	1	4		+	NA	+	NA	15	4	4	9	10	4	6	5	9	13	25.236	25.6317	26.1986	27.1753	25.6432	24.9905	24.6735	26.74	28.1186
	0.469821	0.231202	NDC1	Q9BTX1	Nucleoporin NDC1 (hNDC1) (Transmembrane protein 48)	NDC1	Color2 [DarkGray]	1	4		+	NA	+	NA	5	3	2	4	4	3	2	1	3	3	23.4668	22.6194	23.5919	23.8243	23.6217	23.3322	21.1304	23.5892	23.857
	0.84412	1.53455	LMF2	Q9BU23	Lipase maturation factor 2 (Transmembrane protein 112B) (Transmembrane protein 153)	LMF2	Color2 [DarkGray]	1	4		+	NA	+	NA	7	2	3	5	6	3	3	4	3	3	21.7941	23.1483	23.8117	25.0804	23.0662	22.7567	23.006	25.0006	25.3338
	0.110311	-0.578718	TM109	Q9BVC6	Transmembrane protein 109 (Mitsugumin-23) (Mg23)	TMEM109	Color2 [DarkGray]	1	4		+	NA	+	NA	2	1	1	1	2	2	2	0	2	2	21.6039	21.0592	20.9693	24.5237	23.2754	23.375	21.8567	23.1368	23.7201
	0.22657	0.402184	TMED9	Q9BVK6	Transmembrane emp24 domain-containing protein 9 (GMP25) (Glycoprotein 25L2) (p24 family protein alpha-2) (p24alpha2) (p25)	TMED9	Color2 [DarkGray]	1	4		+	+	NA	NA	9	4	2	6	8	5	5	4	6	7	26.2839	25.6958	26.4668	27.6525	26.8965	26.4184	25.1143	28.2942	27.6146
+	1.31762	2.1946	TMUB1	Q9BVT8	Transmembrane and ubiquitin-like domain-containing protein 1 (Dendritic cell-derived ubiquitin-like protein) (DULP) (Hepatocyte odd protein shuttling protein) (Ubiquitin-like protein SB144) [Cleaved into: iHOPS]	TMUB1	Color2 [DarkGray]	1	4		+	NA	+	NA	4	1	1	4	4	0	0	1	3	3	21.9511	20.7033	24.4516	24.887	22.9245	22.025	21.9215	24.0316	24.9671
+	1.0847	0.99624	TIM21	Q9BVV7	Mitochondrial import inner membrane translocase subunit Tim21 (TIM21-like protein, mitochondrial)	TIMM21	Color2 [DarkGray]	1	4		+	+	NA	NA	3	1	1	3	3	1	0	3	1	2	21.4152	20.2313	22.833	23.3703	21.9611	22.2497	22.5011	20.7888	22.9934
	0.0777757	0.107407	SFXN3	Q9BWM7	Sideroflexin-3	SFXN3	Color2 [DarkGray]	1	4		+	NA	+	NA	5	3	2	3	4	3	3	2	2	3	24.4589	24.5812	23.8408	24.302	23.5695	24.3584	23.5296	24.6884	24.2827
	1.03266	0.557867	S26A6	Q9BXS9	Solute carrier family 26 member 6 (Anion exchange transporter) (Pendrin-like protein 1) (Pendrin-L1)	SLC26A6	Color2 [DarkGray]	1	4		+	NA	+	NA	4	3	2	3	3	2	2	1	2	2	23.8308	22.3661	22.8333	22.9592	22.1667	22.5101	21.7424	21.6847	20.7525
	0.986675	-0.96108	CADM1	Q9BY67	Cell adhesion molecule 1 (Immunoglobulin superfamily member 4) (IgSF4) (Nectin-like protein 2) (NECL-2) (Spermatogenic immunoglobulin superfamily) (SgIgSF) (Synaptic cell adhesion molecule) (SynCAM) (Tumor suppressor in lung cancer 1) (TSLC-1)	CADM1	Color2 [DarkGray]	1	4		+	+	NA	NA	6	6	6	4	5	6	6	4	5	4	28.3172	28.3047	27.3957	27.4751	28.0637	28.7292	28.4675	28.3119	27.2985
	0.475944	0.466871	ZDHC5	Q9C0B5	Palmitoyltransferase ZDHHC5 (EC 2.3.1.225) (Zinc finger DHHC domain-containing protein 5) (DHHC-5) (Zinc finger protein 375)	ZDHHC5	Color2 [DarkGray]	1	4		+	NA	+	NA	11	6	2	7	7	4	5	3	6	5	25.667	25.2747	25.4546	25.6094	24.7033	25.4269	24.3233	25.3047	24.6862
+	0.95876	-1.73917	S39A8	Q9C0K1	Zinc transporter ZIP8 (BCG-induced integral membrane protein in monocyte clone 103 protein) (LIV-1 subfamily of ZIP zinc transporter 6) (LZT-Hs6) (Solute carrier family 39 member 8) (Zrt- and Irt-like protein 8) (ZIP-8)	SLC39A8	Color2 [DarkGray]	1	4		+	NA	+	NA	2	2	2	0	0	2	2	0	1	2	24.0392	23.452	21.2703	22.4775	23.433	23.7931	21.8702	20.9039	21.5816
+	2.43945	2.74011	CC90B	Q9GZT6	Coiled-coil domain-containing protein 90B, mitochondrial	CCDC90B	Color2 [DarkGray]	1	4		+	+	NA	NA	6	0	0	4	6	0	0	2	0	0	21.6272	21.6321	24.5225	24.817	21.8538	22.0055	23.3247	21.3811	21.5633
	0.660589	1.65378	T126A	Q9H061	Transmembrane protein 126A	TMEM126A	Color2 [DarkGray]	1	4		+	NA	+	NA	3	1	2	3	3	1	2	1	2	2	21.8978	23.187	23.0966	23.6651	20.8379	22.6163	21.4598	23.2734	22.8326
	0.794647	0.835835	MAGT1	Q9H0U3	Magnesium transporter protein 1 (MagT1) (Implantation-associated protein) (IAP)	MAGT1	Color2 [DarkGray]	1	4		+	NA	+	NA	6	3	4	6	6	4	4	6	4	5	25.3888	25.8646	26.2806	26.9612	25.9596	25.6106	25.6793	26.929	26.9821
	0.139503	0.492442	RAB1B	Q9H0U4	Ras-related protein Rab-1B	RAB1B	Color2 [DarkGray]	1	4		+	NA	NA	+	4	3	2	1	2	4	4	2	3	4	21.9789	21.9474	21.5159	23.9513	22.2902	22.1921	22.5466	23.2647	24.4188
+	1.57244	-1.36135	F234A	Q9H0X4	Protein FAM234A (Protein ITFG3)	FAM234A	Color2 [DarkGray]	1	4		+	+	NA	NA	11	10	8	8	8	8	9	7	7	8	27.5678	27.4932	25.9298	25.9353	27.0666	27.5212	26.6919	27.4593	25.7962
+	1.1441	1.75066	UN93B	Q9H1C4	Protein unc-93 homolog B1 (Unc-93B1) (hUNC93B1)	UNC93B1	Color2 [DarkGray]	1	4		+	NA	+	NA	6	4	2	5	5	4	5	4	3	4	21.665	22.0753	24.168	24.6865	23.0995	22.2536	23.0595	23.3169	24.2517
	0.471605	1.48027	TMX4	Q9H1E5	Thioredoxin-related transmembrane protein 4 (Thioredoxin domain-containing protein 13)	TMX4	Color2 [DarkGray]	1	4		+	+	NA	NA	5	1	1	4	4	1	2	4	3	2	21.5219	22.2475	25.2555	25.9703	23.0041	25.2612	25.2158	25.9325	26.3589
	0.699199	-0.799436	S38A1	Q9H2H9	Sodium-coupled neutral amino acid transporter 1 (Amino acid transporter A1) (N-system amino acid transporter 2) (Solute carrier family 38 member 1) (System A amino acid transporter 1) (System N amino acid transporter 1)	SLC38A1	Color2 [DarkGray]	1	4		+	NA	+	NA	8	7	7	5	6	7	7	7	7	6	28.4452	28.3711	26.7972	27.4017	27.6018	28.196	28.2666	26.1627	25.548
	0.394446	0.599312	TM245	Q9H330	Transmembrane protein 245 (Protein CG-2)	TMEM245	Color2 [DarkGray]	1	4		+	NA	+	NA	4	3	1	3	3	3	3	1	3	3	21.9639	21.9131	22.3885	23.4185	22.548	22.0604	22.3411	24.0571	23.8246
+	1.01913	1.00782	TMX1	Q9H3N1	Thioredoxin-related transmembrane protein 1 (Thioredoxin domain-containing protein 1) (Transmembrane Trx-related protein)	TMX1	Color2 [DarkGray]	1	4		+	+	NA	NA	9	4	4	6	9	4	4	7	5	5	24.3178	24.3111	25.1497	25.7527	24.5925	24.2942	24.2706	26.3904	25.9591
	0.0626178	-0.31573	SEM4A	Q9H3S1	Semaphorin-4A (Semaphorin-B) (Sema B)	SEMA4A	Color2 [DarkGray]	1	4		+	+	NA	NA	4	4	3	3	3	4	4	3	2	2	22.6135	20.3147	21.6276	22.1326	20.5676	23.8241	24.3166	22.3556	20.9565
+	1.26212	-0.673634	UN45A	Q9H3U1	Protein unc-45 homolog A (Unc-45A) (GCUNC-45) (Smooth muscle cell-associated protein 1) (SMAP-1)	UNC45A	Color2 [DarkGray]	1	4		+	NA	NA	+	7	4	1	4	4	4	4	3	3	4	24.4033	22.1574	23.6445	23.4603	24.0899	24.3621	24.0839	23.779	23.8035
+	1.4768	3.19154	PIGU	Q9H490	Phosphatidylinositol glycan anchor biosynthesis class U protein (Cell division cycle protein 91-like 1) (Protein CDC91-like 1) (GPI transamidase component PIG-U)	PIGU	Color2 [DarkGray]	1	4		+	NA	+	NA	3	0	0	2	3	0	0	1	0	0	20.8828	22.4319	23.7426	24.2108	20.2349	21.3354	23.5299	22.2097	22.0594
	0.0480515	-0.120281	SIA7D	Q9H4F1	Alpha-N-acetyl-neuraminyl-2,3-beta-galactosyl-1,3-N-acetyl-galactosaminide alpha-2,6-sialyltransferase (EC 2.4.99.7) (NeuAc-alpha-2,3-Gal-beta-1,3-GalNAc-alpha-2,6-sialyltransferase) (ST6GalNAc IV) (ST6GalNAcIV) (Sialyltransferase 3C) (SIAT3-C) (Sialyltransferase 7D) (SIAT7-D)	ST6GALNAC4	Color2 [DarkGray]	1	4		+	+	NA	NA	3	1	1	1	1	2	0	0	2	2	21.4258	21.29	21.2953	22.6602	22.5298	21.6663	21.9398	22.5606	23.9484
	0.852168	-0.799725	EHD1	Q9H4M9	EH domain-containing protein 1 (PAST homolog 1) (hPAST1) (Testilin)	EHD1	Color2 [DarkGray]	1	4		+	NA	NA	+	9	3	5	4	4	4	5	5	5	3	25.248	24.9342	24.2845	24.1479	24.6866	25.3453	25.1743	25.9543	24.5025
	0.710701	1.53102	AT133	Q9H7F0	Probable cation-transporting ATPase 13A3 (EC 3.6.3.-) (ATPase family homolog up-regulated in senescence cells 1)	ATP13A3	Color2 [DarkGray]	1	4		+	NA	+	NA	6	2	1	4	4	2	3	4	2	1	21.6746	22.8712	22.799	23.0839	20.6263	22.1945	24.033	22.7788	22.508
	0.871214	0.704421	GHC1	Q9H936	Mitochondrial glutamate carrier 1 (GC-1) (Glutamate/H(+) symporter 1) (Solute carrier family 25 member 22)	SLC25A22	Color2 [DarkGray]	1	4		+	NA	+	NA	9	5	5	7	9	5	5	5	6	6	26.1303	26.6641	26.2421	26.7974	25.7376	25.893	25.4922	26.4531	26.2145
	0.983718	1.06706	SFXN1	Q9H9B4	Sideroflexin-1 (Tricarboxylate carrier protein) (TCC)	SFXN1	Color2 [DarkGray]	1	4		+	NA	+	NA	8	4	4	7	8	3	4	5	4	4	25.1448	25.1213	25.3683	26.1144	24.6552	24.6934	24.4273	25.618	25.4069
	0.810337	0.921743	TM165	Q9HC07	Transmembrane protein 165 (Transmembrane protein PT27) (Transmembrane protein TPARL)	TMEM165	Color2 [DarkGray]	1	4		+	NA	+	NA	5	5	2	5	5	4	4	3	5	5	25.1737	25.633	25.4525	26.2733	24.9786	24.9037	24.5276	25.5835	25.3828
	0.712149	0.297838	TPC	Q9HC21	Mitochondrial thiamine pyrophosphate carrier (Mitochondrial uncoupling protein 1) (Solute carrier family 25 member 19)	SLC25A19	Color2 [DarkGray]	1	4		+	NA	+	NA	11	5	5	7	9	5	4	7	6	4	23.357	25.1483	24.801	24.6865	24.3022	24.5896	23.8736	24.1806	23.9577
	0.214757	0.287191	ANKH	Q9HCJ1	Progressive ankylosis protein homolog (ANK)	ANKH	Color2 [DarkGray]	1	4		+	NA	+	NA	6	4	1	4	5	4	3	2	2	4	24.4213	20.9129	24.3984	25.0969	24.1322	24.7887	23.5607	23.6688	23.4382
	0.141978	-0.131304	PREB	Q9HCU5	Prolactin regulatory element-binding protein (Mammalian guanine nucleotide exchange factor mSec12)	PREB	Color2 [DarkGray]	1	4		+	+	NA	NA	7	4	3	5	4	4	3	5	4	5	24.85	24.7209	24.6117	24.9422	25.182	24.6345	24.2991	25.3801	25.8858
	0.269263	-0.225767	AT131	Q9HD20	Manganese-transporting ATPase 13A1 (EC 3.6.3.-)	ATP13A1	Color2 [DarkGray]	1	4		+	NA	+	NA	22	10	8	18	16	13	7	11	13	18	26.0339	26.0445	25.8877	26.0875	26.503	25.9237	25.8819	26.8803	27.5033
	0.323492	0.424877	TM9S3	Q9HD45	Transmembrane 9 superfamily member 3 (EP70-P-iso) (SM-11044-binding protein)	TM9SF3	Color2 [DarkGray]	1	4		+	NA	+	NA	10	7	4	8	9	7	7	9	7	7	26.2905	26.2713	26.3248	27.2578	26.5055	26.2274	25.6567	27.4054	26.9259
	0.472547	1.00315	APMAP	Q9HDC9	Adipocyte plasma membrane-associated protein (Protein BSCv)	APMAP	Color2 [DarkGray]	1	4		+	+	NA	NA	14	7	2	8	10	10	6	3	12	11	25.7748	24.2123	26.6791	27.9753	26.7941	25.8539	24.564	28.3758	28.0087
	0.0367239	-0.0405979	RAB18	Q9NP72	Ras-related protein Rab-18	RAB18	Color2 [DarkGray]	1	4		+	NA	NA	+	6	4	4	4	4	3	3	2	4	5	25.2111	25.23	25.0128	25.4876	25.5519	25.0297	25.2257	25.8433	25.2275
+	1.37503	2.16322	EMC7	Q9NPA0	ER membrane protein complex subunit 7	EMC7	Color2 [DarkGray]	1	4		+	+	NA	NA	4	3	2	4	4	3	3	3	3	3	24.512	25.8674	26.3907	27.2666	24.8024	24.5285	24.5704	26.0161	25.6857
	0.740454	0.927013	GP108	Q9NPR9	Protein GPR108 (Lung seven transmembrane receptor 2)	GPR108	Color2 [DarkGray]	1	4		+	NA	+	NA	3	3	2	1	1	2	3	1	3	3	20.7251	21.1011	21.5139	22.4305	21.0908	20.9996	23.1588	23.3195	23.4487
+	1.08527	0.79284	RTN4	Q9NQC3	Reticulon-4 (Foocen) (Neurite outgrowth inhibitor) (Nogo protein) (Neuroendocrine-specific protein) (NSP) (Neuroendocrine-specific protein C homolog) (RTN-x) (Reticulon-5)	RTN4	Color2 [DarkGray]	1	4		+	NA	+	NA	7	5	5	6	7	5	5	5	5	5	25.8858	26.4791	26.4529	26.9307	25.9406	25.8573	25.5752	26.6017	26.2026
+	0.939097	2.12831	S17A5	Q9NRA2	Sialin (H(+)/nitrate cotransporter) (H(+)/sialic acid cotransporter) (AST) (Membrane glycoprotein HP59) (Solute carrier family 17 member 5) (Vesicular H(+)/Aspartate-glutamate cotransporter)	SLC17A5	Color2 [DarkGray]	1	4		+	NA	+	NA	3	0	0	2	2	0	0	2	1	2	22.8789	23.3623	23.6113	24.7181	22.6029	21.4699	23.2587	20.7945	22.2859
	0.654435	1.93266	CHSTC	Q9NRB3	Carbohydrate sulfotransferase 12 (EC 2.8.2.5) (Chondroitin 4-O-sulfotransferase 2) (Chondroitin 4-sulfotransferase 2) (C4ST-2) (C4ST2) (Sulfotransferase Hlo)	CHST12	Color2 [DarkGray]	1	4		+	+	NA	NA	5	0	0	4	4	0	1	2	3	4	22.9381	22.0012	23.7929	24.1871	20.973	23.1417	23.8379	23.2286	24.615
+	1.51161	1.45989	TM7S3	Q9NS93	Transmembrane 7 superfamily member 3 (Seven span transmembrane protein)	TM7SF3	Color2 [DarkGray]	1	4		+	NA	+	NA	2	0	0	2	2	0	0	2	0	0	21.6969	21.7554	22.8656	23.3569	21.5595	21.7432	22.1137	20.8279	20.6636
	0.868625	0.891571	SAC1	Q9NTJ5	Phosphatidylinositide phosphatase SAC1 (EC 3.1.3.-) (Suppressor of actin mutations 1-like protein)	SACM1L	Color2 [DarkGray]	1	4		+	NA	+	NA	16	9	6	12	11	10	10	11	11	14	25.0284	25.2425	25.7646	26.3129	25.39	24.9043	25.1802	25.9311	26.1369
+	1.09354	-1.20993	LIN7C	Q9NUP9	Protein lin-7 homolog C (Lin-7C) (Mammalian lin-seven protein 3) (MALS-3) (Vertebrate lin-7 homolog 3) (Veli-3)	LIN7C	Color2 [DarkGray]	1	4		+	NA	NA	+	7	5	2	4	5	4	6	5	4	5	25.1837	23.8633	23.9201	23.6802	24.6642	25.356	25.091	24.7895	24.3586
+	1.17776	-1.0382	CC50A	Q9NV96	Cell cycle control protein 50A (P4-ATPase flippase complex beta subunit TMEM30A) (Transmembrane protein 30A)	TMEM30A	Color2 [DarkGray]	1	4		+	NA	+	NA	9	8	6	6	6	7	9	6	7	9	27.2092	26.6148	25.7704	26.1247	26.7666	27.2049	26.4841	27.0718	26.3597
+	1.55809	1.16361	ATD3A	Q9NVI7	ATPase family AAA domain-containing protein 3A	ATAD3A	Color2 [DarkGray]	1	4		+	+	NA	NA	12	5	6	10	10	5	5	9	6	6	27.1854	27.811	28.4493	28.4574	27.4874	27.0921	27.9642	27.8861	28.0839
	0.745487	-0.340446	SLTM	Q9NWH9	SAFB-like transcription modulator (Modulator of estrogen-induced transcription)	SLTM	Color2 [DarkGray]	1	4		+	NA	NA	+	15	7	9	8	7	11	8	5	4	12	24.3564	24.4192	24.3543	24.6528	24.9207	24.7673	24.5595	23.806	25.3652
	0.429989	-0.554473	CLN6	Q9NWW5	Ceroid-lipofuscinosis neuronal protein 6 (Protein CLN6)	CLN6	Color2 [DarkGray]	1	4		+	NA	+	NA	2	2	2	1	1	2	2	0	1	2	22.7248	22.8626	21.3838	22.0803	21.9485	22.6245	21.5861	22.6374	23.0739
+	2.08735	-1.76159	NDUBB	Q9NX14	NADH dehydrogenase [ubiquinone] 1 beta subcomplex subunit 11, mitochondrial (Complex I-ESSS) (CI-ESSS) (NADH-ubiquinone oxidoreductase ESSS subunit) (Neuronal protein 17.3) (Np17.3) (p17.3)	NDUFB11	Color2 [DarkGray]	1	4		+	+	NA	NA	2	2	2	2	2	2	2	2	2	2	27.132	26.9878	24.7237	24.7992	26.3673	26.6788	25.6541	25.7377	25.9401
	0.226402	0.349284	CLDN1	Q9NY35	Claudin domain-containing protein 1 (Membrane protein GENX-3745)	CLDND1	Color2 [DarkGray]	1	4		+	NA	+	NA	5	2	0	1	3	0	1	2	2	2	24.398	22.0254	21.754	22.2237	22.143	21.1362	22.9631	21.9674	20.371
	0.885788	-2.2337	FKB11	Q9NYL4	Peptidyl-prolyl cis-trans isomerase FKBP11 (PPIase FKBP11) (EC 5.2.1.8) (19 kDa FK506-binding protein) (19 kDa FKBP) (FKBP-19) (FK506-binding protein 11) (FKBP-11) (Rotamase)	FKBP11	Color2 [DarkGray]	1	4		+	+	NA	NA	2	1	1	2	2	1	1	2	1	1	24.1134	21.9474	21.0976	22.8641	24.3622	24.0669	20.8429	25.4053	25.406
	0.429427	-0.319066	TECR	Q9NZ01	Very-long-chain enoyl-CoA reductase (EC 1.3.1.93) (Synaptic glycoprotein SC2) (Trans-2,3-enoyl-CoA reductase) (TER)	TECR	Color2 [DarkGray]	1	4		+	NA	+	NA	13	12	10	11	10	10	10	10	10	12	28.4569	28.8589	27.7793	28.1671	28.0908	28.4937	27.5684	28.6957	28.4615
+	1.11919	1.23969	ERAP1	Q9NZ08	Endoplasmic reticulum aminopeptidase 1 (EC 3.4.11.-) (ARTS-1) (Adipocyte-derived leucine aminopeptidase) (A-LAP) (Aminopeptidase PILS) (Puromycin-insensitive leucyl-specific aminopeptidase) (PILS-AP) (Type 1 tumor necrosis factor receptor shedding aminopeptidase regulator)	ERAP1	Color2 [DarkGray]	1	4		+	+	NA	NA	28	16	12	26	26	17	14	17	22	21	28.0503	27.6966	28.9503	29.4738	28.2236	27.7212	27.9107	29.4622	28.989
	0.281512	0.907847	CISD1	Q9NZ45	CDGSH iron-sulfur domain-containing protein 1 (MitoNEET)	CISD1	Color2 [DarkGray]	1	4		+	+	NA	NA	4	3	2	2	4	3	2	2	2	3	24.0624	21.1217	24.2822	24.405	24.6169	22.2546	24.1003	24.9092	25.0449
	0.118594	-0.168991	PDXL2	Q9NZ53	Podocalyxin-like protein 2 (Endoglycan)	PODXL2	Color2 [DarkGray]	1	4		+	+	NA	NA	4	4	4	3	3	4	4	3	4	3	26.5956	26.126	25.5061	25.2957	25.0958	26.0439	28.0192	25.2026	23.938
	0.749443	1.39939	GDE1	Q9NZC3	Glycerophosphodiester phosphodiesterase 1 (EC 3.1.4.-) (EC 3.1.4.44) (Membrane-interacting protein of RGS16) (RGS16-interacting membrane protein)	GDE1	Color2 [DarkGray]	1	4		+	NA	+	NA	2	1	1	2	2	2	1	2	2	2	22.7617	21.022	23.521	24.5019	23.0912	22.1329	22.3987	23.3697	23.6404
+	1.45997	1.58203	MYOF	Q9NZM1	Myoferlin (Fer-1-like protein 3)	MYOF	Color2 [DarkGray]	1	4		+	+	NA	NA	9	0	0	6	6	0	0	3	2	3	22.5383	21.5619	23.5407	24.1032	22.1284	22.3514	23.8129	22.1671	22.1083
	0.852038	1.18535	HACD3	Q9P035	Very-long-chain (3R)-3-hydroxyacyl-CoA dehydratase 3 (EC 4.2.1.134) (3-hydroxyacyl-CoA dehydratase 3) (HACD3) (Butyrate-induced protein 1) (B-ind1) (hB-ind1) (Protein-tyrosine phosphatase-like A domain-containing protein 1)	HACD3	Color2 [DarkGray]	1	4		+	NA	+	NA	10	2	3	10	10	3	3	8	5	3	25.5856	26.3465	26.9639	27.9424	26.3642	26.1714	25.8206	26.6305	26.3323
+	1.20081	2.2973	NDUAD	Q9P0J0	NADH dehydrogenase [ubiquinone] 1 alpha subcomplex subunit 13 (Cell death regulatory protein GRIM-19) (Complex I-B16.6) (CI-B16.6) (Gene associated with retinoic and interferon-induced mortality 19 protein) (GRIM-19) (Gene associated with retinoic and IFN-induced mortality 19 protein) (NADH-ubiquinone oxidoreductase B16.6 subunit)	NDUFA13	Color2 [DarkGray]	1	4		+	+	NA	NA	3	1	1	3	3	1	1	3	1	1	20.3986	21.6234	22.9586	23.975	20.8403	21.4987	21.9905	22.9039	23.0274
+	1.35331	0.724674	VAPA	Q9P0L0	Vesicle-associated membrane protein-associated protein A (VAMP-A) (VAMP-associated protein A) (VAP-A) (33 kDa VAMP-associated protein) (VAP-33)	VAPA	Color2 [DarkGray]	1	4		+	+	NA	NA	8	5	3	4	4	5	4	4	4	8	25.6595	25.4305	26.6424	26.434	25.9322	25.6949	26.4627	25.61	26.6392
	0.357878	-0.336158	RRBP1	Q9P2E9	Ribosome-binding protein 1 (180 kDa ribosome receptor homolog) (RRp) (ES/130-related protein) (Ribosome receptor protein)	RRBP1	Color2 [DarkGray]	1	4		+	+	NA	NA	47	36	36	37	33	38	38	33	38	42	28.3201	28.7268	28.3446	27.9224	28.7494	28.1899	28.1301	28.2703	29.4002
	0.282559	-0.689299	XPR1	Q9UBH6	Xenotropic and polytropic retrovirus receptor 1 (Protein SYG1 homolog) (Xenotropic and polytropic murine leukemia virus receptor X3) (X-receptor)	XPR1	Color2 [DarkGray]	1	4		+	NA	+	NA	5	4	0	0	0	4	4	0	4	4	22.9936	21.5316	21.6406	23.4114	23.346	23.0847	21.9751	22.8781	22.8485
	0.866371	0.119804	DHCR7	Q9UBM7	7-dehydrocholesterol reductase (7-DHC reductase) (EC 1.3.1.21) (Putative sterol reductase SR-2) (Sterol Delta(7)-reductase)	DHCR7	Color2 [DarkGray]	1	4		+	NA	+	NA	6	5	5	4	5	5	5	3	5	4	25.0217	25.3656	24.6794	24.7721	24.5889	24.623	24.582	24.9825	25.6126
+	1.03232	1.45766	SE1L1	Q9UBV2	Protein sel-1 homolog 1 (Suppressor of lin-12-like protein 1) (Sel-1L)	SEL1L	Color2 [DarkGray]	1	4		+	+	NA	NA	13	5	5	8	11	6	4	7	8	9	25.5909	26.0685	26.6553	27.5741	25.7892	25.5249	26.1337	27.249	26.7021
	0.0929378	-0.0651855	DIC	Q9UBX3	Mitochondrial dicarboxylate carrier (Solute carrier family 25 member 10)	SLC25A10	Color2 [DarkGray]	1	4		+	NA	+	NA	14	9	9	13	14	9	9	11	10	10	27.0477	27.642	26.7294	27.1988	27.0246	27.0339	26.9431	27.3917	26.859
	0.0979642	-0.280674	VTI1B	Q9UEU0	Vesicle transport through interaction with t-SNAREs homolog 1B (Vesicle transport v-SNARE protein Vti1-like 1) (Vti1-rp1)	VTI1B	Color2 [DarkGray]	1	4		+	+	NA	NA	2	0	0	2	2	0	0	2	1	1	20.9249	22.7249	21.7706	22.0969	21.2658	23.1631	22.5695	22.6103	21.741
	1.00191	-0.809285	CLM8	Q9UGN4	CMRF35-like molecule 8 (CLM-8) (CD300 antigen-like family member A) (CMRF-35-H9) (CMRF35-H9) (CMRF35-H) (IRC1/IRC2) (Immunoglobulin superfamily member 12) (IgSF12) (Inhibitory receptor protein 60) (IRp60) (NK inhibitory receptor) (CD antigen CD300a)	CD300A	Color2 [DarkGray]	1	4		+	+	NA	NA	4	3	3	4	4	3	3	4	2	3	26.7443	26.2175	25.6213	25.434	26.0768	26.597	25.9735	23.9551	24.26
	0.403325	0.510521	SEC63	Q9UGP8	Translocation protein SEC63 homolog	SEC63	Color2 [DarkGray]	1	4		+	NA	+	NA	13	6	5	10	10	5	4	8	9	8	25.3391	25.8144	25.5109	26.3555	25.2048	25.6406	25.0865	26.5169	25.5536
	0.71907	1.53551	SUN2	Q9UH99	SUN domain-containing protein 2 (Protein unc-84 homolog B) (Rab5-interacting protein) (Rab5IP) (Sad1/unc-84 protein-like 2)	SUN2	Color2 [DarkGray]	1	4		+	+	NA	NA	14	5	7	7	9	7	5	5	11	12	24.7719	24.8012	25.9913	27.2211	25.5647	24.5767	25.1521	26.9091	27.0847
	0.167807	-0.13666	TMEM2	Q9UHN6	Cell surface hyaluronidase (EC 3.2.1.35) (Transmembrane protein 2)	TMEM2	Color2 [DarkGray]	1	4		+	+	NA	NA	7	3	1	1	1	2	1	1	5	5	22.334	22.9772	22.3724	21.8361	22.1426	22.3392	22.8566	24.0483	22.3536
+	1.68088	1.63388	NB5R1	Q9UHQ9	NADH-cytochrome b5 reductase 1 (b5R.1) (EC 1.6.2.2) (Humb5R2) (NAD(P)H:quinone oxidoreductase type 3 polypeptide A2)	CYB5R1	Color2 [DarkGray]	1	4		+	+	NA	NA	6	5	4	6	6	5	5	3	6	5	24.4861	25.196	26.3208	26.4119	24.9678	24.4972	24.3874	26.4753	26.3094
	0.420784	-0.297233	LCAP	Q9UIQ6	Leucyl-cystinyl aminopeptidase (Cystinyl aminopeptidase) (EC 3.4.11.3) (Insulin-regulated membrane aminopeptidase) (Insulin-responsive aminopeptidase) (IRAP) (Oxytocinase) (OTase) (Placental leucine aminopeptidase) (P-LAP) [Cleaved into: Leucyl-cystinyl aminopeptidase, pregnancy serum form]	LNPEP	Color2 [DarkGray]	1	4		+	+	NA	NA	26	15	9	18	19	13	15	14	15	16	28.4084	28.2112	27.5962	27.9946	27.917	28.2683	27.3626	28.3164	28.264
	0.355564	-0.345393	PLXA1	Q9UIW2	Plexin-A1 (Semaphorin receptor NOV)	PLXNA1	Color2 [DarkGray]	1	4		+	+	NA	NA	24	15	9	13	14	11	14	9	15	12	27.0763	26.4473	26.261	26.4798	26.3705	27.0612	26.4705	27.416	25.7521
	0.260795	0.238853	CMC2	Q9UJS0	Calcium-binding mitochondrial carrier protein Aralar2 (Citrin) (Mitochondrial aspartate glutamate carrier 2) (Solute carrier family 25 member 13)	SLC25A13	Color2 [DarkGray]	1	4		+	NA	+	NA	18	6	9	15	15	8	7	13	6	7	27.7756	28.0057	27.2982	27.9311	27.2696	27.4819	26.7272	27.7052	27.3848
+	1.01635	1.95501	MA1B1	Q9UKM7	Endoplasmic reticulum mannosyl-oligosaccharide 1,2-alpha-mannosidase (EC 3.2.1.113) (ER alpha-1,2-mannosidase) (ER mannosidase 1) (ERMan1) (Man9GlcNAc2-specific-processing alpha-mannosidase) (Mannosidase alpha class 1B member 1)	MAN1B1	Color2 [DarkGray]	1	4		+	+	NA	NA	21	5	4	19	18	4	3	10	8	10	24.885	25.1033	26.1629	27.44	24.9924	24.7005	24.7919	25.9663	26.5292
	0.252834	-0.291577	S39AA	Q9ULF5	Zinc transporter ZIP10 (Solute carrier family 39 member 10) (Zrt- and Irt-like protein 10) (ZIP-10)	SLC39A10	Color2 [DarkGray]	1	4		+	NA	+	NA	10	6	5	5	4	7	8	4	5	6	26.1243	25.1189	25.4452	25.4678	25.329	26.1672	25.9746	25.3079	24.8659
	0.188968	-0.211393	CCPG1	Q9ULG6	Cell cycle progression protein 1 (Cell cycle progression restoration protein 8)	CCPG1	Color2 [DarkGray]	1	4		+	+	NA	NA	5	2	1	4	5	3	2	3	3	3	22.6551	23.6486	22.7435	23.019	23.4644	22.7209	22.6553	23.4601	22.6535
	1.02011	-0.849072	KDIS	Q9ULH0	Kinase D-interacting substrate of 220 kDa (Ankyrin repeat-rich membrane-spanning protein)	KIDINS220	Color2 [DarkGray]	1	4		+	NA	+	NA	19	11	6	11	10	14	13	11	12	14	25.6742	24.8392	25.2235	24.6719	25.8603	25.7333	25.3752	25.4913	25.6534
+	2.3412	4.06078	TMCC3	Q9ULS5	Transmembrane and coiled-coil domain protein 3	TMCC3	Color2 [DarkGray]	1	4		+	NA	+	NA	7	0	0	5	5	1	0	1	4	5	21.1015	21.5964	25.0072	25.1511	21.2839	20.7528	21.1196	24.6164	25.8797
+	1.33374	-1.43671	NOB1	Q9ULX3	RNA-binding protein NOB1 (Phosphorylation regulatory protein HP-10) (Protein ART-4)	NOB1	Color2 [DarkGray]	1	4		+	NA	NA	+	7	4	3	5	5	4	3	5	3	3	25.0594	25.3408	24.0172	23.3847	25.1904	25.0849	25.129	22.4975	24.3415
+	4.09534	2.23798	TMCO1	Q9UM00	Calcium load-activated calcium channel (CLAC channel) (Transmembrane and coiled-coil domain-containing protein 1) (Transmembrane and coiled-coil domains protein 4) (Xenogeneic cross-immune protein PCIA3)	TMCO1	Color2 [DarkGray]	1	4		+	NA	+	NA	4	2	2	4	4	3	2	2	3	3	22.6259	22.808	25.133	25.0998	22.8672	22.8897	24.1812	24.5685	23.9688
	0.0379142	-0.24831	ICAM5	Q9UMF0	Intercellular adhesion molecule 5 (ICAM-5) (Telencephalin)	ICAM5	Color2 [DarkGray]	1	4		+	+	NA	NA	7	3	1	2	1	1	2	1	4	3	24.9378	22.0764	22.8002	22.3234	20.7307	24.8894	22.309	26.3463	24.2953
+	1.17858	-1.19348	ABCG2	Q9UNQ0	ATP-binding cassette sub-family G member 2 (Breast cancer resistance protein) (CDw338) (Mitoxantrone resistance-associated protein) (Placenta-specific ATP-binding cassette transporter) (Urate exporter) (CD antigen CD338)	ABCG2	Color2 [DarkGray]	1	4		+	NA	+	NA	14	11	10	10	10	10	13	10	12	10	28.2016	27.2605	26.4185	26.4582	27.3089	27.9548	27.7909	27.1774	26.7579
+	1.41826	-1.03617	XCT	Q9UPY5	Cystine/glutamate transporter (Amino acid transport system xc-) (Calcium channel blocker resistance protein CCBR1) (Solute carrier family 7 member 11) (xCT)	SLC7A11	Color2 [DarkGray]	1	4		+	NA	+	NA	7	5	5	4	3	4	6	3	4	2	25.0543	25.0189	23.2046	23.4289	24.5286	24.1772	25.6538	23.8912	24.3499
	0.912524	0.91013	BCS1	Q9Y276	Mitochondrial chaperone BCS1 (h-BCS1) (BCS1-like protein)	BCS1L	Color2 [DarkGray]	1	4		+	+	NA	NA	8	4	2	7	7	4	3	3	5	5	24.1232	21.8691	24.857	25.2645	24.437	23.8643	24.1946	25.6383	25.3662
+	1.61559	1.90757	VDAC3	Q9Y277	Voltage-dependent anion-selective channel protein 3 (VDAC-3) (hVDAC3) (Outer mitochondrial membrane protein porin 3)	VDAC3	Color2 [DarkGray]	1	4		+	NA	+	NA	5	2	3	5	4	3	3	4	3	3	27.2229	28.0027	28.4103	28.8982	26.9255	26.5678	27.249	27.747	26.9744
	0.081371	0.120912	ERGI3	Q9Y282	Endoplasmic reticulum-Golgi intermediate compartment protein 3 (Serologically defined breast cancer antigen NY-BR-84)	ERGIC3	Color2 [DarkGray]	1	4		+	NA	+	NA	6	5	4	6	6	5	5	4	5	5	25.8011	25.5596	25.6985	26.4443	26.273	25.628	25.076	27.0889	27.1058
+	1.40371	-1.7676	SIGL7	Q9Y286	Sialic acid-binding Ig-like lectin 7 (Siglec-7) (Adhesion inhibitory receptor molecule 1) (AIRM-1) (CDw328) (D-siglec) (QA79 membrane protein) (p75) (CD antigen CD328)	SIGLEC7	Color2 [DarkGray]	1	4		+	+	NA	NA	9	9	7	6	3	8	8	6	8	7	27.8801	27.3906	25.3898	25.4475	26.8254	27.5471	26.6374	26.6893	26.1898
	0.553173	-0.484468	SC5A6	Q9Y289	Sodium-dependent multivitamin transporter (Na(+)-dependent multivitamin transporter) (Solute carrier family 5 member 6)	SLC5A6	Color2 [DarkGray]	1	4		+	NA	+	NA	6	4	4	5	5	5	5	3	3	3	26.472	26.8923	25.7275	25.5544	25.807	26.4438	24.9513	24.0621	23.2684
	0.280448	-0.362731	AT11B	Q9Y2G3	Probable phospholipid-transporting ATPase IF (EC 3.6.3.1) (ATPase IR) (ATPase class VI type 11B) (P4-ATPase flippase complex alpha subunit ATP11B)	ATP11B	Color2 [DarkGray]	1	4		+	NA	+	NA	14	7	5	9	9	6	8	7	5	5	26.2756	25.353	25.0435	25.6618	25.3558	26.075	25.5182	25.5194	24.7203
	0.209743	-0.49918	DJC16	Q9Y2G8	DnaJ homolog subfamily C member 16	DNAJC16	Color2 [DarkGray]	1	4		+	+	NA	NA	4	1	0	3	3	2	1	0	2	2	21.6334	22.2844	22.1132	20.7974	21.4144	22.4946	22.0845	21.6189	23.1524
	0.983349	-0.772309	MAN1	Q9Y2U8	Inner nuclear membrane protein Man1 (LEM domain-containing protein 3)	LEMD3	Color2 [DarkGray]	1	4		+	NA	+	NA	9	3	1	3	3	3	2	0	3	7	22.6599	22.4373	21.9269	22.4555	23.0211	22.9059	23.1614	23.3765	24.8242
+	1.26622	2.2811	TMX2	Q9Y320	Thioredoxin-related transmembrane protein 2 (Cell proliferation-inducing gene 26 protein) (Thioredoxin domain-containing protein 14)	TMX2	Color2 [DarkGray]	1	4		+	+	NA	NA	5	3	2	3	3	3	1	3	4	4	23.3481	23.6031	25.2356	25.1969	23.4885	22.3818	24.5999	23.5117	24.6843
	0.284992	0.112116	UB2J1	Q9Y385	Ubiquitin-conjugating enzyme E2 J1 (EC 2.3.2.23) (E2 ubiquitin-conjugating enzyme J1) (Non-canonical ubiquitin-conjugating enzyme 1) (NCUBE-1) (Yeast ubiquitin-conjugating enzyme UBC6 homolog E) (HsUBC6e)	UBE2J1	Color2 [DarkGray]	1	4		+	+	NA	NA	3	1	0	2	2	3	0	1	1	3	21.5928	20.3827	22.6869	22.7	22.4371	22.7256	22.0177	22.1899	24.0848
+	0.983019	-1.65084	TMED5	Q9Y3A6	Transmembrane emp24 domain-containing protein 5 (p24 family protein gamma-2) (p24gamma2) (p28)	TMED5	Color2 [DarkGray]	1	4		+	+	NA	NA	3	1	2	1	2	2	2	0	2	2	21.4662	22.2521	20.8444	21.9994	23.0391	23.1064	20.9836	24.9083	24.4855
	0.449213	0.55652	TMED7	Q9Y3B3	Transmembrane emp24 domain-containing protein 7 (p24 family protein gamma-3) (p24gamma3) (p27)	TMED7	Color2 [DarkGray]	1	4		+	+	NA	NA	7	4	4	7	7	6	5	4	6	6	27.3126	26.7997	27.3611	28.2303	27.4096	27.0688	26.1841	28.876	28.5454
	0.0806711	0.0881138	TMED3	Q9Y3Q3	Transmembrane emp24 domain-containing protein 3 (Membrane protein p24B) (p24 family protein gamma-4) (p24gamma4) (p26)	TMED3	Color2 [DarkGray]	1	4		+	+	NA	NA	2	1	1	1	2	1	1	1	2	2	21.8237	22.8782	21.8999	22.249	21.6689	22.3037	21.8231	21.9265	21.4377
+	1.56619	1.09804	AFG32	Q9Y4W6	AFG3-like protein 2 (EC 3.4.24.-) (Paraplegin-like protein)	AFG3L2	Color2 [DarkGray]	1	4		+	NA	+	NA	21	10	11	17	19	11	11	11	11	13	25.765	26.2472	26.7948	27.1216	25.9463	25.774	25.8836	26.2142	26.4776
	0.531244	0.47391	SRPRB	Q9Y5M8	Signal recognition particle receptor subunit beta (SR-beta) (Protein APMCF1)	SRPRB	Color2 [DarkGray]	1	4		+	+	NA	NA	10	4	4	7	9	4	4	7	5	5	25.9329	26.4219	26.2108	26.6634	26.2122	25.7143	25.4522	26.1905	26.2893
+	1.33045	1.11575	TRPV2	Q9Y5S1	Transient receptor potential cation channel subfamily V member 2 (TrpV2) (Osm-9-like TRP channel 2) (OTRPC2) (Vanilloid receptor-like protein 1) (VRL-1)	TRPV2	Color2 [DarkGray]	1	4		+	NA	+	NA	4	0	2	4	4	0	0	2	0	0	20.8481	21.8297	22.7645	23.1218	22.0023	21.6525	22.2033	21.6178	22.0681
+	1.20324	-1.05352	FLVC1	Q9Y5Y0	Feline leukemia virus subgroup C receptor-related protein 1 (Feline leukemia virus subgroup C receptor) (hFLVCR)	FLVCR1	Color2 [DarkGray]	1	4		+	NA	+	NA	8	6	6	7	7	6	6	8	5	5	27.6477	26.832	25.883	26.2619	26.9241	27.3278	26.5578	26.816	25.6026
	0.0261242	-0.0709562	ST14	Q9Y5Y6	Suppressor of tumorigenicity 14 protein (EC 3.4.21.109) (Matriptase) (Membrane-type serine protease 1) (MT-SP1) (Prostamin) (Serine protease 14) (Serine protease TADG-15) (Tumor-associated differentially-expressed gene 15 protein)	ST14	Color2 [DarkGray]	1	4		+	+	NA	NA	11	5	4	10	10	5	7	11	5	5	28.4444	26.1577	27.2868	27.6397	26.6946	28.3738	28.2192	27.8222	26.3209
	0.654863	-0.392136	JAM1	Q9Y624	Junctional adhesion molecule A (JAM-A) (Junctional adhesion molecule 1) (JAM-1) (Platelet F11 receptor) (Platelet adhesion molecule 1) (PAM-1) (CD antigen CD321)	F11R	Color2 [DarkGray]	1	4		+	+	NA	NA	12	8	9	11	10	7	9	9	9	7	28.6526	27.7053	27.7617	27.9482	28.044	28.4501	28.6945	28.6302	26.9983
	0.566815	-0.374741	NPTN	Q9Y639	Neuroplastin (Stromal cell-derived receptor 1) (SDR-1)	NPTN	Color2 [DarkGray]	1	4		+	+	NA	NA	8	7	6	6	6	6	6	6	7	7	27.4434	27.1736	26.516	26.5059	26.6369	27.1346	26.7956	27.6037	26.1354
	0.846963	0.377118	S12A7	Q9Y666	Solute carrier family 12 member 7 (Electroneutral potassium-chloride cotransporter 4) (K-Cl cotransporter 4)	SLC12A7	Color2 [DarkGray]	1	4		+	NA	+	NA	16	11	10	14	15	11	11	11	10	9	27.0613	27.3746	26.9183	26.9953	26.4246	26.7348	26.0439	26.3421	25.5218
	1.0775	0.605886	ALG6	Q9Y672	Dolichyl pyrophosphate Man9GlcNAc2 alpha-1,3-glucosyltransferase (EC 2.4.1.267) (Asparagine-linked glycosylation protein 6 homolog) (Dol-P-Glc:Man(9)GlcNAc(2)-PP-Dol alpha-1,3-glucosyltransferase) (Dolichyl-P-Glc:Man9GlcNAc2-PP-dolichyl glucosyltransferase)	ALG6	Color2 [DarkGray]	1	4		+	NA	+	NA	5	4	3	3	4	4	3	3	3	4	24.1998	24.067	24.5165	24.8743	24.0344	24.1447	23.7738	24.7896	24.8317
+	3.07237	1.30827	AUP1	Q9Y679	Ancient ubiquitous protein 1	AUP1	Color2 [DarkGray]	1	4		+	+	NA	NA	7	4	2	4	4	5	4	2	5	5	25.2146	25.2304	26.3524	26.3838	25.0945	25.0251	25.1473	25.0868	25.528
	0.254692	-0.243547	CLIC4	Q9Y696	Chloride intracellular channel protein 4 (Intracellular chloride ion channel protein p64H1)	CLIC4	Color2 [DarkGray]	1	4		+	+	NA	NA	3	2	1	0	0	2	2	0	2	3	22.3749	21.8765	22.0996	22.7938	22.7123	22.6682	22.0689	22.6695	21.9413
	0.524646	0.374149	MTCH2	Q9Y6C9	Mitochondrial carrier homolog 2 (Met-induced mitochondrial protein)	MTCH2	Color2 [DarkGray]	1	4		+	NA	+	NA	11	6	7	9	10	9	6	9	9	9	27.326	28.1964	27.6579	28.1945	27.5332	27.5709	26.707	28.464	27.8822
	0.742945	-0.55107	ZNT1	Q9Y6M5	Zinc transporter 1 (ZnT-1) (Solute carrier family 30 member 1)	SLC30A1	Color2 [DarkGray]	1	4		+	NA	+	NA	8	8	8	6	5	7	8	6	7	5	28.5267	28.1689	27.5061	27.6536	27.8683	28.3935	27.6705	28.6138	26.952
+	1.40141	-1.56581	S4A7	Q9Y6M7	Sodium bicarbonate cotransporter 3 (Electroneutral Na/HCO(3) cotransporter) (Sodium bicarbonate cotransporter 2) (Sodium bicarbonate cotransporter 2b) (Bicarbonate transporter) (Solute carrier family 4 member 7)	SLC4A7	Color2 [DarkGray]	1	4		+	NA	+	NA	13	10	9	4	6	8	9	7	5	4	26.3379	25.4269	23.8648	24.2487	25.3645	25.8805	26.2781	24.2442	23.3108
	0.807254	1.7292	ENPP4	Q9Y6X5	Bis(5'-adenosyl)-triphosphatase ENPP4 (EC 3.6.1.29) (AP3A hydrolase) (AP3Aase) (Ectonucleotide pyrophosphatase/phosphodiesterase family member 4) (E-NPP 4) (NPP-4)	ENPP4	Color2 [DarkGray]	1	4		+	+	NA	NA	6	3	2	6	6	4	4	5	4	4	23.3086	21.5913	24.2227	25.7716	23.2106	23.3253	23.4439	25.1859	24.8776

## Sheet: Proteomics - ATRA treatment
Significant	negLOG(P-value)	Difference	Protein.x	Entry	Protein.names	Gene.names...primary..	Symbol color	Symbol type	Symbol size	Show label	membrane	singlepass	multipass	GPI.anchored	Unique.peptides	Unique.peptides.RPMI8226.ATRA.1	Unique.peptides.RPMI8226.ATRA.2	Unique.peptides.RPMI8226.Aza	Unique.peptides.RPMI8226.Aza.2	Unique.peptides.RPMI8226.DMSO.ATRA.2	Unique.peptides.RPMI8226.DMSO.ATRA1	Unique.peptides.RPMI8226.DMSO.Aza	Unique.peptides.RPMI8226.Pano.2	Unique.peptides.RPMI8226.Pano1	LFQ.intensity.RPMI8226.ATRA.1	LFQ.intensity.RPMI8226.ATRA.2	LFQ.intensity.RPMI8226.Aza	LFQ.intensity.RPMI8226.Aza.2	LFQ.intensity.RPMI8226.DMSO.ATRA.2	LFQ.intensity.RPMI8226.DMSO.ATRA1	LFQ.intensity.RPMI8226.DMSO.Aza	LFQ.intensity.RPMI8226.Pano.2	LFQ.intensity.RPMI8226.Pano1
	0.377595	0.168768	ESYT2	A0FGR8	Extended synaptotagmin-2 (E-Syt2) (Chr2Syt)	ESYT2	Color2 [DarkGray]	1	4		+	NA	+	NA	7	3	2	3	4	4	3	2	5	6	23.5092	23.7076	23.6318	23.7054	23.3049	23.5743	23.1109	24.5141	24.3581
	0.409262	-0.676181	ILVBL	A1L0T0	Acetolactate synthase-like protein (EC 2.2.1.-) (IlvB-like protein)	ILVBL	Color2 [DarkGray]	1	4		+	+	NA	NA	5	3	1	4	4	3	2	1	2	2	23.2985	22.1745	23.3556	24.0306	23.6761	23.1494	22.1377	23.6854	23.4178
	0.824761	1.33341	F234B	A2RU67	Protein FAM234B	FAM234B	Color2 [DarkGray]	1	4		+	+	NA	NA	2	0	0	2	2	1	0	2	1	1	22.3249	23.2257	22.2192	22.9188	21.813	21.0708	22.8781	22.5526	22.9133
	0.454839	-0.424765	F1712	A8MVW0	Protein FAM171A2	FAM171A2	Color2 [DarkGray]	1	4		+	+	NA	NA	5	3	0	0	0	2	2	0	5	4	22.1204	22.5474	22.5136	22.2744	22.4789	23.0385	23.0478	24.0284	22.3734
	0.318446	-0.270116	SNP23	O00161	Synaptosomal-associated protein 23 (SNAP-23) (Vesicle-membrane fusion protein SNAP-23)	SNAP23	Color2 [DarkGray]	1	4		+	NA	NA	+	3	3	2	3	3	2	3	3	3	3	23.54	23.4376	23.2518	23.2897	23.4491	24.0687	23.6015	23.7146	24.179
	0.0550208	0.124742	TR10A	O00220	Tumor necrosis factor receptor superfamily member 10A (Death receptor 4) (TNF-related apoptosis-inducing ligand receptor 1) (TRAIL receptor 1) (TRAIL-R1) (CD antigen CD261)	TNFRSF10A	Color2 [DarkGray]	1	4		+	+	NA	NA	2	1	1	2	2	1	0	2	1	1	21.4437	22.5161	25.6995	25.8308	22.3593	21.351	23.7207	21.7745	22.2577
	0.164739	0.140546	PGRC1	O00264	Membrane-associated progesterone receptor component 1 (mPR) (Dap1) (IZA)	PGRMC1	Color2 [DarkGray]	1	4		+	+	NA	NA	9	3	2	7	8	3	3	3	4	5	23.5869	24.184	25.1455	25.9794	23.7557	23.7341	23.9524	25.0834	25.325
	0.364164	-0.473004	CLIC1	O00299	Chloride intracellular channel protein 1 (Chloride channel ABP) (Nuclear chloride ion channel 27) (NCC27) (Regulatory nuclear chloride ion channel protein) (hRNCC)	CLIC1	Color2 [DarkGray]	1	4		+	+	NA	NA	10	8	7	9	9	7	7	9	7	5	26.7432	25.7827	26.2456	25.3838	26.6675	26.8044	26.8969	26.3317	25.7814
	0.109278	0.0841455	GOLI4	O00461	Golgi integral membrane protein 4 (Golgi integral membrane protein, cis) (GIMPc) (Golgi phosphoprotein 4) (Golgi-localized phosphoprotein of 130 kDa) (Golgi phosphoprotein of 130 kDa)	GOLIM4	Color2 [DarkGray]	1	4		+	+	NA	NA	25	18	16	12	12	18	16	10	22	25	26.7154	27.2275	26.332	26.9558	26.9367	26.8379	26.389	27.2632	27.3064
	0.486914	2.05879	BT3A3	O00478	Butyrophilin subfamily 3 member A3	BTN3A3	Color2 [DarkGray]	1	4		+	+	NA	NA	3	3	1	1	1	2	2	1	2	2	25.1392	22.4073	21.6055	22.7635	22.5384	20.8906	22.716	24.3731	22.6123
	0.113917	-0.260762	BT3A1	O00481	Butyrophilin subfamily 3 member A1 (CD antigen CD277)	BTN3A1	Color2 [DarkGray]	1	4		+	+	NA	NA	8	7	5	7	7	6	7	7	6	5	28.2221	26.7589	25.731	26.0238	27.4878	28.0147	27.3212	27.4419	25.912
	0.584412	0.523983	PODXL	O00592	Podocalyxin (GCTM-2 antigen) (Gp200) (Podocalyxin-like protein 1) (PC) (PCLP-1)	PODXL	Color2 [DarkGray]	1	4		+	+	NA	NA	6	3	4	3	3	4	6	3	4	2	27.5646	27.901	25.5092	25.5601	26.9166	27.501	26.7932	25.784	25.3988
	0.368831	-0.505317	ADA10	O14672	Disintegrin and metalloproteinase domain-containing protein 10 (ADAM 10) (EC 3.4.24.81) (CDw156) (Kuzbanian protein homolog) (Mammalian disintegrin-metalloprotease) (CD antigen CD156c)	ADAM10	Color2 [DarkGray]	1	4		+	+	NA	NA	21	10	7	10	15	9	7	9	13	12	26.301	25.2993	26.6686	27.7424	26.4119	26.199	26.2521	27.6723	27.7654
	0.813842	0.3609	SCAM3	O14828	Secretory carrier-associated membrane protein 3 (Secretory carrier membrane protein 3)	SCAMP3	Color2 [DarkGray]	1	4		+	NA	+	NA	7	4	2	7	7	4	4	5	3	5	26.5184	26.3416	25.7374	26.5235	25.9351	26.2031	25.7587	26.8916	26.5819
	0.357916	0.356875	PLXB2	O15031	Plexin-B2 (MM1)	PLXNB2	Color2 [DarkGray]	1	4		+	+	NA	NA	24	19	14	10	10	16	18	11	18	18	27.5231	27.1197	26.0104	25.9693	26.652	27.2771	26.1341	27.6238	26.2687
	0.868963	0.157384	NPC1	O15118	Niemann-Pick C1 protein	NPC1	Color2 [DarkGray]	1	4		+	NA	+	NA	5	2	2	5	5	3	2	4	3	3	24.9054	25.0074	25.8459	26.4995	24.8387	24.7594	24.3531	25.3414	25.2637
	0.379307	1.52368	SCAM2	O15127	Secretory carrier-associated membrane protein 2 (Secretory carrier membrane protein 2)	SCAMP2	Color2 [DarkGray]	1	4		+	NA	+	NA	2	1	2	1	1	1	1	1	2	2	21.3602	24.022	21.2147	22.4455	21.8669	20.4679	23.191	24.9835	22.6306
	0.321123	-0.267085	PGRC2	O15173	Membrane-associated progesterone receptor component 2 (Progesterone membrane-binding protein) (Steroid receptor protein DG6)	PGRMC2	Color2 [DarkGray]	1	4		+	+	NA	NA	5	2	2	3	3	2	2	2	3	3	23.7361	23.6896	23.5572	24.021	24.2871	23.6727	23.0688	23.3685	23.9738
	0.126869	0.415991	RER1	O15258	Protein RER1	RER1	Color2 [DarkGray]	1	4		+	NA	+	NA	4	2	1	2	2	2	1	1	3	3	23.738	22.372	21.8213	23.7035	23.5308	21.7472	22.7194	24.215	24.6624
	0.232624	-0.574777	SPTC1	O15269	Serine palmitoyltransferase 1 (EC 2.3.1.50) (Long chain base biosynthesis protein 1) (LCB 1) (Serine-palmitoyl-CoA transferase 1) (SPT 1) (SPT1)	SPTLC1	Color2 [DarkGray]	1	4		+	+	NA	NA	4	0	0	4	3	0	0	3	0	0	21.7604	21.7885	23.3328	23.549	23.2409	21.4575	22.3387	21.7697	22.2192
	0.867492	0.775155	TM9S1	O15321	Transmembrane 9 superfamily member 1 (MP70 protein family member) (hMP70)	TM9SF1	Color2 [DarkGray]	1	4		+	NA	+	NA	6	0	0	4	6	0	0	2	1	0	22.6653	22.0695	26.507	27.1437	21.7063	21.4782	24.5589	21.1932	22.2036
	0.0959342	-0.343483	MOT4	O15427	Monocarboxylate transporter 4 (MCT 4) (Solute carrier family 16 member 3)	SLC16A3	Color2 [DarkGray]	1	4		+	NA	+	NA	5	5	3	5	5	5	5	5	5	5	26.7551	24.5366	25.0449	25.2309	25.5286	26.45	25.9988	25.4245	24.5995
	0.245752	0.215204	MRP4	O15439	Multidrug resistance-associated protein 4 (ATP-binding cassette sub-family C member 4) (MRP/cMOAT-related ABC transporter) (Multi-specific organic anion transporter B) (MOAT-B)	ABCC4	Color2 [DarkGray]	1	4		+	NA	+	NA	40	31	31	28	28	31	30	27	27	22	29.4856	29.2099	28.2445	28.3214	28.8464	29.4186	29.0578	28.7364	27.3143
	0.178006	-0.399618	TPSN	O15533	Tapasin (TPN) (TPSN) (NGS-17) (TAP-associated protein) (TAP-binding protein)	TAPBP	Color2 [DarkGray]	1	4		+	+	NA	NA	7	3	2	7	7	2	2	4	5	5	25.1144	23.6367	26.1128	27.3439	25.0587	24.4916	24.6218	26.7104	26.8423
	1.05196	-1.45589	CYB5B	O43169	Cytochrome b5 type B (Cytochrome b5 outer mitochondrial membrane isoform)	CYB5B	Color2 [DarkGray]	1	4		+	+	NA	NA	4	0	1	4	4	1	0	2	1	1	20.8883	21.056	24.3375	24.6869	22.8856	21.9704	24.5201	21.3983	21.8396
	0.599124	-0.961195	SPIT2	O43291	Kunitz-type protease inhibitor 2 (Hepatocyte growth factor activator inhibitor type 2) (HAI-2) (Placental bikunin)	SPINT2	Color2 [DarkGray]	1	4		+	+	NA	NA	2	2	2	2	2	1	2	2	1	1	21.8482	21.216	21.9577	22.8487	23.0062	21.9803	21.895	22.3388	22.2839
	0.78077	0.277281	GPAA1	O43292	Glycosylphosphatidylinositol anchor attachment 1 protein (GPI anchor attachment protein 1) (GAA1 protein homolog) (hGAA1)	GPAA1	Color2 [DarkGray]	1	4		+	NA	+	NA	4	2	2	4	4	2	3	2	3	3	23.8588	24.1178	24.6744	25.2199	23.7083	23.7138	23.7664	25.3381	25.8631
	0.300675	-0.183809	TGON2	O43493	Trans-Golgi network integral membrane protein 2 (TGN38 homolog) (TGN46) (TGN48) (Trans-Golgi network protein TGN51)	TGOLN2	Color2 [DarkGray]	1	4		+	+	NA	NA	8	5	5	4	6	6	5	4	6	6	23.0704	23.2154	24.5185	25.1443	23.5401	23.1134	23.524	24.1175	23.9201
	0.813351	0.596853	NDUB5	O43674	NADH dehydrogenase [ubiquinone] 1 beta subcomplex subunit 5, mitochondrial (Complex I-SGDH) (CI-SGDH) (NADH-ubiquinone oxidoreductase SGDH subunit)	NDUFB5	Color2 [DarkGray]	1	4		+	+	NA	NA	5	2	2	4	3	3	2	4	2	2	24.4156	24.1036	21.8769	22.4143	23.8777	23.4477	22.0932	24.1749	23.6403
	0.222708	-0.486164	SNG2	O43760	Synaptogyrin-2 (Cellugyrin)	SYNGR2	Color2 [DarkGray]	1	4		+	NA	+	NA	4	3	2	4	4	2	2	3	2	4	24.5423	22.9876	24.3108	24.6695	24.3596	24.1427	23.332	24.6213	25.3167
	1.05289	0.943139	MCAT	O43772	Mitochondrial carnitine/acylcarnitine carrier protein (Carnitine/acylcarnitine translocase) (CAC) (Solute carrier family 25 member 20)	SLC25A20	Color2 [DarkGray]	1	4		+	NA	+	NA	12	10	10	8	8	10	10	10	9	9	28.4971	29.0254	27.04	27.2109	27.6738	27.9625	26.9766	28.4486	27.69
	0.108684	0.361443	ADCY3	O60266	Adenylate cyclase type 3 (EC 4.6.1.1) (ATP pyrophosphate-lyase 3) (Adenylate cyclase type III) (AC-III) (Adenylate cyclase, olfactive type) (Adenylyl cyclase 3) (AC3)	ADCY3	Color2 [DarkGray]	1	4		+	NA	+	NA	2	0	0	2	2	0	0	2	0	0	21.7654	22.5251	23.958	24.043	20.7241	22.8435	24.6234	20.8948	21.356
	0.00151239	-0.00163269	OPA1	O60313	Dynamin-like 120 kDa protein, mitochondrial (EC 3.6.5.5) (Optic atrophy protein 1) [Cleaved into: Dynamin-like 120 kDa protein, form S1]	OPA1	Color2 [DarkGray]	1	4		+	+	NA	NA	24	12	12	19	23	12	13	18	14	15	26.5623	27.2158	27.3897	27.6139	26.9499	26.8313	27.0079	27.4342	27.3951
	0.0840216	0.0525303	LY75	O60449	Lymphocyte antigen 75 (Ly-75) (C-type lectin domain family 13 member B) (DEC-205) (gp200-MR6) (CD antigen CD205)	LY75	Color2 [DarkGray]	1	4		+	+	NA	NA	13	11	9	10	10	11	11	10	10	10	27.1139	27.3121	26.319	26.6393	26.9777	27.3432	26.2472	27.0858	26.5281
	0.14459	-0.181369	MA1A2	O60476	Mannosyl-oligosaccharide 1,2-alpha-mannosidase IB (EC 3.2.1.113) (Mannosidase alpha class 1A member 2) (Processing alpha-1,2-mannosidase IB) (Alpha-1,2-mannosidase IB)	MAN1A2	Color2 [DarkGray]	1	4		+	+	NA	NA	10	2	2	6	6	2	2	5	5	6	23.528	23.4991	24.2345	25.2105	24.129	23.2608	23.9705	25.7839	25.527
	0.48529	-0.64288	ACSL4	O60488	Long-chain-fatty-acid--CoA ligase 4 (EC 6.2.1.3) (Long-chain acyl-CoA synthetase 4) (LACS 4)	ACSL4	Color2 [DarkGray]	1	4		+	+	NA	NA	8	8	5	3	3	8	7	3	7	8	24.6106	23.6112	24.1296	23.5066	24.7451	24.7624	25.0744	23.9626	24.8466
	0.0364053	0.245437	B4GT3	O60512	Beta-1,4-galactosyltransferase 3 (Beta-1,4-GalTase 3) (Beta4Gal-T3) (b4Gal-T3) (EC 2.4.1.-) (UDP-Gal:beta-GlcNAc beta-1,4-galactosyltransferase 3) (UDP-galactose:beta-N-acetylglucosamine beta-1,4-galactosyltransferase 3) [Includes: N-acetyllactosamine synthase (EC 2.4.1.90) (Nal synthase);Beta-N-acetylglucosaminylglycopeptide beta-1,4-galactosyltransferase (EC 2.4.1.38);Beta-N-acetylglucosaminyl-…	B4GALT3	Color2 [DarkGray]	1	4		+	+	NA	NA	7	2	1	7	7	1	2	3	2	2	24.9496	21.765	25.2813	26.1815	21.6652	24.5585	24.4887	24.9317	25.7831
	0.251293	-0.248488	DIAP1	O60610	Protein diaphanous homolog 1 (Diaphanous-related formin-1) (DRF1)	DIAPH1	Color2 [DarkGray]	1	4		+	NA	NA	+	12	6	5	8	7	5	4	8	6	5	25.5364	24.818	24.749	23.8379	25.4191	25.4323	26.1436	24.9839	24.5018
	0.0547658	0.0626087	DNJA2	O60884	DnaJ homolog subfamily A member 2 (Cell cycle progression restoration gene 3 protein) (Dnj3) (Dj3) (HIRA-interacting protein 4) (Renal carcinoma antigen NY-REN-14)	DNAJA2	Color2 [DarkGray]	1	4		+	NA	NA	+	11	8	7	7	6	7	8	8	7	6	24.989	25.7252	25.7671	25.5762	25.2477	25.3413	26.0761	24.8116	24.8299
	0.927461	-1.15084	ABCB7	O75027	ATP-binding cassette sub-family B member 7, mitochondrial (ATP-binding cassette transporter 7) (ABC transporter 7 protein)	ABCB7	Color2 [DarkGray]	1	4		+	NA	+	NA	6	1	1	4	5	2	2	3	2	3	21.7618	22.474	23.9029	24.1264	23.5189	23.0186	23.2485	23.9773	23.3158
	0.346841	-1.05683	SRGP2	O75044	SLIT-ROBO Rho GTPase-activating protein 2 (srGAP2) (Formin-binding protein 2) (Rho GTPase-activating protein 34)	SRGAP2	Color2 [DarkGray]	1	4		+	NA	NA	+	8	2	1	5	0	2	3	7	2	2	23.9989	21.7308	23.701	21.5001	23.9559	23.8875	24.5574	21.8356	21.3815
	0.238423	1.25725	PLXA2	O75051	Plexin-A2 (Semaphorin receptor OCT)	PLXNA2	Color2 [DarkGray]	1	4		+	+	NA	NA	4	1	0	2	2	0	2	3	2	1	24.3568	23.7989	22.1925	22.2667	20.9338	24.7074	20.4256	25.0513	23.3408
	0.235143	-0.588531	XYLK	O75063	Glycosaminoglycan xylosylkinase (EC 2.7.1.-) (Xylose kinase)	FAM20B	Color2 [DarkGray]	1	4		+	+	NA	NA	5	2	0	5	5	2	0	4	4	2	22.1735	21.1523	23.6026	24.4206	22.9977	21.5052	23.0836	24.8665	23.8274
	0.0152137	0.0453157	SEM7A	O75326	Semaphorin-7A (CDw108) (JMH blood group antigen) (John-Milton-Hargen human blood group Ag) (Semaphorin-K1) (Sema K1) (Semaphorin-L) (Sema L) (CD antigen CD108)	SEMA7A	Color2 [DarkGray]	1	4		+	NA	NA	+	5	5	1	0	3	3	4	0	3	1	23.8134	22.3162	21.2043	21.3536	22.4672	23.5717	21.098	23.8945	21.3121
	0.245068	-0.377065	LAT3	O75387	Large neutral amino acids transporter small subunit 3 (L-type amino acid transporter 3) (Prostate cancer overexpressed gene 1 protein) (Solute carrier family 43 member 1)	SLC43A1	Color2 [DarkGray]	1	4		+	NA	+	NA	6	5	3	4	3	3	4	4	2	2	24.7098	23.6758	23.2494	23.7999	24.3604	24.7794	24.4806	22.5254	21.8667
	0.341005	-0.310634	SC22B	O75396	Vesicle-trafficking protein SEC22b (ER-Golgi SNARE of 24 kDa) (ERS-24) (ERS24) (SEC22 vesicle-trafficking protein homolog B) (SEC22 vesicle-trafficking protein-like 1)	SEC22B	Color2 [DarkGray]	1	4		+	+	NA	NA	12	8	5	9	9	9	6	7	8	10	25.3743	25.0091	26.4075	26.6542	25.7878	25.2169	25.9018	26.2406	27.0563
	0.159789	0.783272	NDUB1	O75438	NADH dehydrogenase [ubiquinone] 1 beta subcomplex subunit 1 (Complex I-MNLL) (CI-MNLL) (NADH-ubiquinone oxidoreductase MNLL subunit)	NDUFB1	Color2 [DarkGray]	1	4		+	+	NA	NA	2	1	2	1	1	1	1	1	2	2	21.5933	24.356	23.5194	24.1458	21.1802	23.2025	22.4857	23.8744	23.8287
	0.147612	-0.324696	ERN1	O75460	Serine/threonine-protein kinase/endoribonuclease IRE1 (Endoplasmic reticulum-to-nucleus signaling 1) (Inositol-requiring protein 1) (hIRE1p) (Ire1-alpha) (IRE1a) [Includes: Serine/threonine-protein kinase (EC 2.7.11.1);Endoribonuclease (EC 3.1.26.-)]	ERN1	Color2 [DarkGray]	1	4		+	+	NA	NA	3	1	1	2	2	1	1	2	1	1	20.971	21.5909	22.6882	23.0684	22.3028	20.9085	23.8065	22.4333	22.6163
	0.460407	-1.76209	ERLN1	O75477	Erlin-1 (Endoplasmic reticulum lipid raft-associated protein 1) (Protein KE04) (Stomatin-prohibitin-flotillin-HflC/K domain-containing protein 1) (SPFH domain-containing protein 1)	ERLIN1	Color2 [DarkGray]	1	4		+	+	NA	NA	6	3	2	6	6	3	3	4	3	3	24.4892	21.6236	24.5719	24.8584	24.9885	24.6485	24.0837	25.5109	25.1109
	0.149371	0.158632	STX11	O75558	Syntaxin-11	STX11	Color2 [DarkGray]	1	4		+	NA	NA	+	2	1	1	1	1	1	1	1	1	1	21.8617	22.1011	21.7915	23.1734	21.474	22.1716	21.8498	21.7676	21.9151
	0.137709	0.167787	CMC1	O75746	Calcium-binding mitochondrial carrier protein Aralar1 (Mitochondrial aspartate glutamate carrier 1) (Solute carrier family 25 member 12)	SLC25A12	Color2 [DarkGray]	1	4		+	NA	+	NA	13	5	7	9	9	6	5	5	8	6	27.09	27.4033	26.238	26.6244	26.689	27.4688	25.7169	27.6838	26.8078
	0.0787379	0.271717	RENR	O75787	Renin receptor (ATPase H(+)-transporting lysosomal accessory protein 2) (ATPase H(+)-transporting lysosomal-interacting protein 2) (ER-localized type I transmembrane adaptor) (Embryonic liver differentiation factor 10) (N14F) (Renin/prorenin receptor) (Vacuolar ATP synthase membrane sector-associated protein M8-9) (ATP6M8-9) (V-ATPase M8.9 subunit)	ATP6AP2	Color2 [DarkGray]	1	4		+	+	NA	NA	9	1	2	5	8	1	1	4	3	3	21.5575	23.8315	24.0864	25.5842	22.3092	22.5364	23.7441	24.8738	24.4862
	0.163436	0.375713	FACE1	O75844	CAAX prenyl protease 1 homolog (EC 3.4.24.84) (Farnesylated proteins-converting enzyme 1) (FACE-1) (Prenyl protein-specific endoprotease 1) (Zinc metalloproteinase Ste24 homolog)	ZMPSTE24	Color2 [DarkGray]	1	4		+	NA	+	NA	12	4	4	9	9	5	5	5	5	7	23.4795	24.9983	24.8125	25.3271	24.1283	23.5981	24.7181	24.8492	24.8325
	0.461575	-0.187035	FLOT1	O75955	Flotillin-1	FLOT1	Color2 [DarkGray]	1	4		+	NA	NA	+	16	12	12	12	11	11	11	12	11	11	27.5706	27.396	26.3989	26.469	27.545	27.7957	27.1061	27.4385	26.9487
	0.00473718	-0.00595093	CBPD	O75976	Carboxypeptidase D (EC 3.4.17.22) (Metallocarboxypeptidase D) (gp180)	CPD	Color2 [DarkGray]	1	4		+	+	NA	NA	17	7	6	9	9	7	3	8	8	11	24.973	25.3326	24.8092	25.4806	25.5024	24.815	25.4838	26.0825	26.1191
	0.054041	0.0365734	WFS1	O76024	Wolframin	WFS1	Color2 [DarkGray]	1	4		+	NA	+	NA	2	1	2	1	1	2	2	0	2	2	21.4845	21.168	22.5036	22.1706	21.4418	21.1376	22.5886	21.384	22.1511
	0.205664	-0.18966	B3GA3	O94766	Galactosylgalactosylxylosylprotein 3-beta-glucuronosyltransferase 3 (EC 2.4.1.135) (Beta-1,3-glucuronyltransferase 3) (Glucuronosyltransferase I) (GlcAT-I) (UDP-GlcUA:Gal beta-1,3-Gal-R glucuronyltransferase) (GlcUAT-I)	B3GAT3	Color2 [DarkGray]	1	4		+	+	NA	NA	10	4	4	8	8	5	4	6	5	6	25.5542	25.1307	26.71	27.4014	25.7842	25.28	25.6959	27.1232	26.3039
	0.266606	-0.195293	TOM70	O94826	Mitochondrial import receptor subunit TOM70 (Mitochondrial precursor proteins import receptor) (Translocase of outer membrane 70 kDa subunit) (Translocase of outer mitochondrial membrane protein 70)	TOMM70	Color2 [DarkGray]	1	4		+	+	NA	NA	17	11	10	11	12	13	11	10	13	17	26.892	27.2885	27.269	27.6818	27.4651	27.106	26.9372	27.9673	28.171
	0.213049	0.232784	CSCL1	O94886	CSC1-like protein 1 (Transmembrane protein 63A)	TMEM63A	Color2 [DarkGray]	1	4		+	NA	+	NA	6	2	2	5	6	3	2	4	3	3	25.5888	24.9764	24.7047	25.053	24.8061	25.2935	24.609	24.1509	24.6189
	0.141502	0.138412	SUN1	O94901	SUN domain-containing protein 1 (Protein unc-84 homolog A) (Sad1/unc-84 protein-like 1)	SUN1	Color2 [DarkGray]	1	4		+	+	NA	NA	7	1	0	5	7	1	1	4	3	1	22.3172	21.9114	23.8972	24.3593	21.7055	22.2464	23.7463	23.806	22.1554
	0.072695	-0.0372801	ERLN2	O94905	Erlin-2 (Endoplasmic reticulum lipid raft-associated protein 2) (Stomatin-prohibitin-flotillin-HflC/K domain-containing protein 2) (SPFH domain-containing protein 2)	ERLIN2	Color2 [DarkGray]	1	4		+	+	NA	NA	14	4	4	10	8	4	4	6	7	8	26.5785	26.8164	26.7132	27.1884	26.8547	26.6147	25.8077	28.1889	28.1122
	0.0350812	0.173306	GLCE	O94923	D-glucuronyl C5-epimerase (EC 5.1.3.17) (Heparan sulfate C5-epimerase) (Hsepi) (Heparin/heparan sulfate:glucuronic acid C5-epimerase) (Heparosan-N-sulfate-glucuronate 5-epimerase)	GLCE	Color2 [DarkGray]	1	4		+	+	NA	NA	8	2	1	6	4	2	0	1	5	5	23.8188	21.8893	24.2222	24.7889	23.925	21.4366	23.0812	25.6519	25.9698
	0.595296	-1.12468	NDUB6	O95139	NADH dehydrogenase [ubiquinone] 1 beta subcomplex subunit 6 (Complex I-B17) (CI-B17) (NADH-ubiquinone oxidoreductase B17 subunit)	NDUFB6	Color2 [DarkGray]	1	4		+	+	NA	NA	3	1	1	3	3	2	1	2	2	1	21.2505	22.1675	22.4954	23.553	22.2918	23.3755	21.9096	23.1531	22.0224
	0.220351	0.341032	LETM1	O95202	Mitochondrial proton/calcium exchanger protein (Leucine zipper-EF-hand-containing transmembrane protein 1)	LETM1	Color2 [DarkGray]	1	4		+	+	NA	NA	12	7	5	8	10	4	3	3	3	7	23.9301	24.9809	25.1242	26.5046	23.9326	24.2964	23.9242	25.3572	24.9695
	0.0382306	0.0369701	MPZL1	O95297	Myelin protein zero-like protein 1 (Protein zero-related)	MPZL1	Color2 [DarkGray]	1	4		+	+	NA	NA	8	8	7	8	8	7	8	8	7	7	29.0676	28.5828	27.1561	27.6481	28.5964	28.9801	28.0928	29.3611	27.9377
	1.70399	-1.23894	SGPL1	O95470	Sphingosine-1-phosphate lyase 1 (S1PL) (SP-lyase 1) (SPL 1) (hSPL) (EC 4.1.2.27) (Sphingosine-1-phosphate aldolase)	SGPL1	Color2 [DarkGray]	1	4		+	+	NA	NA	6	1	0	6	5	3	3	1	5	5	22.4026	22.1675	23.6606	23.993	23.6561	23.3919	21.1043	24.3602	24.2559
	0.738895	-0.632596	ACSL3	O95573	Long-chain-fatty-acid--CoA ligase 3 (EC 6.2.1.3) (Long-chain acyl-CoA synthetase 3) (LACS 3)	ACSL3	Color2 [DarkGray]	1	4		+	+	NA	NA	9	3	2	8	7	4	4	3	5	4	23.8938	23.9154	24.3164	24.7369	24.8521	24.2224	24.1319	25.4207	25.8569
	0.649959	0.485109	CDS2	O95674	Phosphatidate cytidylyltransferase 2 (EC 2.7.7.41) (CDP-DAG synthase 2) (CDP-DG synthase 2) (CDP-diacylglycerol synthase 2) (CDS 2) (CDP-diglyceride pyrophosphorylase 2) (CDP-diglyceride synthase 2) (CTP:phosphatidate cytidylyltransferase 2)	CDS2	Color2 [DarkGray]	1	4		+	NA	+	NA	3	0	1	0	1	2	2	0	2	3	21.949	21.4135	22.2035	21.5039	21.1188	21.2736	23.2208	22.6631	22.7935
	0.267763	-1.38877	AP2A1	O95782	AP-2 complex subunit alpha-1 (100 kDa coated vesicle protein A) (Adaptor protein complex AP-2 subunit alpha-1) (Adaptor-related protein complex 2 subunit alpha-1) (Alpha-adaptin A) (Alpha1-adaptin) (Clathrin assembly protein complex 2 alpha-A large chain) (Plasma membrane adaptor HA2/AP2 adaptin alpha A subunit)	AP2A1	Color2 [DarkGray]	1	4		+	NA	NA	+	9	5	0	2	1	5	4	4	3	5	25.5201	21.7847	24.7467	24.6701	24.7237	25.3586	25.3069	24.4124	24.9408
	1.25323	0.367987	FADS2	O95864	Fatty acid desaturase 2 (EC 1.14.19.3) (Acyl-CoA 6-desaturase) (Delta(6) fatty acid desaturase) (D6D) (Delta(6) desaturase) (Delta-6 desaturase)	FADS2	Color2 [DarkGray]	1	4		+	NA	+	NA	4	2	2	3	3	2	2	2	1	2	24.1732	24.3044	21.5228	22.8059	23.9336	23.808	22.9796	22.2206	23.2591
	0.454646	-0.634055	CLPT1	O96005	Cleft lip and palate transmembrane protein 1	CLPTM1	Color2 [DarkGray]	1	4		+	NA	+	NA	11	4	3	8	10	4	4	6	7	8	23.8886	23.1454	25.223	26.1875	24.5228	23.7793	24.4582	25.2078	25.3855
	0.215609	-0.314485	PX11B	O96011	Peroxisomal membrane protein 11B (Peroxin-11B) (Peroxisomal biogenesis factor 11B) (Protein PEX11 homolog beta) (PEX11-beta)	PEX11B	Color2 [DarkGray]	1	4		+	+	NA	NA	5	2	0	3	3	1	1	1	2	2	22.2084	21.9963	21.5863	22.1298	21.9047	22.9289	21.4049	22.9218	23.0061
	0.549818	1.14114	COX2	P00403	Cytochrome c oxidase subunit 2 (Cytochrome c oxidase polypeptide II)	MT-CO2	Color2 [DarkGray]	1	4		+	NA	+	NA	7	3	3	7	7	3	3	5	3	4	27.745	29.2965	29.2438	29.8053	27.28	27.4792	26.6454	28.4782	28.3732
	0.0876608	-0.311937	RASK	P01116	GTPase KRas (K-Ras 2) (Ki-Ras) (c-K-ras) (c-Ki-ras) [Cleaved into: GTPase KRas, N-terminally processed]	KRAS	Color2 [DarkGray]	1	4		+	NA	NA	+	4	0	0	3	3	1	0	2	1	1	22.7666	22.0514	24.3329	24.5757	21.5896	23.8522	24.5607	22.3074	21.3329
	0.370762	0.259196	LDLR	P01130	Low-density lipoprotein receptor (LDL receptor)	LDLR	Color2 [DarkGray]	1	4		+	+	NA	NA	8	5	3	8	8	4	4	4	4	4	25.2817	25.7397	24.7275	25.3557	25.1255	25.3775	24.2207	24.3673	24.3212
	0.138845	-0.29613	1A68	P01891	HLA class I histocompatibility antigen, A-68 alpha chain (Aw-68) (HLA class I histocompatibility antigen, A-28 alpha chain) (MHC class I antigen A*68)	HLA-A	Color2 [DarkGray]	1	4		+	+	NA	NA	2	2	2	2	2	2	2	2	2	2	31.6098	30.1655	30.4857	30.9631	31.0413	31.3262	30.69	31.6931	30.7313
	0.222969	-0.350827	DRA	P01903	HLA class II histocompatibility antigen, DR alpha chain (MHC class II antigen DRA)	HLA-DRA	Color2 [DarkGray]	1	4		+	+	NA	NA	7	6	6	6	6	6	6	6	6	6	31.4544	30.3238	31.2756	31.732	31.2163	31.2635	30.6132	32.1155	31.3073
	0.396078	-1.52029	DQA1	P01909	HLA class II histocompatibility antigen, DQ alpha 1 chain (DC-1 alpha chain) (DC-alpha) (HLA-DCA) (MHC class II DQA1)	HLA-DQA1	Color2 [DarkGray]	1	4		+	+	NA	NA	3	1	0	3	3	1	1	3	3	3	23.9001	21.0291	25.7181	26.2104	24.0956	23.8742	23.6037	25.5913	25.5709
	0.294817	-0.396543	2B13	P01912	HLA class II histocompatibility antigen, DRB1-3 chain (Clone P2-beta-3) (MHC class II antigen DRB1*3)	HLA-DRB1	Color2 [DarkGray]	1	4		+	+	NA	NA	4	2	2	4	4	3	3	3	2	3	30.4176	29.4275	29.4009	30.3801	30.3261	30.312	29.266	31.3811	30.5345
	0.37021	-0.303565	DQB1	P01920	HLA class II histocompatibility antigen, DQ beta 1 chain (MHC class II antigen DQB1)	HLA-DQB1	Color2 [DarkGray]	1	4		+	+	NA	NA	4	3	3	4	4	3	3	3	4	4	27.305	26.7173	27.5233	28.1705	27.2275	27.4019	26.4332	28.6821	28.0125
	0.0577687	-0.0991154	FINC	P02751	Fibronectin (FN) (Cold-insoluble globulin) (CIG) [Cleaved into: Anastellin;Ugl-Y1;Ugl-Y2;Ugl-Y3]	FN1	Color2 [DarkGray]	1	4		+	NA	NA	+	22	11	12	11	12	13	11	11	13	15	25.9588	27.0071	25.2303	25.8109	26.7744	26.3897	26.2416	27.003	26.8616
	0.513516	-0.136088	TFR1	P02786	Transferrin receptor protein 1 (TR) (TfR) (TfR1) (Trfr) (T9) (p90) (CD antigen CD71) [Cleaved into: Transferrin receptor protein 1, serum form (sTfR)]	TFRC	Color2 [DarkGray]	1	4		+	+	NA	NA	40	31	28	34	36	32	29	29	28	33	31.654	31.4742	31.5073	32.1417	31.7439	31.6565	30.9452	30.6329	30.4182
	0.0243154	-0.0588026	PRIO	P04156	Major prion protein (PrP) (ASCR) (PrP27-30) (PrP33-35C) (CD antigen CD230)	PRNP	Color2 [DarkGray]	1	4		+	NA	NA	+	2	2	2	2	2	2	2	2	1	1	24.3947	23.44	23.9266	23.6989	23.3815	24.5707	24.8031	21.1599	22.7115
	0.229449	-0.235362	HG2A	P04233	HLA class II histocompatibility antigen gamma chain (HLA-DR antigens-associated invariant chain) (Ia antigen-associated invariant chain) (Ii) (p33) (CD antigen CD74)	CD74	Color2 [DarkGray]	1	4		+	+	NA	NA	9	7	5	8	9	7	7	7	7	8	29.4469	28.8288	30.4007	30.7599	29.5763	29.1702	28.799	30.8167	30.476
	0.247728	-0.263181	DPB1	P04440	HLA class II histocompatibility antigen, DP beta 1 chain (HLA class II histocompatibility antigen, DP(W4) beta chain) (MHC class II antigen DPB1)	HLA-DPB1	Color2 [DarkGray]	1	4		+	+	NA	NA	4	4	4	4	4	4	4	4	4	4	28.2146	27.444	28.258	28.6131	28.0793	28.1056	27.4016	29.1992	28.7095
	0.104175	0.16086	CY24B	P04839	Cytochrome b-245 heavy chain (EC 1.-.-.-) (CGD91-phox) (Cytochrome b(558) subunit beta) (Cytochrome b558 subunit beta) (Heme-binding membrane glycoprotein gp91phox) (NADPH oxidase 2) (Neutrophil cytochrome b 91 kDa polypeptide) (Superoxide-generating NADPH oxidase heavy chain subunit) (gp91-1) (gp91-phox) (p22 phagocyte B-cytochrome)	CYBB	Color2 [DarkGray]	1	4		+	NA	+	NA	18	13	13	12	12	13	12	12	10	9	31.5208	30.6024	29.8905	29.3835	30.6545	31.147	31.2712	29.4246	28.6762
	0.446025	0.377995	RPN1	P04843	Dolichyl-diphosphooligosaccharide--protein glycosyltransferase subunit 1 (Dolichyl-diphosphooligosaccharide--protein glycosyltransferase 67 kDa subunit) (Ribophorin I) (RPN-I) (Ribophorin-1)	RPN1	Color2 [DarkGray]	1	4		+	+	NA	NA	42	25	25	40	40	28	24	35	31	31	30.1426	30.7291	31.0577	31.6569	30.1841	29.9316	30.1826	31.1037	30.7985
	1.25089	0.427697	RPN2	P04844	Dolichyl-diphosphooligosaccharide--protein glycosyltransferase subunit 2 (Dolichyl-diphosphooligosaccharide--protein glycosyltransferase 63 kDa subunit) (RIBIIR) (Ribophorin II) (RPN-II) (Ribophorin-2)	RPN2	Color2 [DarkGray]	1	4		+	NA	+	NA	19	9	8	18	19	9	9	15	11	11	28.2671	28.2739	29.4365	30.257	27.9486	27.7371	28.013	28.8139	28.8025
	0.818012	0.603179	B3A2	P04920	Anion exchange protein 2 (AE 2) (Anion exchanger 2) (Non-erythroid band 3-like protein) (BND3L) (Solute carrier family 4 member 2)	SLC4A2	Color2 [DarkGray]	1	4		+	NA	+	NA	25	17	17	21	22	13	14	20	16	14	28.651	29.1839	27.5955	27.6211	28.3053	28.3232	27.5004	28.077	27.1493
	0.0494913	-0.0781994	AT1A1	P05023	Sodium/potassium-transporting ATPase subunit alpha-1 (Na(+)/K(+) ATPase alpha-1 subunit) (EC 3.6.3.9) (Sodium pump subunit alpha-1)	ATP1A1	Color2 [DarkGray]	1	4		+	NA	+	NA	33	31	26	28	29	31	31	29	29	29	32.7453	31.829	31.4616	31.8069	32.1404	32.5903	32.4163	32.3716	31.2973
	0.0498902	0.107316	AT1B1	P05026	Sodium/potassium-transporting ATPase subunit beta-1 (Sodium/potassium-dependent ATPase subunit beta-1)	ATP1B1	Color2 [DarkGray]	1	4		+	+	NA	NA	7	5	4	3	4	5	5	3	6	5	25.5146	24.3564	24.5094	24.8612	24.4437	25.2126	24.8484	26.9271	24.5145
	0.546819	-0.184674	A4	P05067	Amyloid-beta A4 protein (ABPP) (APPI) (APP) (Alzheimer disease amyloid protein) (Amyloid precursor protein) (Amyloid-beta precursor protein) (Cerebral vascular amyloid peptide) (CVAP) (PreA4) (Protease nexin-II) (PN-II) [Cleaved into: N-APP;Soluble APP-alpha (S-APP-alpha);Soluble APP-beta (S-APP-beta);C99 (Beta-secretase C-terminal fragment) (Beta-CTF);Amyloid-beta protein 42 (Abeta42) (Beta-APP4…	APP	Color2 [DarkGray]	1	4		+	+	NA	NA	9	4	4	6	7	4	3	5	5	4	23.9941	24.2255	24.0833	24.8306	24.2413	24.3476	23.0129	24.8744	24.3921
	1.29114	-0.655378	ITB3	P05106	Integrin beta-3 (Platelet membrane glycoprotein IIIa) (GPIIIa) (CD antigen CD61)	ITGB3	Color2 [DarkGray]	1	4		+	+	NA	NA	2	1	1	2	2	1	1	2	1	0	21.5926	21.3461	23.3611	23.4371	22.0321	22.2174	23.5815	21.3316	20.6517
	0.360935	0.480991	ADT2	P05141	ADP/ATP translocase 2 (ADP,ATP carrier protein 2) (ADP,ATP carrier protein, fibroblast isoform) (Adenine nucleotide translocator 2) (ANT 2) (Solute carrier family 25 member 5) [Cleaved into: ADP/ATP translocase 2, N-terminally processed]	SLC25A5	Color2 [DarkGray]	1	4		+	NA	+	NA	6	6	4	4	4	4	4	4	4	4	29.6569	30.5386	27.7015	28.8039	29.3864	29.8471	27.972	29.6809	28.8736
	0.15394	0.211025	ICAM1	P05362	Intercellular adhesion molecule 1 (ICAM-1) (Major group rhinovirus receptor) (CD antigen CD54)	ICAM1	Color2 [DarkGray]	1	4		+	+	NA	NA	21	18	16	19	18	18	16	18	17	15	32.7644	32.0746	31.0936	31.4452	31.8787	32.5382	31.94	31.9727	30.5008
	0.543115	0.472455	ITB1	P05556	Integrin beta-1 (Fibronectin receptor subunit beta) (Glycoprotein IIa) (GPIIA) (VLA-4 subunit beta) (CD antigen CD29)	ITGB1	Color2 [DarkGray]	1	4		+	+	NA	NA	10	6	5	5	6	6	5	5	7	7	26.6564	26.6371	25.3132	25.8949	25.8465	26.5021	25.8193	26.8393	25.6366
	0.835213	0.544011	INSR	P06213	Insulin receptor (IR) (EC 2.7.10.1) (CD antigen CD220) [Cleaved into: Insulin receptor subunit alpha;Insulin receptor subunit beta]	INSR	Color2 [DarkGray]	1	4		+	+	NA	NA	10	8	8	2	3	6	6	2	7	6	26.3816	26.7114	24.3164	24.767	25.8357	26.1692	24.9907	26.1908	24.6427
	0.0433632	-0.135131	FCER2	P06734	Low affinity immunoglobulin epsilon Fc receptor (BLAST-2) (C-type lectin domain family 4 member J) (Fc-epsilon-RII) (Immunoglobulin E-binding factor) (Lymphocyte IgE receptor) (CD antigen CD23) [Cleaved into: Low affinity immunoglobulin epsilon Fc receptor membrane-bound form;Low affinity immunoglobulin epsilon Fc receptor soluble form]	FCER2	Color2 [DarkGray]	1	4		+	+	NA	NA	6	5	5	3	1	4	5	4	4	3	27.8344	26.0065	23.183	22.2729	26.6473	27.4639	26.7145	25.5432	24.1628
	0.0799195	0.0358801	ITAV	P06756	Integrin alpha-V (Vitronectin receptor) (Vitronectin receptor subunit alpha) (CD antigen CD51) [Cleaved into: Integrin alpha-V heavy chain;Integrin alpha-V light chain]	ITGAV	Color2 [DarkGray]	1	4		+	+	NA	NA	14	8	4	11	13	6	5	6	5	6	25.0119	24.7149	24.7562	25.1929	24.8182	24.8369	25.4042	24.3681	23.4975
	0.377974	-0.869963	HYEP	P07099	Epoxide hydrolase 1 (EC 3.3.2.9) (Epoxide hydratase) (Microsomal epoxide hydrolase) (mEH)	EPHX1	Color2 [DarkGray]	1	4		+	+	NA	NA	9	2	1	6	7	2	2	6	3	6	23.573	21.9852	24.2625	25.6832	23.9832	23.3149	24.7186	25.2128	24.8538
	0.394338	-0.341519	ANXA2	P07355	Annexin A2 (Annexin II) (Annexin-2) (Calpactin I heavy chain) (Calpactin-1 heavy chain) (Chromobindin-8) (Lipocortin II) (Placental anticoagulant protein IV) (PAP-IV) (Protein I) (p36)	ANXA2	Color2 [DarkGray]	1	4		+	NA	NA	+	21	13	13	20	21	18	15	19	17	18	28.9902	28.3544	29.7732	30.1288	28.9472	29.0805	29.0812	29.3925	29.3785
	0.0489269	0.0759382	LYN	P07948	Tyrosine-protein kinase Lyn (EC 2.7.10.2) (Lck/Yes-related novel protein tyrosine kinase) (V-yes-1 Yamaguchi sarcoma viral related oncogene homolog) (p53Lyn) (p56Lyn)	LYN	Color2 [DarkGray]	1	4		+	NA	NA	+	4	1	0	1	0	2	2	0	2	3	20.7378	21.7399	21.8942	20.784	21.1693	21.1565	22.733	21.4741	22.0922
	0.87734	0.863419	IGF1R	P08069	Insulin-like growth factor 1 receptor (EC 2.7.10.1) (Insulin-like growth factor I receptor) (IGF-I receptor) (CD antigen CD221) [Cleaved into: Insulin-like growth factor 1 receptor alpha chain;Insulin-like growth factor 1 receptor beta chain]	IGF1R	Color2 [DarkGray]	1	4		+	+	NA	NA	9	8	8	6	5	8	7	6	8	6	26.9814	27.1726	25.6424	25.9497	25.8765	26.5506	25.3831	27.0218	25.1314
	0.476429	0.542891	4F2	P08195	4F2 cell-surface antigen heavy chain (4F2hc) (4F2 heavy chain antigen) (Lymphocyte activation antigen 4F2 large subunit) (Solute carrier family 3 member 2) (CD antigen CD98)	SLC3A2	Color2 [DarkGray]	1	4		+	+	NA	NA	31	26	26	28	28	26	25	26	24	24	34.5231	34.2234	32.7625	33.1123	33.4275	34.2332	33.9577	33.1126	31.6795
	0.758283	0.606631	CY1	P08574	Cytochrome c1, heme protein, mitochondrial (Complex III subunit 4) (Complex III subunit IV) (Cytochrome b-c1 complex subunit 4) (Ubiquinol-cytochrome-c reductase complex cytochrome c1 subunit) (Cytochrome c-1)	CYC1	Color2 [DarkGray]	1	4		+	+	NA	NA	8	6	6	7	7	6	7	6	7	6	27.8583	27.5919	29.2286	30.228	26.8572	27.3797	27.3865	28.545	28.049
	0.0533074	0.279389	PTPRC	P08575	Receptor-type tyrosine-protein phosphatase C (EC 3.1.3.48) (Leukocyte common antigen) (L-CA) (T200) (CD antigen CD45)	PTPRC	Color2 [DarkGray]	1	4		+	+	NA	NA	8	2	2	8	7	1	2	3	3	3	22.9391	22.9788	25.229	23.6247	20.9808	24.3783	23.5959	22.6107	22.692
	0.327822	0.844686	ITA5	P08648	Integrin alpha-5 (CD49 antigen-like family member E) (Fibronectin receptor subunit alpha) (Integrin alpha-F) (VLA-5) (CD antigen CD49e) [Cleaved into: Integrin alpha-5 heavy chain;Integrin alpha-5 light chain]	ITGA5	Color2 [DarkGray]	1	4		+	+	NA	NA	5	3	0	3	3	2	2	3	2	1	21.4166	22.6693	24.8053	25.4502	21.9203	20.4762	24.876	21.511	21.9374
	0.598626	-0.163988	RSSA	P08865	40S ribosomal protein SA (37 kDa laminin receptor precursor) (37LRP) (37/67 kDa laminin receptor) (LRP/LR) (67 kDa laminin receptor) (67LR) (Colon carcinoma laminin-binding protein) (Laminin receptor 1) (LamR) (Laminin-binding protein precursor p40) (LBP/p40) (Multidrug resistance-associated protein MGr1-Ag) (NEM/1CHD4) (Small ribosomal subunit protein uS2)	RPSA	Color2 [DarkGray]	1	4		+	NA	NA	+	7	6	6	6	6	5	6	5	6	6	26.9509	26.795	26.7574	26.7801	26.9698	27.1041	25.5786	27.1735	27.29
	1.8996	-0.646838	CD48	P09326	CD48 antigen (B-lymphocyte activation marker BLAST-1) (BCM1 surface antigen) (Leukocyte antigen MEM-102) (SLAM family member 2) (SLAMF2) (Signaling lymphocytic activation molecule 2) (TCT.1) (CD antigen CD48)	CD48	Color2 [DarkGray]	1	4		+	NA	NA	+	3	1	1	3	2	1	1	3	1	1	21.597	21.4951	24.731	24.7758	22.2456	22.1402	25.9209	21.5872	21.5831
	0.0868795	0.110084	LEG1	P09382	Galectin-1 (Gal-1) (14 kDa laminin-binding protein) (HLBP14) (14 kDa lectin) (Beta-galactoside-binding lectin L-14-I) (Galaptin) (HBL) (HPL) (Lactose-binding lectin 1) (Lectin galactoside-binding soluble 1) (Putative MAPK-activating protein PM12) (S-Lac lectin 1)	LGALS1	Color2 [DarkGray]	1	4		+	NA	NA	+	7	7	6	7	7	6	6	6	7	7	27.3171	27.0603	28.1323	28.6192	26.6764	27.4809	26.8582	28.8628	27.6053
	0.589202	-0.450694	CN37	P09543	2',3'-cyclic-nucleotide 3'-phosphodiesterase (CNP) (CNPase) (EC 3.1.4.37)	CNP	Color2 [DarkGray]	1	4		+	NA	NA	+	13	8	8	11	9	9	9	9	8	8	25.9718	25.4004	26.0575	26.0188	26.1042	26.1694	25.8414	25.7402	25.9321
	0.633103	1.45215	COX6C	P09669	Cytochrome c oxidase subunit 6C (Cytochrome c oxidase polypeptide VIc)	COX6C	Color2 [DarkGray]	1	4		+	+	NA	NA	5	2	2	5	5	2	2	5	3	3	26.3545	27.9657	27.2989	28.207	25.4117	26.0043	25.7278	27.3393	27.2576
	0.167881	0.0807199	ELFN1	P0C7U0	Protein ELFN1 (Extracellular leucine-rich repeat and fibronectin type-III domain-containing protein 1) (Protein phosphatase 1 regulatory subunit 28)	ELFN1	Color2 [DarkGray]	1	4		+	+	NA	NA	4	3	2	0	0	3	3	0	2	2	22.8395	22.515	21.8425	21.961	22.5506	22.6425	21.0562	22.1331	21.8109
	0.395251	-0.54749	RRAS	P10301	Ras-related protein R-Ras (p23)	RRAS	Color2 [DarkGray]	1	4		+	NA	NA	+	3	2	1	0	0	3	3	0	3	3	22.9233	21.8845	22.0658	23.909	22.9623	22.9404	21.9152	24.7883	23.7039
	0.243635	0.314692	CD28	P10747	T-cell-specific surface glycoprotein CD28 (TP44) (CD antigen CD28)	CD28	Color2 [DarkGray]	1	4		+	+	NA	NA	4	4	4	3	3	4	4	3	4	4	27.2679	27.3877	25.657	25.6615	26.5489	27.4773	26.9256	26.7789	25.6574
	0.386021	-0.102212	PPAL	P11117	Lysosomal acid phosphatase (LAP) (EC 3.1.3.2)	ACP2	Color2 [DarkGray]	1	4		+	+	NA	NA	6	5	4	5	4	6	5	3	5	6	25.8539	25.8073	25.8471	26.7079	26.0292	25.8364	25.0857	26.6256	26.188
	0.0256817	0.0524988	GTR1	P11166	Solute carrier family 2, facilitated glucose transporter member 1 (Glucose transporter type 1, erythrocyte/brain) (GLUT-1) (HepG2 glucose transporter)	SLC2A1	Color2 [DarkGray]	1	4		+	NA	+	NA	7	7	7	7	7	7	7	7	7	7	28.163	27.0754	28.165	28.7106	27.219	27.9144	27.4257	26.2259	25.9114
	0.39414	-0.837684	LAMP1	P11279	Lysosome-associated membrane glycoprotein 1 (LAMP-1) (Lysosome-associated membrane protein 1) (CD107 antigen-like family member A) (CD antigen CD107a)	LAMP1	Color2 [DarkGray]	1	4		+	+	NA	NA	6	5	3	4	4	4	5	4	5	5	24.5755	23.0038	26.4397	27.1906	24.7605	24.4943	25.1718	26.1453	26.1377
	1.14649	-1.81903	DMD	P11532	Dystrophin	DMD	Color2 [DarkGray]	1	4		+	NA	NA	+	10	4	1	6	5	3	4	6	3	5	21.5403	22.546	21.6925	21.3129	23.7564	23.9679	21.8969	23.709	23.9413
	0.704762	-0.532365	MPRI	P11717	Cation-independent mannose-6-phosphate receptor (CI Man-6-P receptor) (CI-MPR) (M6PR) (300 kDa mannose 6-phosphate receptor) (MPR 300) (Insulin-like growth factor 2 receptor) (Insulin-like growth factor II receptor) (IGF-II receptor) (M6P/IGF2 receptor) (M6P/IGF2R) (CD antigen CD222)	IGF2R	Color2 [DarkGray]	1	4		+	+	NA	NA	14	11	6	9	9	8	10	6	12	12	25.0167	24.4994	25.4077	26.3652	25.1839	25.397	25.9277	26.4004	25.6439
	0.518053	0.609472	ADT3	P12236	ADP/ATP translocase 3 (ADP,ATP carrier protein 3) (ADP,ATP carrier protein, isoform T2) (ANT 2) (Adenine nucleotide translocator 3) (ANT 3) (Solute carrier family 25 member 6) [Cleaved into: ADP/ATP translocase 3, N-terminally processed]	SLC25A6	Color2 [DarkGray]	1	4		+	NA	+	NA	4	3	4	4	4	3	2	3	4	4	30.8099	31.6446	30.5098	30.8457	30.4667	30.7688	30.3735	30.9491	30.3087
	0.25804	-0.419086	LAMP2	P13473	Lysosome-associated membrane glycoprotein 2 (LAMP-2) (Lysosome-associated membrane protein 2) (CD107 antigen-like family member B) (LGP-96) (CD antigen CD107b)	LAMP2	Color2 [DarkGray]	1	4		+	+	NA	NA	3	3	1	2	2	2	2	1	3	3	23.6348	22.4519	25.372	25.7946	23.4606	23.4643	22.9853	24.8633	25.0374
	0.165882	0.193501	CY24A	P13498	Cytochrome b-245 light chain (Cytochrome b(558) alpha chain) (Cytochrome b558 subunit alpha) (Neutrophil cytochrome b 22 kDa polypeptide) (Superoxide-generating NADPH oxidase light chain subunit) (p22 phagocyte B-cytochrome) (p22-phox) (p22phox)	CYBA	Color2 [DarkGray]	1	4		+	NA	NA	+	6	6	6	3	3	6	6	3	6	5	29.6295	29.066	27.562	27.2559	28.8582	29.4503	29.0817	28.2351	27.1033
	0.0994861	-0.270609	NCAM1	P13591	Neural cell adhesion molecule 1 (N-CAM-1) (NCAM-1) (CD antigen CD56)	NCAM1	Color2 [DarkGray]	1	4		+	+	NA	NA	19	11	6	2	4	10	10	4	19	14	25.7703	24.1387	21.3532	22.7464	24.8112	25.6391	25.1774	28.8716	26.6171
	0.393692	0.439771	ICAM2	P13598	Intercellular adhesion molecule 2 (ICAM-2) (CD antigen CD102)	ICAM2	Color2 [DarkGray]	1	4		+	+	NA	NA	7	6	6	5	5	6	6	6	5	5	28.9289	28.2197	27.1893	27.1883	27.9115	28.3576	28.0171	27.491	25.876
	0.577237	0.418552	ITA4	P13612	Integrin alpha-4 (CD49 antigen-like family member D) (Integrin alpha-IV) (VLA-4 subunit alpha) (CD antigen CD49d)	ITGA4	Color2 [DarkGray]	1	4		+	+	NA	NA	15	9	9	9	10	9	10	10	7	4	27.9432	27.7777	26.261	26.6039	27.182	27.7019	27.4504	26.4765	25.346
	0.107678	0.125767	AT1A3	P13637	Sodium/potassium-transporting ATPase subunit alpha-3 (Na(+)/K(+) ATPase alpha-3 subunit) (EC 3.6.3.9) (Na(+)/K(+) ATPase alpha(III) subunit) (Sodium pump subunit alpha-3)	ATP1A3	Color2 [DarkGray]	1	4		+	NA	+	NA	3	2	2	1	1	3	3	1	3	2	24.7674	23.9796	22.7172	23.2492	24.2167	24.2787	23.8989	26.0902	24.5821
	0.0231102	-0.0747938	HLAE	P13747	HLA class I histocompatibility antigen, alpha chain E (MHC class I antigen E)	HLA-E	Color2 [DarkGray]	1	4		+	+	NA	NA	5	1	0	3	3	1	2	2	2	1	21.1301	22.3217	23.3268	23.5011	20.9738	22.6276	22.6499	21.563	21.7852
	0.220516	-0.306314	2B17	P13761	HLA class II histocompatibility antigen, DRB1-7 beta chain (MHC class II antigen DRB1*7) (DR-7) (DR7)	HLA-DRB1	Color2 [DarkGray]	1	4		+	+	NA	NA	6	6	5	5	5	6	4	5	6	6	32.5565	31.5586	31.602	32.1137	32.3742	32.3535	31.1852	33.1503	32.3833
	0.0506756	0.0809603	DRB4	P13762	HLA class II histocompatibility antigen, DR beta 4 chain (MHC class II antigen DRB4)	HLA-DRB4	Color2 [DarkGray]	1	4		+	+	NA	NA	4	4	3	4	4	4	4	3	4	4	28.1205	27.1054	27.5811	28.0074	27.4354	27.6285	26.9542	28.6075	28.1329
	0.109162	-0.207762	CD59	P13987	CD59 glycoprotein (1F5 antigen) (20 kDa homologous restriction factor) (HRF-20) (HRF20) (MAC-inhibitory protein) (MAC-IP) (MEM43 antigen) (Membrane attack complex inhibition factor) (MACIF) (Membrane inhibitor of reactive lysis) (MIRL) (Protectin) (CD antigen CD59)	CD59	Color2 [DarkGray]	1	4		+	NA	NA	+	2	2	2	2	2	2	2	2	2	2	24.6244	23.3788	23.7049	24.2324	24.0437	24.375	24.0739	25.088	23.7863
	0.0959892	-0.300145	CD99	P14209	CD99 antigen (12E7) (E2 antigen) (Protein MIC2) (T-cell surface glycoprotein E2) (CD antigen CD99)	CD99	Color2 [DarkGray]	1	4		+	+	NA	NA	4	4	2	3	3	4	3	3	4	4	26.1251	24.3173	25.4131	25.3176	24.989	26.0537	26.2969	25.2691	23.7908
	0.265453	-0.516045	HCLS1	P14317	Hematopoietic lineage cell-specific protein (Hematopoietic cell-specific LYN substrate 1) (LckBP1) (p75)	HCLS1	Color2 [DarkGray]	1	4		+	NA	NA	+	8	4	3	6	2	4	4	5	2	5	25.3743	23.9572	24.7687	24.3179	25.2202	25.1434	24.7192	23.7763	25.1072
	0.302376	0.270678	PVR	P15151	Poliovirus receptor (Nectin-like protein 5) (NECL-5) (CD antigen CD155)	PVR	Color2 [DarkGray]	1	4		+	+	NA	NA	5	4	4	4	4	4	4	4	4	4	25.2798	25.0044	24.1272	24.5415	24.5714	25.1715	25.0202	25.0531	23.4375
	0.352289	0.724111	B4GT1	P15291	Beta-1,4-galactosyltransferase 1 (Beta-1,4-GalTase 1) (Beta4Gal-T1) (b4Gal-T1) (EC 2.4.1.-) (UDP-Gal:beta-GlcNAc beta-1,4-galactosyltransferase 1) (UDP-galactose:beta-N-acetylglucosamine beta-1,4-galactosyltransferase 1) [Cleaved into: Processed beta-1,4-galactosyltransferase 1] [Includes: Lactose synthase A protein (EC 2.4.1.22);N-acetyllactosamine synthase (EC 2.4.1.90) (Nal synthase);Beta-N-ac…	B4GALT1	Color2 [DarkGray]	1	4		+	+	NA	NA	4	2	1	3	4	2	1	1	1	2	21.9251	23.1501	22.8134	23.7179	22.2737	21.3533	22.3109	21.5737	22.9578
	0.0902581	-0.111363	MCP	P15529	Membrane cofactor protein (TLX) (Trophoblast leukocyte common antigen) (CD antigen CD46)	CD46	Color2 [DarkGray]	1	4		+	+	NA	NA	4	4	4	2	3	4	4	4	3	4	25.7293	25.405	25.0474	24.9925	25.2995	26.0574	26.0261	25.082	24.0394
	0.449766	1.30007	COX7C	P15954	Cytochrome c oxidase subunit 7C, mitochondrial (Cytochrome c oxidase polypeptide VIIc)	COX7C	Color2 [DarkGray]	1	4		+	+	NA	NA	3	2	2	2	2	2	2	1	2	2	26.0132	28.1485	22.867	22.0684	25.9963	25.5652	21.4018	27.3893	26.0498
	0.541505	0.425839	CD44	P16070	CD44 antigen (CDw44) (Epican) (Extracellular matrix receptor III) (ECMR-III) (GP90 lymphocyte homing/adhesion receptor) (HUTCH-I) (Heparan sulfate proteoglycan) (Hermes antigen) (Hyaluronate receptor) (Phagocytic glycoprotein 1) (PGP-1) (Phagocytic glycoprotein I) (PGP-I) (CD antigen CD44)	CD44	Color2 [DarkGray]	1	4		+	+	NA	NA	12	9	9	10	10	9	9	9	9	10	29.0065	29.3133	29.1079	29.4096	28.4804	28.9877	28.2792	29.1824	28.6414
	0.221582	-0.460685	1A30	P16188	HLA class I histocompatibility antigen, A-30 alpha chain (MHC class I antigen A*30)	HLA-A	Color2 [DarkGray]	1	4		+	+	NA	NA	3	2	1	3	3	2	2	2	2	1	32.3019	30.8236	31.4269	31.9155	31.9141	32.1327	31.9437	32.6	31.654
	1.13867	0.893445	EPCAM	P16422	Epithelial cell adhesion molecule (Ep-CAM) (Adenocarcinoma-associated antigen) (Cell surface glycoprotein Trop-1) (Epithelial cell surface antigen) (Epithelial glycoprotein) (EGP) (Epithelial glycoprotein 314) (EGP314) (hEGP314) (KS 1/4 antigen) (KSA) (Major gastrointestinal tumor-associated protein GA733-2) (Tumor-associated calcium signal transducer 1) (CD antigen CD326)	EPCAM	Color2 [DarkGray]	1	4		+	+	NA	NA	4	1	0	2	4	0	1	3	1	0	22.3562	22.4703	23.0073	23.5246	21.2713	21.7683	25.2835	21.2884	21.887
	0.0503253	0.0268183	AT2A2	P16615	Sarcoplasmic/endoplasmic reticulum calcium ATPase 2 (SERCA2) (SR Ca(2+)-ATPase 2) (EC 3.6.3.8) (Calcium pump 2) (Calcium-transporting ATPase sarcoplasmic reticulum type, slow twitch skeletal muscle isoform) (Endoplasmic reticulum class 1/2 Ca(2+) ATPase)	ATP2A2	Color2 [DarkGray]	1	4		+	NA	+	NA	24	14	12	21	20	15	14	18	14	15	28.1949	27.9385	28.3192	28.662	28.1549	27.9248	27.5003	28.2415	28.7288
	0.109776	-0.115705	CD36	P16671	Platelet glycoprotein 4 (Fatty acid translocase) (FAT) (Glycoprotein IIIb) (GPIIIB) (Leukocyte differentiation antigen CD36) (PAS IV) (PAS-4) (Platelet collagen receptor) (Platelet glycoprotein IV) (GPIV) (Thrombospondin receptor) (CD antigen CD36)	CD36	Color2 [DarkGray]	1	4		+	NA	+	NA	3	1	0	2	2	0	2	1	3	3	21.4438	21.6939	23.8097	22.6908	21.3501	22.019	23.0412	27.5432	26.1071
	0.36277	0.66518	INAR1	P17181	Interferon alpha/beta receptor 1 (IFN-R-1) (IFN-alpha/beta receptor 1) (Cytokine receptor class-II member 1) (Cytokine receptor family 2 member 1) (CRF2-1) (Type I interferon receptor 1)	IFNAR1	Color2 [DarkGray]	1	4		+	+	NA	NA	2	2	2	0	1	2	2	0	2	2	23.1971	22.7653	22.3087	21.7571	21.6663	22.9657	20.82	22.8317	20.7146
	0.206686	0.401449	ITB5	P18084	Integrin beta-5	ITGB5	Color2 [DarkGray]	1	4		+	+	NA	NA	9	4	3	9	9	3	4	5	4	5	27.7935	26.7767	26.5506	27.2179	26.4115	27.3557	26.5462	26.7179	26.8699
	0.867001	0.830529	PTPRA	P18433	Receptor-type tyrosine-protein phosphatase alpha (Protein-tyrosine phosphatase alpha) (R-PTP-alpha) (EC 3.1.3.48)	PTPRA	Color2 [DarkGray]	1	4		+	+	NA	NA	20	15	13	11	13	13	14	13	14	8	27.8647	28.2977	26.5368	26.715	26.986	27.5154	27.0251	27.1904	25.7854
	0.579942	1.02733	SDC1	P18827	Syndecan-1 (SYND1) (CD antigen CD138)	SDC1	Color2 [DarkGray]	1	4		+	+	NA	NA	6	6	5	3	3	4	6	3	5	4	28.8017	28.2363	25.0048	24.7744	26.8883	28.0951	26.6127	26.0067	24.8564
	0.144064	0.192842	CD53	P19397	Leukocyte surface antigen CD53 (Cell surface glycoprotein CD53) (Tetraspanin-25) (Tspan-25) (CD antigen CD53)	CD53	Color2 [DarkGray]	1	4		+	NA	+	NA	2	2	2	1	1	2	2	1	2	2	24.8036	24.0648	20.7911	22.1792	23.9616	24.5211	21.2832	24.2608	23.7535
	0.0813249	-0.149776	GGT1	P19440	Glutathione hydrolase 1 proenzyme (EC 3.4.19.13) (Gamma-glutamyltransferase 1) (Gamma-glutamyltranspeptidase 1) (GGT 1) (EC 2.3.2.2) (Leukotriene-C4 hydrolase) (EC 3.4.19.14) (CD antigen CD224) [Cleaved into: Glutathione hydrolase 1 heavy chain;Glutathione hydrolase 1 light chain]	GGT1	Color2 [DarkGray]	1	4		+	+	NA	NA	17	16	15	15	15	14	14	15	15	14	30.8038	29.7475	30.7975	30.7582	30.1181	30.7328	31.0615	30.0961	28.9881
	0.516184	0.518309	SL9A1	P19634	Sodium/hydrogen exchanger 1 (APNH) (Na(+)/H(+) antiporter, amiloride-sensitive) (Na(+)/H(+) exchanger 1) (NHE-1) (Solute carrier family 9 member 1)	SLC9A1	Color2 [DarkGray]	1	4		+	NA	+	NA	8	4	4	6	6	4	4	5	5	5	27.1901	26.9331	26.3302	26.481	26.187	26.8997	25.6003	27.2859	25.5892
	0.0135529	-0.024313	DPA1	P20036	HLA class II histocompatibility antigen, DP alpha 1 chain (DP(W3)) (DP(W4)) (HLA-SB alpha chain) (MHC class II DP3-alpha) (MHC class II DPA1)	HLA-DPA1	Color2 [DarkGray]	1	4		+	+	NA	NA	2	2	2	2	2	2	2	2	2	2	27.5946	26.6484	27.3214	27.551	26.8476	27.4441	26.9612	28.1064	27.6237
	0.0323626	-0.0206881	CD33	P20138	Myeloid cell surface antigen CD33 (Sialic acid-binding Ig-like lectin 3) (Siglec-3) (gp67) (CD antigen CD33)	CD33	Color2 [DarkGray]	1	4		+	+	NA	NA	4	4	4	4	4	4	4	4	4	4	25.9201	25.7657	24.9147	24.748	25.6757	26.0516	25.8505	25.5695	24.1675
	1.11933	0.611646	ACM3	P20309	Muscarinic acetylcholine receptor M3	CHRM3	Color2 [DarkGray]	1	4		+	NA	+	NA	5	3	3	3	2	4	3	2	4	4	25.846	25.9124	23.8593	22.0285	25.0917	25.4434	26.0299	25.7895	24.0701
	0.269688	-1.67347	MPRD	P20645	Cation-dependent mannose-6-phosphate receptor (CD Man-6-P receptor) (CD-MPR) (46 kDa mannose 6-phosphate receptor) (MPR 46)	M6PR	Color2 [DarkGray]	1	4		+	+	NA	NA	3	2	1	2	2	2	2	1	3	3	24.6687	20.1415	24.3629	25.3206	23.9381	24.219	22.3395	25.4318	25.4302
	0.607599	0.423534	VDAC1	P21796	Voltage-dependent anion-selective channel protein 1 (VDAC-1) (hVDAC1) (Outer mitochondrial membrane protein porin 1) (Plasmalemmal porin) (Porin 31HL) (Porin 31HM)	VDAC1	Color2 [DarkGray]	1	4		+	NA	+	NA	7	6	5	7	7	6	5	5	5	6	26.5757	26.7369	26.9674	27.6989	26.4816	25.9839	25.8218	27.2172	26.6804
	0.787017	1.99357	KCNA3	P22001	Potassium voltage-gated channel subfamily A member 3 (HGK5) (HLK3) (HPCN3) (Voltage-gated K(+) channel HuKIII) (Voltage-gated potassium channel subunit Kv1.3)	KCNA3	Color2 [DarkGray]	1	4		+	NA	+	NA	3	2	2	1	1	2	2	2	2	1	24.4901	24.859	22.3344	21.5642	23.5851	21.7769	21.3789	21.681	21.6395
	0.719773	1.06155	GTR5	P22732	Solute carrier family 2, facilitated glucose transporter member 5 (Fructose transporter) (Glucose transporter type 5, small intestine) (GLUT-5)	SLC2A5	Color2 [DarkGray]	1	4		+	NA	+	NA	8	5	5	7	7	5	5	5	5	5	29.4194	28.4853	28.0553	28.3826	27.6105	28.1711	26.5655	28.1947	26.9855
	0.223752	-0.303832	AT2B4	P23634	Plasma membrane calcium-transporting ATPase 4 (PMCA4) (EC 3.6.3.8) (Matrix-remodeling-associated protein 1) (Plasma membrane calcium ATPase isoform 4) (Plasma membrane calcium pump isoform 4)	ATP2B4	Color2 [DarkGray]	1	4		+	NA	+	NA	11	8	5	7	7	9	9	6	8	9	27.2158	26.286	26.0744	25.8779	26.9048	27.2046	26.7052	27.2395	27.638
	0.782974	0.147014	TNR6	P25445	Tumor necrosis factor receptor superfamily member 6 (Apo-1 antigen) (Apoptosis-mediating surface antigen FAS) (FASLG receptor) (CD antigen CD95)	FAS	Color2 [DarkGray]	1	4		+	+	NA	NA	11	7	7	10	9	7	7	9	7	7	27.8609	27.7996	27.0069	27.3101	27.6221	27.7445	26.9259	27.3504	26.3913
	0.124977	-0.0625811	ITA3	P26006	Integrin alpha-3 (CD49 antigen-like family member C) (FRP-2) (Galactoprotein B3) (GAPB3) (VLA-3 subunit alpha) (CD antigen CD49c) [Cleaved into: Integrin alpha-3 heavy chain;Integrin alpha-3 light chain]	ITGA3	Color2 [DarkGray]	1	4		+	+	NA	NA	7	4	3	3	3	3	2	3	4	3	23.0745	22.8495	21.789	20.9111	22.8953	23.1538	21.0307	24.0306	22.4791
	0.089807	-0.0811958	ITB7	P26010	Integrin beta-7 (Gut homing receptor beta subunit)	ITGB7	Color2 [DarkGray]	1	4		+	+	NA	NA	20	17	14	14	16	17	15	13	17	18	29.4383	28.8365	28.809	29.2155	29.2435	29.1937	29.2138	29.3265	30.1609
	0.435448	-0.707826	MOES	P26038	Moesin (Membrane-organizing extension spike protein)	MSN	Color2 [DarkGray]	1	4		+	NA	NA	+	9	8	6	3	3	9	9	3	5	8	26.0852	24.9189	25.4977	25.0794	26.0243	26.3955	25.9431	25.335	24.8969
	0.0526591	-0.0461721	MGAT1	P26572	Alpha-1,3-mannosyl-glycoprotein 2-beta-N-acetylglucosaminyltransferase (EC 2.4.1.101) (N-glycosyl-oligosaccharide-glycoprotein N-acetylglucosaminyltransferase I) (GNT-I) (GlcNAc-T I)	MGAT1	Color2 [DarkGray]	1	4		+	+	NA	NA	12	6	6	11	10	6	6	9	7	7	26.5121	25.9617	26.4061	27.0939	26.3533	26.2128	25.5299	27.1799	26.7176
	0.424444	0.330067	STOM	P27105	Erythrocyte band 7 integral membrane protein (Protein 7.2b) (Stomatin)	STOM	Color2 [DarkGray]	1	4		+	NA	NA	+	13	11	10	13	13	11	11	13	10	11	30.0497	29.4839	28.7491	28.9664	29.3624	29.5111	29.5033	29.6371	28.7384
	0.0657976	-0.039525	CALX	P27824	Calnexin (IP90) (Major histocompatibility complex class I antigen-binding protein p88) (p90)	CANX	Color2 [DarkGray]	1	4		+	+	NA	NA	39	27	24	30	31	30	24	24	30	34	30.1435	30.277	30.6898	31.5531	30.4349	30.0646	29.7579	31.8063	32.0109
	0.135743	0.286385	DMB	P28068	HLA class II histocompatibility antigen, DM beta chain (MHC class II antigen DMB) (Really interesting new gene 7 protein)	HLA-DMB	Color2 [DarkGray]	1	4		+	+	NA	NA	2	0	0	2	2	0	1	1	1	2	21.8534	21.8392	23.9568	24.6454	20.8332	22.2866	20.5691	21.7015	22.4642
	0.363924	-0.590296	ABCD3	P28288	ATP-binding cassette sub-family D member 3 (70 kDa peroxisomal membrane protein) (PMP70)	ABCD3	Color2 [DarkGray]	1	4		+	NA	+	NA	6	2	1	5	4	2	2	2	3	2	22.6467	21.4356	21.1646	23.0567	22.6175	22.6454	22.3652	23.8779	23.4817
	0.12658	0.254278	CD38	P28907	ADP-ribosyl cyclase/cyclic ADP-ribose hydrolase 1 (EC 3.2.2.6) (2'-phospho-ADP-ribosyl cyclase) (2'-phospho-ADP-ribosyl cyclase/2'-phospho-cyclic-ADP-ribose transferase) (EC 2.4.99.20) (2'-phospho-cyclic-ADP-ribose transferase) (ADP-ribosyl cyclase 1) (ADPRC 1) (Cyclic ADP-ribose hydrolase 1) (cADPr hydrolase 1) (T10) (CD antigen CD38)	CD38	Color2 [DarkGray]	1	4		+	+	NA	NA	19	18	15	12	12	17	17	12	16	13	31.5063	30.1995	28.9542	29.0709	30.383	30.8143	29.5126	30.566	29.4407
	0.236236	0.355083	TNR8	P28908	Tumor necrosis factor receptor superfamily member 8 (CD30L receptor) (Ki-1 antigen) (Lymphocyte activation antigen CD30) (CD antigen CD30)	TNFRSF8	Color2 [DarkGray]	1	4		+	+	NA	NA	3	3	3	3	3	3	3	3	3	2	23.6541	24.7059	22.0671	22.4284	23.6888	23.9611	22.6648	21.6309	21.4711
	0.0314917	0.0692263	EPHB2	P29323	Ephrin type-B receptor 2 (EC 2.7.10.1) (Developmentally-regulated Eph-related tyrosine kinase) (ELK-related tyrosine kinase) (EPH tyrosine kinase 3) (EPH-like kinase 5) (EK5) (hEK5) (Renal carcinoma antigen NY-REN-47) (Tyrosine-protein kinase TYRO5) (Tyrosine-protein kinase receptor EPH-3)	EPHB2	Color2 [DarkGray]	1	4		+	+	NA	NA	11	10	7	7	8	7	10	8	9	8	27.7359	26.8845	26.2369	26.3029	26.6877	27.7943	27.1092	27.9549	26.35
	0.0111594	-0.0191221	1C02	P30501	HLA class I histocompatibility antigen, Cw-2 alpha chain (MHC class I antigen Cw*2)	HLA-C	Color2 [DarkGray]	1	4		+	+	NA	NA	4	1	1	3	4	1	1	2	1	1	26.5646	25.6505	25.0256	25.5786	25.8528	26.4006	25.3098	26.5237	26.0503
	0.950509	0.278465	TSPO	P30536	Translocator protein (Mitochondrial benzodiazepine receptor) (PKBS) (Peripheral-type benzodiazepine receptor) (PBR)	TSPO	Color2 [DarkGray]	1	4		+	NA	+	NA	2	2	2	0	0	2	2	0	1	2	22.6415	22.8413	21.501	22.4067	22.4424	22.4835	22.3991	23.2691	22.6263
	0.735998	0.497836	CTR1	P30825	High affinity cationic amino acid transporter 1 (CAT-1) (CAT1) (Ecotropic retroviral leukemia receptor homolog) (Ecotropic retrovirus receptor homolog) (Solute carrier family 7 member 1) (System Y+ basic amino acid transporter)	SLC7A1	Color2 [DarkGray]	1	4		+	NA	+	NA	7	5	4	5	5	3	5	5	3	3	27.3153	27.3689	25.674	25.9127	26.5966	27.0918	27.5817	25.4041	24.4061
	0.236429	0.19486	SC6A6	P31641	Sodium- and chloride-dependent taurine transporter (Solute carrier family 6 member 6)	SLC6A6	Color2 [DarkGray]	1	4		+	NA	+	NA	6	6	6	4	3	6	6	5	6	5	26.6422	26.2721	24.3035	24.4771	26.0289	26.4958	25.5644	24.4257	23.5776
	0.165686	-0.089201	DNJA1	P31689	DnaJ homolog subfamily A member 1 (DnaJ protein homolog 2) (HSDJ) (Heat shock 40 kDa protein 4) (Heat shock protein J2) (HSJ-2) (Human DnaJ protein 2) (hDj-2)	DNAJA1	Color2 [DarkGray]	1	4		+	NA	NA	+	10	6	5	8	8	7	5	6	6	7	26.4598	26.1048	26.8627	26.4333	26.4353	26.3077	26.4674	25.8433	26.048
	0.26725	-0.825574	IL2RG	P31785	Cytokine receptor common subunit gamma (Interleukin-2 receptor subunit gamma) (IL-2 receptor subunit gamma) (IL-2R subunit gamma) (IL-2RG) (gammaC) (p64) (CD antigen CD132)	IL2RG	Color2 [DarkGray]	1	4		+	+	NA	NA	4	2	1	4	4	2	2	3	1	1	24.5427	22.288	24.7094	25.1017	24.2849	24.1969	24.5194	23.3444	22.8811
	0.183734	0.458699	L1CAM	P32004	Neural cell adhesion molecule L1 (N-CAM-L1) (NCAM-L1) (CD antigen CD171)	L1CAM	Color2 [DarkGray]	1	4		+	+	NA	NA	17	0	0	11	13	0	0	1	15	11	22.1799	21.9654	26.3487	26.962	22.4899	20.738	21.9703	28.5995	26.4538
	0.04648	0.0385056	CCR1	P32246	C-C chemokine receptor type 1 (C-C CKR-1) (CC-CKR-1) (CCR-1) (CCR1) (HM145) (LD78 receptor) (Macrophage inflammatory protein 1-alpha receptor) (MIP-1alpha-R) (RANTES-R) (CD antigen CD191)	CCR1	Color2 [DarkGray]	1	4		+	NA	+	NA	4	3	3	3	3	3	3	3	1	2	24.8177	24.2867	23.7306	24.3273	24.5406	24.4867	26.0292	22.5044	24.5271
	0.916679	0.428507	ICAM3	P32942	Intercellular adhesion molecule 3 (ICAM-3) (CDw50) (ICAM-R) (CD antigen CD50)	ICAM3	Color2 [DarkGray]	1	4		+	+	NA	NA	11	10	10	9	9	10	10	10	10	8	30.5222	30.6951	29.3647	29.3382	30.0402	30.3201	29.2689	30.2935	28.5552
	0.458541	0.393054	CD70	P32970	CD70 antigen (CD27 ligand) (CD27-L) (Tumor necrosis factor ligand superfamily member 7) (CD antigen CD70)	CD70	Color2 [DarkGray]	1	4		+	+	NA	NA	7	3	3	7	6	3	3	4	4	3	26.0566	26.409	26.6799	27.4922	25.5689	26.1106	24.6439	27.5036	25.2054
	0.0411866	-0.0576982	ACSL1	P33121	Long-chain-fatty-acid--CoA ligase 1 (EC 6.2.1.3) (Acyl-CoA synthetase 1) (ACS1) (Long-chain acyl-CoA synthetase 1) (LACS 1) (Long-chain acyl-CoA synthetase 2) (LACS 2) (Long-chain fatty acid-CoA ligase 2) (Palmitoyl-CoA ligase 1) (Palmitoyl-CoA ligase 2)	ACSL1	Color2 [DarkGray]	1	4		+	+	NA	NA	4	3	0	3	2	3	1	2	2	4	23.2009	22.5897	24.6631	24.3963	23.2821	22.624	23.242	23.2094	24.4138
	0.270172	-0.580435	LSP1	P33241	Lymphocyte-specific protein 1 (47 kDa actin-binding protein) (52 kDa phosphoprotein) (pp52) (Lymphocyte-specific antigen WP34)	LSP1	Color2 [DarkGray]	1	4		+	NA	NA	+	9	6	2	6	6	3	3	4	2	6	24.0327	22.9505	24.2453	23.589	23.5029	24.6412	25.0751	23.5933	24.5416
	0.390858	0.202448	MRP1	P33527	Multidrug resistance-associated protein 1 (ATP-binding cassette sub-family C member 1) (Leukotriene C(4) transporter) (LTC4 transporter)	ABCC1	Color2 [DarkGray]	1	4		+	NA	+	NA	43	32	32	29	29	30	32	26	29	28	29.6216	29.5074	28.2698	28.4623	29.1765	29.5477	29.0882	29.0215	27.8785
	0.00822526	-0.0579929	MA1A1	P33908	Mannosyl-oligosaccharide 1,2-alpha-mannosidase IA (EC 3.2.1.113) (Man(9)-alpha-mannosidase) (Man9-mannosidase) (Mannosidase alpha class 1A member 1) (Processing alpha-1,2-mannosidase IA) (Alpha-1,2-mannosidase IA)	MAN1A1	Color2 [DarkGray]	1	4		+	+	NA	NA	9	1	0	8	9	2	0	6	1	3	24.0857	21.7738	25.164	26.6929	24.8424	21.1331	24.9683	23.1977	25.0423
	1.90703	0.724549	EVI2B	P34910	Protein EVI2B (Ecotropic viral integration site 2B protein homolog) (EVI-2B) (CD antigen CD361)	EVI2B	Color2 [DarkGray]	1	4		+	+	NA	NA	5	5	4	4	4	4	5	4	3	4	29.0673	29.0889	27.6111	27.6249	28.2728	28.4342	27.7293	27.3696	26.8169
	0.982658	1.52747	SOAT1	P35610	Sterol O-acyltransferase 1 (EC 2.3.1.26) (Acyl-coenzyme A:cholesterol acyltransferase 1) (ACAT-1) (Cholesterol acyltransferase 1)	SOAT1	Color2 [DarkGray]	1	4		+	NA	+	NA	4	1	2	3	3	1	2	1	2	2	23.0825	23.0684	21.7152	22.3277	21.0125	22.0834	22.1901	23.5739	23.143
	0.108464	0.202042	BASI	P35613	Basigin (5F7) (Collagenase stimulatory factor) (Extracellular matrix metalloproteinase inducer) (EMMPRIN) (Leukocyte activation antigen M6) (OK blood group antigen) (Tumor cell-derived collagenase stimulatory factor) (TCSF) (CD antigen CD147)	BSG	Color2 [DarkGray]	1	4		+	+	NA	NA	9	8	8	9	9	8	8	8	8	8	31.823	30.8139	29.511	29.9375	30.7384	31.4944	30.52	31.1653	29.9285
	1.21262	1.38181	OST48	P39656	Dolichyl-diphosphooligosaccharide--protein glycosyltransferase 48 kDa subunit (DDOST 48 kDa subunit) (Oligosaccharyl transferase 48 kDa subunit)	DDOST	Color2 [DarkGray]	1	4		+	+	NA	NA	15	7	6	12	13	4	6	10	8	8	28.0139	28.5609	29.4394	30.5021	26.6733	27.1378	28.4239	28.6975	28.4568
	0.310905	-0.697919	IL6RB	P40189	Interleukin-6 receptor subunit beta (IL-6 receptor subunit beta) (IL-6R subunit beta) (IL-6R-beta) (IL-6RB) (CDw130) (Interleukin-6 signal transducer) (Membrane glycoprotein 130) (gp130) (Oncostatin-M receptor subunit alpha) (CD antigen CD130)	IL6ST	Color2 [DarkGray]	1	4		+	+	NA	NA	7	3	2	5	5	3	3	6	3	3	24.8764	23.3591	23.435	23.9226	24.4799	25.1515	24.9653	23.1476	22.8808
	1.29467	-0.347895	S19A1	P41440	Folate transporter 1 (FOLT) (Intestinal folate carrier 1) (IFC-1) (Placental folate transporter) (Reduced folate carrier protein) (RFC) (Solute carrier family 19 member 1)	SLC19A1	Color2 [DarkGray]	1	4		+	NA	+	NA	8	4	2	3	4	3	4	3	1	1	23.9326	24.0726	22.1269	22.2028	24.3088	24.3922	21.7737	23.2427	21.8314
	0.141733	0.137743	CD86	P42081	T-lymphocyte activation antigen CD86 (Activation B7-2 antigen) (B70) (BU63) (CTLA-4 counter-receptor B7.2) (FUN-1) (CD antigen CD86)	CD86	Color2 [DarkGray]	1	4		+	+	NA	NA	3	3	3	3	3	3	3	3	3	3	25.6687	25.4406	24.828	24.661	25.1009	25.7329	25.3275	24.4791	23.8938
	0.160088	-0.067174	LAP2A	P42166	Lamina-associated polypeptide 2, isoform alpha (Thymopoietin isoform alpha) (TP alpha) (Thymopoietin-related peptide isoform alpha) (TPRP isoform alpha) [Cleaved into: Thymopoietin (TP) (Splenin);Thymopentin (TP5)]	TMPO	Color2 [DarkGray]	1	4		+	NA	NA	+	9	6	5	8	8	7	6	5	6	7	27.5928	27.582	27.1326	27.1383	27.801	27.5081	27.438	26.837	27.9751
	0.00643818	0.0173674	LAP2B	P42167	Lamina-associated polypeptide 2, isoforms beta/gamma (Thymopoietin, isoforms beta/gamma) (TP beta/gamma) (Thymopoietin-related peptide isoforms beta/gamma) (TPRP isoforms beta/gamma) [Cleaved into: Thymopoietin (TP) (Splenin);Thymopentin (TP5)]	TMPO	Color2 [DarkGray]	1	4		+	+	NA	NA	6	5	5	5	6	6	5	3	4	5	24.672	25.0095	25.1236	25.1081	25.6406	24.0062	25.3359	24.5179	25.5945
	0.607182	0.708101	ECE1	P42892	Endothelin-converting enzyme 1 (ECE-1) (EC 3.4.24.71)	ECE1	Color2 [DarkGray]	1	4		+	+	NA	NA	11	3	3	8	9	3	2	4	4	3	24.784	25.3764	24.6144	26.4743	24.6942	24.0499	23.8826	25.4142	24.32
	0.326675	0.350724	SATT	P43007	Neutral amino acid transporter A (Alanine/serine/cysteine/threonine transporter 1) (ASCT-1) (SATT) (Solute carrier family 1 member 4)	SLC1A4	Color2 [DarkGray]	1	4		+	NA	+	NA	12	11	10	9	9	10	10	11	11	8	30.6726	30.1398	29.4016	29.607	29.7595	30.3514	30.1431	29.7177	28.9731
	0.0714184	-0.117767	MUC18	P43121	Cell surface glycoprotein MUC18 (Cell surface glycoprotein P1H12) (Melanoma cell adhesion molecule) (Melanoma-associated antigen A32) (Melanoma-associated antigen MUC18) (S-endo 1 endothelial-associated antigen) (CD antigen CD146)	MCAM	Color2 [DarkGray]	1	4		+	+	NA	NA	12	4	3	12	12	5	5	6	5	5	25.8139	24.823	27.4923	28.2402	25.2145	25.658	24.8322	25.5635	24.5849
	0.37001	-0.770835	SSRA	P43307	Translocon-associated protein subunit alpha (TRAP-alpha) (Signal sequence receptor subunit alpha) (SSR-alpha)	SSR1	Color2 [DarkGray]	1	4		+	+	NA	NA	4	3	3	4	4	3	3	3	3	3	28.8905	27.4249	28.9136	29.9668	29.1921	28.665	28.6236	29.6134	29.2732
	0.434704	0.397058	VDAC2	P45880	Voltage-dependent anion-selective channel protein 2 (VDAC-2) (hVDAC2) (Outer mitochondrial membrane protein porin 2)	VDAC2	Color2 [DarkGray]	1	4		+	NA	+	NA	11	7	8	10	10	7	8	9	9	8	28.6776	29.3239	29.6761	30.2174	28.7213	28.4861	28.5834	29.6035	28.8766
	0.00814919	-0.0262194	NOTC1	P46531	Neurogenic locus notch homolog protein 1 (Notch 1) (hN1) (Translocation-associated notch protein TAN-1) [Cleaved into: Notch 1 extracellular truncation (NEXT);Notch 1 intracellular domain (NICD)]	NOTCH1	Color2 [DarkGray]	1	4		+	+	NA	NA	3	1	1	2	2	1	1	1	1	1	21.7055	21.8055	22.1628	22.692	22.7776	20.7858	21.823	22.3814	21.8085
	0.349958	-0.544714	IQGA1	P46940	Ras GTPase-activating-like protein IQGAP1 (p195)	IQGAP1	Color2 [DarkGray]	1	4		+	NA	NA	+	52	31	24	41	31	32	31	41	31	37	29.3022	28.1518	29.1076	28.0359	29.198	29.3456	29.585	28.7228	29.81
	0.00865802	-0.00618649	STT3A	P46977	Dolichyl-diphosphooligosaccharide--protein glycosyltransferase subunit STT3A (Oligosaccharyl transferase subunit STT3A) (STT3-A) (EC 2.4.99.18) (B5) (Integral membrane protein 1) (Transmembrane protein TMC)	STT3A	Color2 [DarkGray]	1	4		+	NA	+	NA	18	14	12	15	16	15	15	13	16	14	28.7389	28.3481	29.0926	29.9133	28.6542	28.4451	28.1492	29.5665	29.3996
	0.374202	0.311952	UCRI	P47985	Cytochrome b-c1 complex subunit Rieske, mitochondrial (EC 1.10.2.2) (Complex III subunit 5) (Cytochrome b-c1 complex subunit 5) (Rieske iron-sulfur protein) (RISP) (Rieske protein UQCRFS1) (Ubiquinol-cytochrome c reductase iron-sulfur subunit) [Cleaved into: Cytochrome b-c1 complex subunit 9 (Su9) (Subunit 9) (8 kDa subunit 9) (Complex III subunit IX) (Cytochrome b-c1 complex subunit 11) (Ubiquin…	UQCRFS1	Color2 [DarkGray]	1	4		+	+	NA	NA	4	2	2	3	3	2	3	3	3	2	24.3264	24.7491	24.7538	25.6145	24.455	23.9965	23.8381	25.0164	24.9951
	0.823962	0.760579	SC6A9	P48067	Sodium- and chloride-dependent glycine transporter 1 (GlyT-1) (GlyT1) (Solute carrier family 6 member 9)	SLC6A9	Color2 [DarkGray]	1	4		+	NA	+	NA	4	4	4	0	0	3	4	2	0	0	26.2373	26.5237	23.141	22.9206	25.319	25.9209	25.2788	21.102	21.6227
	0.503143	0.656451	PI42A	P48426	Phosphatidylinositol 5-phosphate 4-kinase type-2 alpha (EC 2.7.1.149) (1-phosphatidylinositol 5-phosphate 4-kinase 2-alpha) (Diphosphoinositide kinase 2-alpha) (PIP5KIII) (Phosphatidylinositol 5-phosphate 4-kinase type II alpha) (PI(5)P 4-kinase type II alpha) (PIP4KII-alpha) (PtdIns(4)P-5-kinase B isoform) (PtdIns(4)P-5-kinase C isoform) (PtdIns(5)P-4-kinase isoform 2-alpha)	PIP4K2A	Color2 [DarkGray]	1	4		+	NA	NA	+	4	2	0	3	2	2	2	3	2	3	22.2048	22.8585	21.8072	21.0333	21.5071	22.2433	21.1857	21.5752	22.3625
	0.283185	0.445299	CD97	P48960	CD97 antigen (Leukocyte antigen CD97) (CD antigen CD97) [Cleaved into: CD97 antigen subunit alpha;CD97 antigen subunit beta]	CD97	Color2 [DarkGray]	1	4		+	NA	+	NA	13	8	9	11	11	9	8	10	8	7	28.4147	27.8005	28.1334	28.3764	27.1738	28.1508	28.2466	27.5707	26.2935
	0.04784	0.0420961	LMAN1	P49257	Protein ERGIC-53 (ER-Golgi intermediate compartment 53 kDa protein) (Gp58) (Intracellular mannose-specific lectin MR60) (Lectin mannose-binding 1)	LMAN1	Color2 [DarkGray]	1	4		+	+	NA	NA	20	15	14	15	17	14	14	15	18	20	29.5737	29.2225	29.2777	29.8772	29.579	29.133	28.7045	30.959	31.3168
	0.538115	-0.440136	FAS	P49327	Fatty acid synthase (EC 2.3.1.85) [Includes: [Acyl-carrier-protein] S-acetyltransferase (EC 2.3.1.38);[Acyl-carrier-protein] S-malonyltransferase (EC 2.3.1.39);3-oxoacyl-[acyl-carrier-protein] synthase (EC 2.3.1.41);3-oxoacyl-[acyl-carrier-protein] reductase (EC 1.1.1.100);3-hydroxyacyl-[acyl-carrier-protein] dehydratase (EC 4.2.1.59);Enoyl-[acyl-carrier-protein] reductase (EC 1.3.1.39);Oleoyl-[a…	FASN	Color2 [DarkGray]	1	4		+	NA	NA	+	71	47	45	52	46	53	49	58	43	46	30.5876	29.9731	29.235	28.5315	30.7466	30.6944	30.5955	29.4632	29.8701
	0.478718	-0.293987	TMEDA	P49755	Transmembrane emp24 domain-containing protein 10 (21 kDa transmembrane-trafficking protein) (S31III125) (S31I125) (Tmp-21-I) (Transmembrane protein Tmp21) (p23) (p24 family protein delta-1) (p24delta1) (p24delta)	TMED10	Color2 [DarkGray]	1	4		+	+	NA	NA	7	3	3	6	7	2	2	4	4	3	27.4572	27.2606	28.0924	28.5708	27.8627	27.4432	27.1338	28.7029	28.6198
	0.342248	-0.281781	EMD	P50402	Emerin	EMD	Color2 [DarkGray]	1	4		+	+	NA	NA	8	5	5	5	4	6	5	5	6	7	24.5115	24.9026	25.4544	25.7252	25.2246	24.753	25.0065	25.6635	26.3674
	0.274895	0.245898	CPT1A	P50416	Carnitine O-palmitoyltransferase 1, liver isoform (CPT1-L) (EC 2.3.1.21) (Carnitine O-palmitoyltransferase I, liver isoform) (CPT I) (CPTI-L) (Carnitine palmitoyltransferase 1A)	CPT1A	Color2 [DarkGray]	1	4		+	NA	+	NA	19	11	10	15	15	14	10	15	17	16	27.4562	27.9939	27.1948	27.8266	27.666	27.2923	26.6776	28.4117	28.1588
	0.486499	0.780562	LRBA	P50851	Lipopolysaccharide-responsive and beige-like anchor protein (Beige-like protein) (CDC4-like protein)	LRBA	Color2 [DarkGray]	1	4		+	+	NA	NA	8	2	3	0	0	2	1	0	6	8	21.9572	22.2399	22.1791	21.8575	21.9066	20.7294	21.0718	22.6629	23.736
	0.299025	-0.114861	RAB5C	P51148	Ras-related protein Rab-5C (L1880) (RAB5L)	RAB5C	Color2 [DarkGray]	1	4		+	NA	NA	+	4	3	3	3	3	4	4	3	4	4	26.4516	26.1693	26.9877	27.0633	26.4146	26.436	26.6206	27.2055	26.8894
	0.33252	-1.17914	RAB9A	P51151	Ras-related protein Rab-9A	RAB9A	Color2 [DarkGray]	1	4		+	NA	NA	+	7	1	1	6	6	2	1	6	3	2	21.8962	21.2615	25.9351	26.2715	24.036	21.4801	25.4461	24.4446	23.7665
	0.0401737	0.375081	RB27A	P51159	Ras-related protein Rab-27A (Rab-27) (GTP-binding protein Ram)	RAB27A	Color2 [DarkGray]	1	4		+	NA	NA	+	5	1	2	5	5	2	1	5	2	2	22.2244	26.0355	26.2398	26.2169	26.0591	21.4506	25.7725	25.9089	26.1053
	1.1808	0.354933	SSRD	P51571	Translocon-associated protein subunit delta (TRAP-delta) (Signal sequence receptor subunit delta) (SSR-delta)	SSR4	Color2 [DarkGray]	1	4		+	+	NA	NA	6	5	3	5	6	4	3	5	3	4	26.3038	26.2643	28.2285	29.0537	26.0231	25.8352	28.179	27.3997	26.5853
	0.369552	0.542006	BAP31	P51572	B-cell receptor-associated protein 31 (BCR-associated protein 31) (Bap31) (6C6-AG tumor-associated antigen) (Protein CDM) (p28)	BCAP31	Color2 [DarkGray]	1	4		+	NA	+	NA	12	5	5	11	11	8	5	7	8	12	24.6595	25.3729	25.7414	26.5703	24.8905	24.0579	24.4908	25.1646	26.0411
	0.387124	0.407092	VAMP7	P51809	Vesicle-associated membrane protein 7 (VAMP-7) (Synaptobrevin-like protein 1) (Tetanus-insensitive VAMP) (Ti-VAMP)	VAMP7	Color2 [DarkGray]	1	4		+	+	NA	NA	3	1	0	1	1	2	2	1	1	3	21.9989	22.7665	21.3028	22.7279	22.0647	21.8865	21.4537	21.4098	23.1695
	0.440912	2.01817	XK	P51811	Membrane transport protein XK (Kell complex 37 kDa component) (Kx antigen) (XK-related protein 1)	XK	Color2 [DarkGray]	1	4		+	NA	+	NA	2	2	2	2	2	1	2	2	2	1	25.8201	24.1468	24.3029	24.3162	21.4581	24.4725	25.1096	23.3523	21.933
	0.330153	0.374866	ADCY7	P51828	Adenylate cyclase type 7 (EC 4.6.1.1) (ATP pyrophosphate-lyase 7) (Adenylate cyclase type VII) (Adenylyl cyclase 7)	ADCY7	Color2 [DarkGray]	1	4		+	NA	+	NA	12	10	9	11	11	9	10	7	7	4	27.4702	26.9848	26.4428	26.353	26.5081	27.1971	26.6851	24.9875	24.1388
	1.00689	2.46725	TXTP	P53007	Tricarboxylate transport protein, mitochondrial (Citrate transport protein) (CTP) (Solute carrier family 25 member 1) (Tricarboxylate carrier protein)	SLC25A1	Color2 [DarkGray]	1	4		+	NA	+	NA	4	2	2	3	4	1	1	4	2	2	23.4107	24.3577	22.8913	22.2144	20.7266	22.1073	22.1679	23.7018	23.5259
	0.197846	-0.284919	MOT1	P53985	Monocarboxylate transporter 1 (MCT 1) (Solute carrier family 16 member 1)	SLC16A1	Color2 [DarkGray]	1	4		+	NA	+	NA	8	8	8	7	5	8	8	7	8	8	27.8818	26.8942	25.5204	25.7577	27.536	27.8099	27.0739	27.2518	27.1255
	0.0261087	-0.0434122	AT1B3	P54709	Sodium/potassium-transporting ATPase subunit beta-3 (Sodium/potassium-dependent ATPase subunit beta-3) (ATPB-3) (CD antigen CD298)	ATP1B3	Color2 [DarkGray]	1	4		+	+	NA	NA	12	9	7	11	11	9	8	12	8	10	31.5734	30.6674	29.7515	29.7625	30.8981	31.4296	30.7109	31.1744	30.1247
	1.57969	-1.10281	SNAA	P54920	Alpha-soluble NSF attachment protein (SNAP-alpha) (N-ethylmaleimide-sensitive factor attachment protein alpha)	NAPA	Color2 [DarkGray]	1	4		+	NA	NA	+	3	2	1	1	1	2	2	2	2	2	21.7278	21.3628	21.4644	22.9637	22.6464	22.6498	22.5924	22.6082	21.8303
	0.0693013	0.0523138	S12A2	P55011	Solute carrier family 12 member 2 (Basolateral Na-K-Cl symporter) (Bumetanide-sensitive sodium-(potassium)-chloride cotransporter 1)	SLC12A2	Color2 [DarkGray]	1	4		+	NA	+	NA	17	12	6	8	8	10	14	7	15	13	27.1437	26.9059	25.2078	25.3547	26.7548	27.1902	26.1247	28.9623	26.9617
	0.132725	-0.569493	NCKPL	P55160	Nck-associated protein 1-like (Hematopoietic protein 1) (Membrane-associated protein HEM-1)	NCKAP1L	Color2 [DarkGray]	1	4		+	+	NA	NA	16	12	4	8	4	11	13	10	7	8	26.3245	23.6237	23.9416	22.329	24.9496	26.1375	25.2844	24.5145	24.8392
	0.409012	-0.875048	PEX3	P56589	Peroxisomal biogenesis factor 3 (Peroxin-3) (Peroxisomal assembly protein PEX3)	PEX3	Color2 [DarkGray]	1	4		+	NA	+	NA	3	2	3	1	1	3	1	0	1	2	19.8935	19.9919	22.4064	23.3641	20.0156	21.6199	22.5021	22.3955	21.167
	0.929022	0.582742	TMM33	P57088	Transmembrane protein 33 (Protein DB83) (SHINC-3)	TMEM33	Color2 [DarkGray]	1	4		+	NA	+	NA	5	3	3	4	4	2	3	4	3	4	25.327	25.387	25.2717	25.9516	24.5564	24.9921	23.9264	25.3438	24.9588
	0.257141	0.216881	SC61B	P60468	Protein transport protein Sec61 subunit beta	SEC61B	Color2 [DarkGray]	1	4		+	+	NA	NA	3	3	2	3	3	3	3	3	3	3	23.9078	24.4572	24.1523	24.447	23.8284	24.1029	23.8582	24.3674	24.515
	0.588457	-0.432812	CDC42	P60953	Cell division control protein 42 homolog (G25K GTP-binding protein)	CDC42	Color2 [DarkGray]	1	4		+	NA	NA	+	4	4	4	3	3	4	4	3	4	4	24.9963	24.4841	26.1927	25.9261	25.0688	25.2772	25.8105	25.286	25.6314
	0.362349	-0.208903	RAB8A	P61006	Ras-related protein Rab-8A (Oncogene c-mel)	RAB8A	Color2 [DarkGray]	1	4		+	NA	NA	+	5	4	4	4	4	4	4	5	4	4	24.0207	24.4387	25.1531	24.649	24.387	24.4902	25.6881	24.7085	25.0901
	0.184133	0.018096	SPCS3	P61009	Signal peptidase complex subunit 3 (EC 3.4.-.-) (Microsomal signal peptidase 22/23 kDa subunit) (SPC22/23) (SPase 22/23 kDa subunit)	SPCS3	Color2 [DarkGray]	1	4		+	+	NA	NA	5	2	4	3	3	2	3	4	4	5	25.1876	25.1732	25.5755	26.3755	25.1283	25.1963	24.2228	26.6396	26.176
	1.43103	0.319534	CXCR4	P61073	C-X-C chemokine receptor type 4 (CXC-R4) (CXCR-4) (FB22) (Fusin) (HM89) (LCR1) (Leukocyte-derived seven transmembrane domain receptor) (LESTR) (Lipopolysaccharide-associated protein 3) (LAP-3) (LPS-associated protein 3) (NPYRL) (Stromal cell-derived factor 1 receptor) (SDF-1 receptor) (CD antigen CD184)	CXCR4	Color2 [DarkGray]	1	4		+	NA	+	NA	2	2	2	2	2	2	2	2	2	2	23.1436	23.2638	23.0092	23.0889	22.8644	22.9039	23.5158	22.6762	22.4945
	0.49796	-0.542373	RAP1A	P62834	Ras-related protein Rap-1A (C21KG) (G-22K) (GTP-binding protein smg p21A) (Ras-related protein Krev-1)	RAP1A	Color2 [DarkGray]	1	4		+	NA	NA	+	6	6	5	5	5	6	6	5	6	6	27.331	26.5116	27.2684	27.3419	27.4959	27.4315	27.5598	27.7787	28.1742
	0.471806	0.188043	VA0D1	P61421	V-type proton ATPase subunit d 1 (V-ATPase subunit d 1) (32 kDa accessory protein) (V-ATPase 40 kDa accessory protein) (V-ATPase AC39 subunit) (p39) (Vacuolar proton pump subunit d 1)	ATP6V0D1	Color2 [DarkGray]	1	4		+	NA	NA	+	9	5	3	9	9	5	4	9	6	4	25.7554	25.615	26.8707	27.2672	25.3642	25.63	26.0668	25.9946	26.201
	1.41312	-0.484	RHOA	P61586	Transforming protein RhoA (Rho cDNA clone 12) (h12)	RHOA	Color2 [DarkGray]	1	4		+	NA	NA	+	4	4	3	2	2	4	4	2	4	4	22.1848	21.9936	22.3132	21.8768	22.5518	22.5945	22.5243	22.4753	23.1436
	1.32287	0.356063	S61A1	P61619	Protein transport protein Sec61 subunit alpha isoform 1 (Sec61 alpha-1)	SEC61A1	Color2 [DarkGray]	1	4		+	NA	+	NA	10	8	6	9	9	6	6	7	6	6	26.2499	26.2897	25.4977	25.9346	25.8357	25.9918	25.0636	26.3731	26.1164
	0.711941	-0.0654459	RB11A	P62491	Ras-related protein Rab-11A (Rab-11) (YL8)	RAB11A	Color2 [DarkGray]	1	4		+	NA	NA	+	10	7	6	10	10	7	7	7	8	8	26.4627	26.5259	26.3522	26.7244	26.5722	26.5472	25.719	27.0844	26.8317
	0.253703	-0.958869	RAC1	P63000	Ras-related C3 botulinum toxin substrate 1 (Cell migration-inducing gene 5 protein) (Ras-like protein TC25) (p21-Rac1)	RAC1	Color2 [DarkGray]	1	4		+	NA	NA	+	2	2	1	2	2	2	2	2	2	2	24.9592	22.2265	21.8888	23.01	24.4035	24.7	22.6233	24.6592	24.2741
	0.305696	-0.684623	AP2B1	P63010	AP-2 complex subunit beta (AP105B) (Adaptor protein complex AP-2 subunit beta) (Adaptor-related protein complex 2 subunit beta) (Beta-2-adaptin) (Beta-adaptin) (Clathrin assembly protein complex 2 beta large chain) (Plasma membrane adaptor HA2/AP2 adaptin beta subunit)	AP2B1	Color2 [DarkGray]	1	4		+	NA	NA	+	8	6	4	6	5	6	6	6	5	6	26.9285	25.2873	25.289	24.085	26.693	26.892	25.9667	26.0435	26.6565
	0.54282	-1.42058	GBG5	P63218	Guanine nucleotide-binding protein G(I)/G(S)/G(O) subunit gamma-5	GNG5	Color2 [DarkGray]	1	4		+	NA	NA	+	2	2	2	2	2	2	2	2	1	1	23.3979	21.4449	23.842	23.578	23.702	23.982	25.0062	21.8068	22.9363
	0.462596	0.336586	RACK1	P63244	Receptor of activated protein C kinase 1 (Cell proliferation-inducing gene 21 protein) (Guanine nucleotide-binding protein subunit beta-2-like 1) (Guanine nucleotide-binding protein subunit beta-like protein 12.3) (Human lung cancer oncogene 7 protein) (HLC-7) (Receptor for activated C kinase) (Small ribosomal subunit protein RACK1) [Cleaved into: Receptor of activated protein C kinase 1, N-termi…	RACK1	Color2 [DarkGray]	1	4		+	NA	NA	+	15	12	12	12	11	12	11	12	12	12	28.6411	28.2979	27.2797	27.315	27.9189	28.347	27.2852	28.3439	28.5571
	0.771271	0.622668	NOMO3	P69849	Nodal modulator 3 (pM5 protein 3)	NOMO3	Color2 [DarkGray]	1	4		+	+	NA	NA	2	1	1	2	2	1	1	0	2	2	27.7737	28.2871	28.5002	29.3055	27.5533	27.2622	27.2942	28.666	28.6354
	0.132103	-0.268655	CXAR	P78310	Coxsackievirus and adenovirus receptor (CAR) (hCAR) (CVB3-binding protein) (Coxsackievirus B-adenovirus receptor) (HCVADR)	CXADR	Color2 [DarkGray]	1	4		+	+	NA	NA	10	6	4	3	3	7	6	1	9	7	25.0195	23.7425	23.0982	23.364	24.3653	24.934	22.0928	26.3424	24.5171
	0.184574	0.173455	SHPS1	P78324	Tyrosine-protein phosphatase non-receptor type substrate 1 (SHP substrate 1) (SHPS-1) (Brain Ig-like molecule with tyrosine-based activation motifs) (Bit) (CD172 antigen-like family member A) (Inhibitory receptor SHPS-1) (Macrophage fusion receptor) (MyD-1 antigen) (Signal-regulatory protein alpha-1) (Sirp-alpha-1) (Signal-regulatory protein alpha-2) (Sirp-alpha-2) (Signal-regulatory protein alph…	SIRPA	Color2 [DarkGray]	1	4		+	+	NA	NA	9	6	6	5	5	5	4	4	6	6	25.065	24.4736	24.65	24.727	24.4442	24.7475	24.8849	24.2633	22.686
	0.0496353	-0.127307	BT3A2	P78410	Butyrophilin subfamily 3 member A2	BTN3A2	Color2 [DarkGray]	1	4		+	+	NA	NA	5	3	3	2	3	4	4	3	3	3	27.0308	25.4108	24.6359	24.8753	26.1733	26.5228	25.9047	26.0144	25.0268
	0.0601862	-0.0877781	ADA17	P78536	Disintegrin and metalloproteinase domain-containing protein 17 (ADAM 17) (EC 3.4.24.86) (Snake venom-like protease) (TNF-alpha convertase) (TNF-alpha-converting enzyme) (CD antigen CD156b)	ADAM17	Color2 [DarkGray]	1	4		+	+	NA	NA	11	8	7	7	8	8	7	5	8	7	26.4734	25.5755	25.5477	25.7529	25.9553	26.2691	26.042	26.8264	25.3289
	0.420315	-0.651331	DRB3	P79483	HLA class II histocompatibility antigen, DR beta 3 chain (MHC class II antigen DRB3)	HLA-DRB3	Color2 [DarkGray]	1	4		+	+	NA	NA	2	2	2	2	2	2	2	2	2	2	26.7282	25.5699	26.5402	27.1183	26.7361	26.8647	26.1476	28.0889	27.2352
	0.24781	0.0364056	RHOG	P84095	Rho-related GTP-binding protein RhoG	RHOG	Color2 [DarkGray]	1	4		+	NA	NA	+	4	2	2	3	2	2	2	2	3	3	24.5958	24.6442	24.4259	24.8626	24.5361	24.6311	24.6875	25.0643	25.1304
	0.0457869	-0.0770273	EFNB1	P98172	Ephrin-B1 (EFL-3) (ELK ligand) (ELK-L) (EPH-related receptor tyrosine kinase ligand 2) (LERK-2)	EFNB1	Color2 [DarkGray]	1	4		+	+	NA	NA	6	6	3	3	3	3	6	1	6	5	25.2092	24.4644	24.2919	24.3429	24.5206	25.3071	21.2784	25.7223	23.8052
	0.571319	-0.498775	AT2C1	P98194	Calcium-transporting ATPase type 2C member 1 (ATPase 2C1) (EC 3.6.3.8) (ATP-dependent Ca(2+) pump PMR1)	ATP2C1	Color2 [DarkGray]	1	4		+	NA	+	NA	3	2	2	3	3	2	2	2	2	2	21.1439	21.5828	22.4889	22.2959	22.1067	21.6176	21.4998	22.5679	23.4686
	0.142694	-0.271958	AT11A	P98196	Probable phospholipid-transporting ATPase IH (EC 3.6.3.1) (ATPase IS) (ATPase class VI type 11A) (P4-ATPase flippase complex alpha subunit ATP11A)	ATP11A	Color2 [DarkGray]	1	4		+	NA	+	NA	3	0	0	3	2	0	0	3	0	0	22.0176	21.1206	23.817	24.7243	21.3579	22.3242	23.4382	21.3991	21.0654
	0.862128	0.412028	MPCP	Q00325	Phosphate carrier protein, mitochondrial (Phosphate transport protein) (PTP) (Solute carrier family 25 member 3)	SLC25A3	Color2 [DarkGray]	1	4		+	NA	+	NA	10	6	8	8	8	7	7	8	8	9	28.2288	28.1142	28.3382	28.7631	27.9204	27.5985	27.3117	28.9318	28.5244
	0.0463047	0.261035	REEP5	Q00765	Receptor expression-enhancing protein 5 (Polyposis locus protein 1) (Protein TB2)	REEP5	Color2 [DarkGray]	1	4		+	NA	+	NA	4	2	1	2	2	2	1	2	2	3	23.2273	22.1195	21.9166	21.8404	24.1416	20.6832	23.1072	24.2765	24.307
	0.479847	-0.324318	CAP1	Q01518	Adenylyl cyclase-associated protein 1 (CAP 1)	CAP1	Color2 [DarkGray]	1	4		+	NA	NA	+	5	2	2	3	3	3	4	4	3	3	21.8498	21.3409	21.1199	23.332	21.9355	21.9038	22.0557	21.7744	21.2397
	0.298097	0.327312	LAT1	Q01650	Large neutral amino acids transporter small subunit 1 (4F2 light chain) (4F2 LC) (4F2LC) (CD98 light chain) (Integral membrane protein E16) (L-type amino acid transporter 1) (hLAT1) (Solute carrier family 7 member 5) (y+ system cationic amino acid transporter)	SLC7A5	Color2 [DarkGray]	1	4		+	NA	+	NA	11	9	8	9	9	9	8	9	8	7	31.6039	31.021	29.0299	29.3037	30.7046	31.2657	30.5831	30.3612	28.7976
	0.0560921	0.129771	DSG1	Q02413	Desmoglein-1 (Cadherin family member 4) (Desmosomal glycoprotein 1) (DG1) (DGI) (Pemphigus foliaceus antigen)	DSG1	Color2 [DarkGray]	1	4		+	+	NA	NA	14	0	1	12	14	2	2	5	2	1	22.842	22.4454	24.4213	28.1143	23.2391	21.7888	23.5935	22.6093	21.4939
	1.36747	0.470332	M2OM	Q02978	Mitochondrial 2-oxoglutarate/malate carrier protein (OGCP) (Solute carrier family 25 member 11)	SLC25A11	Color2 [DarkGray]	1	4		+	NA	+	NA	10	5	3	7	7	5	5	7	5	6	26.262	26.4358	26.6819	27.1448	25.8277	25.9295	25.8172	26.2365	26.3251
	1.27354	1.59459	TAP1	Q03518	Antigen peptide transporter 1 (APT1) (ATP-binding cassette sub-family B member 2) (Peptide supply factor 1) (Peptide transporter PSF1) (PSF-1) (Peptide transporter TAP1) (Peptide transporter involved in antigen processing 1) (Really interesting new gene 4 protein)	TAP1	Color2 [DarkGray]	1	4		+	NA	+	NA	12	5	4	11	11	2	2	8	5	8	25.0185	24.4898	27.9774	28.204	23.4375	22.8817	24.9721	25.3821	26.7827
	0.272914	-0.233089	TAP2	Q03519	Antigen peptide transporter 2 (APT2) (ATP-binding cassette sub-family B member 3) (Peptide supply factor 2) (Peptide transporter PSF2) (PSF-2) (Peptide transporter TAP2) (Peptide transporter involved in antigen processing 2) (Really interesting new gene 11 protein)	TAP2	Color2 [DarkGray]	1	4		+	NA	+	NA	7	4	4	7	7	5	5	5	4	4	25.8775	26.3521	26.9369	27.2303	26.5511	26.1446	25.6667	26.8542	27.4224
	0.133646	0.192525	ATP7A	Q04656	Copper-transporting ATPase 1 (EC 3.6.3.54) (Copper pump 1) (Menkes disease-associated protein)	ATP7A	Color2 [DarkGray]	1	4		+	NA	+	NA	15	9	7	9	8	9	10	10	12	10	26.6956	25.8635	25.1395	25.2003	25.8178	26.3563	25.5017	27.0529	25.6945
	0.368939	0.109184	NOTC2	Q04721	Neurogenic locus notch homolog protein 2 (Notch 2) (hN2) [Cleaved into: Notch 2 extracellular truncation (N2ECD);Notch 2 intracellular domain (N2ICD)]	NOTCH2	Color2 [DarkGray]	1	4		+	+	NA	NA	6	3	3	2	3	3	3	2	3	3	25.62	25.4647	25.9827	26.468	25.3544	25.5119	25.829	25.7236	24.4898
	0.0162418	0.0169735	PCDH1	Q08174	Protocadherin-1 (Cadherin-like protein 1) (Protocadherin-42) (PC42)	PCDH1	Color2 [DarkGray]	1	4		+	+	NA	NA	7	3	0	5	4	1	2	1	6	6	22.9638	22.3659	23.2094	22.9997	22.5159	22.7798	21.8442	25.3867	25.4507
	0.0980231	-0.173577	I10R2	Q08334	Interleukin-10 receptor subunit beta (IL-10 receptor subunit beta) (IL-10R subunit beta) (IL-10RB) (Cytokine receptor class-II member 4) (Cytokine receptor family 2 member 4) (CRF2-4) (Interleukin-10 receptor subunit 2) (IL-10R subunit 2) (IL-10R2) (CD antigen CDw210b)	IL10RB	Color2 [DarkGray]	1	4		+	+	NA	NA	2	1	1	2	2	1	1	2	1	0	21.47	21.956	21.0769	22.0128	21.3435	22.4296	22.3222	22.1241	22.8417
	0.075832	0.035943	S20A2	Q08357	Sodium-dependent phosphate transporter 2 (Gibbon ape leukemia virus receptor 2) (GLVR-2) (Phosphate transporter 2) (PiT-2) (Pit2) (hPit2) (Solute carrier family 20 member 2)	SLC20A2	Color2 [DarkGray]	1	4		+	NA	+	NA	6	6	5	6	6	5	6	5	4	4	25.5692	25.3706	24.142	24.4599	25.3129	25.5551	24.7924	23.526	22.7647
	0.0449197	-0.151583	MFGM	Q08431	Lactadherin (Breast epithelial antigen BA46) (HMFG) (MFGM) (Milk fat globule-EGF factor 8) (MFG-E8) (SED1) [Cleaved into: Lactadherin short form;Medin]	MFGE8	Color2 [DarkGray]	1	4		+	NA	NA	+	12	6	5	9	9	6	6	7	6	6	27.3674	25.3501	26.6644	27.4515	26.1091	26.9116	26.204	27.4943	26.0494
	1.40686	-2.35048	DSC1	Q08554	Desmocollin-1 (Cadherin family member 1) (Desmosomal glycoprotein 2/3) (DG2/DG3)	DSC1	Color2 [DarkGray]	1	4		+	+	NA	NA	5	2	2	4	4	4	3	2	4	3	21.8272	22.5851	25.1725	26.0651	24.8504	24.2628	23.6165	25.1786	22.6857
	0.204647	0.271906	CD47	Q08722	Leukocyte surface antigen CD47 (Antigenic surface determinant protein OA3) (Integrin-associated protein) (IAP) (Protein MER6) (CD antigen CD47)	CD47	Color2 [DarkGray]	1	4		+	NA	+	NA	6	6	6	5	5	6	6	5	6	5	31.0407	30.362	29.5264	29.5709	30.0982	30.7607	30.8019	30.38	29.1063
	1.73276	-1.73528	MGT5A	Q09328	Alpha-1,6-mannosylglycoprotein 6-beta-N-acetylglucosaminyltransferase A (EC 2.4.1.155) (Alpha-mannoside beta-1,6-N-acetylglucosaminyltransferase) (GlcNAc-T V) (GNT-V) (Mannoside acetylglucosaminyltransferase 5) (N-acetylglucosaminyl-transferase V)	MGAT5	Color2 [DarkGray]	1	4		+	+	NA	NA	8	1	1	7	7	2	2	2	4	4	21.9589	21.6768	24.606	25.6499	23.3597	23.7465	23.2859	25.2023	24.809
	0.320428	-1.36007	MGAT2	Q10469	Alpha-1,6-mannosyl-glycoprotein 2-beta-N-acetylglucosaminyltransferase (EC 2.4.1.143) (Beta-1,2-N-acetylglucosaminyltransferase II) (GlcNAc-T II) (GNT-II) (Mannoside acetylglucosaminyltransferase 2) (N-glycosyl-oligosaccharide-glycoprotein N-acetylglucosaminyltransferase II)	MGAT2	Color2 [DarkGray]	1	4		+	+	NA	NA	9	3	1	6	7	3	3	3	5	5	25.3294	22.2675	25.9155	26.3325	25.5157	24.8013	24.2873	26.5213	26.0464
	0.0901454	-0.120975	GALT2	Q10471	Polypeptide N-acetylgalactosaminyltransferase 2 (EC 2.4.1.41) (Polypeptide GalNAc transferase 2) (GalNAc-T2) (pp-GaNTase 2) (Protein-UDP acetylgalactosaminyltransferase 2) (UDP-GalNAc:polypeptide N-acetylgalactosaminyltransferase 2) [Cleaved into: Polypeptide N-acetylgalactosaminyltransferase 2 soluble form]	GALNT2	Color2 [DarkGray]	1	4		+	+	NA	NA	18	13	11	12	14	12	13	9	14	15	26.7568	26.3067	27.508	28.1534	27.0404	26.2651	26.3115	28.3742	28.2545
	1.47742	-0.367333	GALT1	Q10472	Polypeptide N-acetylgalactosaminyltransferase 1 (EC 2.4.1.41) (Polypeptide GalNAc transferase 1) (GalNAc-T1) (pp-GaNTase 1) (Protein-UDP acetylgalactosaminyltransferase 1) (UDP-GalNAc:polypeptide N-acetylgalactosaminyltransferase 1) [Cleaved into: Polypeptide N-acetylgalactosaminyltransferase 1 soluble form]	GALNT1	Color2 [DarkGray]	1	4		+	+	NA	NA	11	6	2	8	8	3	4	5	5	8	24.6775	24.559	25.8403	26.6827	25.0205	24.9506	24.5439	26.4454	26.3093
	0.482149	0.364854	BST2	Q10589	Bone marrow stromal antigen 2 (BST-2) (HM1.24 antigen) (Tetherin) (CD antigen CD317)	BST2	Color2 [DarkGray]	1	4		+	+	NA	NA	6	5	5	6	6	5	5	5	5	5	30.5149	30.3553	30.3705	30.9613	29.7962	30.3444	29.6042	30.0435	29.0223
	0.352056	1.1763	TMM94	Q12767	Transmembrane protein 94	TMEM94	Color2 [DarkGray]	1	4		+	NA	+	NA	5	2	2	4	2	2	2	1	2	1	22.2064	23.6072	22.0762	21.9841	22.7602	20.7008	21.8211	21.8577	21.1568
	0.357153	-1.58924	STX4	Q12846	Syntaxin-4 (Renal carcinoma antigen NY-REN-31)	STX4	Color2 [DarkGray]	1	4		+	+	NA	NA	7	2	1	7	7	5	2	6	3	2	24.8436	21.5569	23.8242	24.1011	24.5559	25.0231	24.5321	24.434	24.687
	0.131102	-0.256142	CNTN1	Q12860	Contactin-1 (Glycoprotein gp135) (Neural cell surface protein F3)	CNTN1	Color2 [DarkGray]	1	4		+	NA	NA	+	27	18	10	14	8	16	20	19	18	17	27.596	26.6133	25.7273	25.3008	26.9037	27.8179	27.7093	27.1907	26.1043
	0.237566	-0.371528	LMAN2	Q12907	Vesicular integral-membrane protein VIP36 (Glycoprotein GP36b) (Lectin mannose-binding 2) (Vesicular integral-membrane protein 36) (VIP36)	LMAN2	Color2 [DarkGray]	1	4		+	+	NA	NA	16	11	9	14	15	12	10	12	14	14	29.0138	27.9859	28.6921	29.3197	29.1073	28.6355	27.8434	30.3749	30.5259
	0.310439	0.556215	PTPRJ	Q12913	Receptor-type tyrosine-protein phosphatase eta (Protein-tyrosine phosphatase eta) (R-PTP-eta) (EC 3.1.3.48) (Density-enhanced phosphatase 1) (DEP-1) (HPTP eta) (Protein-tyrosine phosphatase receptor type J) (R-PTP-J) (CD antigen CD148)	PTPRJ	Color2 [DarkGray]	1	4		+	+	NA	NA	6	3	3	0	2	3	2	0	1	1	21.8409	22.9795	21.3158	21.5312	21.516	22.192	21.5913	21.0955	21.6105
	0.33236	-1.88895	DLG1	Q12959	Disks large homolog 1 (Synapse-associated protein 97) (SAP-97) (SAP97) (hDlg)	DLG1	Color2 [DarkGray]	1	4		+	NA	NA	+	9	6	2	7	5	8	7	8	8	8	25.9154	21.7095	24.627	24.2408	25.5243	25.8786	25.604	25.0632	24.9933
	0.0257117	0.0766277	CLN3	Q13286	Battenin (Batten disease protein) (Protein CLN3)	CLN3	Color2 [DarkGray]	1	4		+	NA	+	NA	4	2	1	3	3	1	2	3	2	3	23.2542	21.4879	23.1132	24.0842	21.9695	22.6194	23.1265	23.3871	23.6319
	0.315601	0.440216	NNTM	Q13423	NAD(P) transhydrogenase, mitochondrial (EC 1.6.1.2) (Nicotinamide nucleotide transhydrogenase) (Pyridine nucleotide transhydrogenase)	NNT	Color2 [DarkGray]	1	4		+	NA	+	NA	25	19	18	18	19	18	15	14	22	19	27.4707	28.3421	27.9117	28.2908	27.7428	27.1896	27.134	28.4872	28.1165
	0.663408	-0.842459	SNTB2	Q13425	Beta-2-syntrophin (59 kDa dystrophin-associated protein A1 basic component 2) (Syntrophin-3) (SNT3) (Syntrophin-like) (SNTL)	SNTB2	Color2 [DarkGray]	1	4		+	NA	NA	+	7	4	2	5	4	4	4	5	4	3	24.8963	24.1723	23.7592	23.9889	25.6818	25.0718	24.5191	24.6929	24.5562
	0.165325	0.154531	S39A6	Q13433	Zinc transporter ZIP6 (Estrogen-regulated protein LIV-1) (Solute carrier family 39 member 6) (Zrt- and Irt-like protein 6) (ZIP-6)	SLC39A6	Color2 [DarkGray]	1	4		+	NA	+	NA	6	6	6	2	2	6	6	2	6	5	24.8924	24.7607	24.1832	24.6954	24.3513	24.9927	24.9649	24.0637	23.4989
	0.424098	0.229283	ADA15	Q13444	Disintegrin and metalloproteinase domain-containing protein 15 (ADAM 15) (EC 3.4.24.-) (Metalloprotease RGD disintegrin protein) (Metalloproteinase-like, disintegrin-like, and cysteine-rich protein 15) (MDC-15) (Metargidin)	ADAM15	Color2 [DarkGray]	1	4		+	+	NA	NA	13	5	5	10	11	7	5	7	7	6	26.055	25.7986	26.2438	26.0362	25.5397	25.8554	26.3741	25.8327	25.3825
	0.747389	0.460787	TMED1	Q13445	Transmembrane emp24 domain-containing protein 1 (Interleukin-1 receptor-like 1 ligand) (Putative T1/ST2 receptor-binding protein) (p24 family protein gamma-1) (Tp24) (p24gamma1)	TMED1	Color2 [DarkGray]	1	4		+	+	NA	NA	4	2	1	2	2	2	2	1	3	2	22.4318	22.8789	21.8332	23.2738	22.2311	22.158	22.2365	23.8962	22.6243
	0.547947	-0.985542	VPP3	Q13488	V-type proton ATPase 116 kDa subunit a isoform 3 (V-ATPase 116 kDa isoform a3) (Osteoclastic proton pump 116 kDa subunit) (OC-116 kDa) (OC116) (T-cell immune regulator 1) (T-cell immune response cDNA7 protein) (TIRC7) (Vacuolar proton translocating ATPase 116 kDa subunit a isoform 3)	TCIRG1	Color2 [DarkGray]	1	4		+	NA	+	NA	14	6	2	13	12	6	5	6	7	8	24.9397	23.7007	27.3444	27.8994	25.5809	25.0305	24.4288	25.9584	27.2724
	0.433392	0.404382	MTX1	Q13505	Metaxin-1 (Mitochondrial outer membrane import complex protein 1)	MTX1	Color2 [DarkGray]	1	4		+	+	NA	NA	4	0	0	4	4	0	0	3	1	1	21.4292	22.0445	25.354	26.0251	21.5019	21.163	25.8423	22.5328	21.088
	0.217589	-0.628024	STIM1	Q13586	Stromal interaction molecule 1	STIM1	Color2 [DarkGray]	1	4		+	+	NA	NA	17	4	3	9	9	7	4	4	8	15	22.9402	21.4648	24.1527	24.6441	23.5574	22.1036	22.468	25.0713	27.1977
	0.345375	-0.189807	MOGS	Q13724	Mannosyl-oligosaccharide glucosidase (EC 3.2.1.106) (Processing A-glucosidase I)	MOGS	Color2 [DarkGray]	1	4		+	+	NA	NA	28	14	12	19	20	18	13	13	19	20	26.4723	26.503	27.2436	28.0919	26.8815	26.4734	26.4856	27.8655	28.2982
	0.596542	0.536662	CD166	Q13740	CD166 antigen (Activated leukocyte cell adhesion molecule) (CD antigen CD166)	ALCAM	Color2 [DarkGray]	1	4		+	+	NA	NA	10	6	6	4	5	6	5	6	7	4	26.1607	25.8662	24.7232	24.8844	25.1726	25.7809	25.5471	27.002	24.929
	0.193774	-0.261808	RB33A	Q14088	Ras-related protein Rab-33A (Small GTP-binding protein S10)	RAB33A	Color2 [DarkGray]	1	4		+	NA	NA	+	2	0	1	1	1	2	2	1	1	1	22.0028	21.244	22.7604	22.7926	21.5914	22.179	22.7014	20.841	20.939
	0.0147531	-0.0559206	SCRB2	Q14108	Lysosome membrane protein 2 (85 kDa lysosomal membrane sialoglycoprotein) (LGP85) (CD36 antigen-like 2) (Lysosome membrane protein II) (LIMP II) (Scavenger receptor class B member 2) (CD antigen CD36)	SCARB2	Color2 [DarkGray]	1	4		+	NA	+	NA	13	5	2	9	9	6	4	7	7	8	26.6913	24.4647	26.7157	27.283	26.0347	25.2331	25.4028	26.9625	27.6258
	0.302237	0.895325	LRP8	Q14114	Low-density lipoprotein receptor-related protein 8 (LRP-8) (Apolipoprotein E receptor 2)	LRP8	Color2 [DarkGray]	1	4		+	+	NA	NA	4	3	3	3	3	1	3	0	2	2	23.3015	23.3515	22.35	21.3897	21.3389	23.5234	21.789	21.7573	21.8858
	0.672661	0.599906	DAG1	Q14118	Dystroglycan (Dystrophin-associated glycoprotein 1) [Cleaved into: Alpha-dystroglycan (Alpha-DG);Beta-dystroglycan (Beta-DG)]	DAG1	Color2 [DarkGray]	1	4		+	+	NA	NA	11	7	7	4	4	8	7	4	6	4	26.7312	27.1968	24.8731	25.0239	26.1274	26.6007	26.2303	27.2339	25.0034
	0.109374	-0.134875	DSG2	Q14126	Desmoglein-2 (Cadherin family member 5) (HDGC)	DSG2	Color2 [DarkGray]	1	4		+	+	NA	NA	21	10	10	13	15	12	9	13	14	10	27.1902	26.378	26.0696	26.9941	26.8215	27.0164	25.9776	27.0559	25.3171
	0.501516	-0.915651	SCRIB	Q14160	Protein scribble homolog (Scribble) (hScrib) (Protein LAP4)	SCRIB	Color2 [DarkGray]	1	4		+	NA	NA	+	24	13	4	16	9	14	17	15	10	13	27.0165	25.6659	26.1425	25.0222	27.1208	27.3929	27.4686	26.3246	26.7767
	0.0675772	-0.0309076	MLEC	Q14165	Malectin	MLEC	Color2 [DarkGray]	1	4		+	+	NA	NA	8	3	2	4	5	4	2	2	6	7	23.3569	23.6243	23.8569	25.1731	23.5897	23.4534	23.3045	24.4807	25.2591
	0.379824	0.446279	SELPL	Q14242	P-selectin glycoprotein ligand 1 (PSGL-1) (Selectin P ligand) (CD antigen CD162)	SELPLG	Color2 [DarkGray]	1	4		+	+	NA	NA	6	5	5	6	6	5	5	6	4	3	27.7099	28.4795	27.3117	27.4755	27.4355	27.8614	27.6549	26.9892	25.7365
	0.336463	-0.222104	FLOT2	Q14254	Flotillin-2 (Epidermal surface antigen) (ESA) (Membrane component chromosome 17 surface marker 1)	FLOT2	Color2 [DarkGray]	1	4		+	NA	NA	+	18	11	11	14	13	10	11	13	11	11	27.2248	26.834	26.2958	26.3759	27.1032	27.3998	27.3106	26.7949	26.3479
	0.689448	-0.441962	FKBP8	Q14318	Peptidyl-prolyl cis-trans isomerase FKBP8 (PPIase FKBP8) (EC 5.2.1.8) (38 kDa FK506-binding protein) (38 kDa FKBP) (FKBP-38) (hFKBP38) (FK506-binding protein 8) (FKBP-8) (FKBPR38) (Rotamase)	FKBP8	Color2 [DarkGray]	1	4		+	+	NA	NA	6	4	3	4	4	4	3	3	4	4	23.3273	23.4763	24.4729	24.4336	24.0698	23.6177	23.2438	23.7335	24.3847
	0.418533	-0.713465	GNA13	Q14344	Guanine nucleotide-binding protein subunit alpha-13 (G alpha-13) (G-protein subunit alpha-13)	GNA13	Color2 [DarkGray]	1	4		+	NA	NA	+	11	7	5	7	9	7	6	9	7	7	26.6262	25.3769	25.249	25.2273	26.5716	26.8584	26.2954	25.3563	25.9669
	0.377135	-1.08051	S29A2	Q14542	Equilibrative nucleoside transporter 2 (36 kDa nucleolar protein HNP36) (Delayed-early response protein 12) (Equilibrative nitrobenzylmercaptopurine riboside-insensitive nucleoside transporter) (Equilibrative NBMPR-insensitive nucleoside transporter) (Hydrophobic nucleolar protein, 36 kDa) (Nucleoside transporter, ei-type) (Solute carrier family 29 member 2)	SLC29A2	Color2 [DarkGray]	1	4		+	NA	+	NA	2	1	2	2	2	2	2	2	2	2	21.8288	23.9545	22.6296	23.1659	24.1124	23.8319	24.008	23.414	22.4534
	0.249421	0.268605	ITPR3	Q14573	Inositol 1,4,5-trisphosphate receptor type 3 (IP3 receptor isoform 3) (IP3R 3) (InsP3R3) (Type 3 inositol 1,4,5-trisphosphate receptor) (Type 3 InsP3 receptor)	ITPR3	Color2 [DarkGray]	1	4		+	NA	+	NA	10	4	3	3	4	5	4	2	6	6	23.9223	24.7044	23.5881	24.0039	24.0437	24.0459	24.0894	24.2671	24.855
	0.587243	-0.588653	RFTN1	Q14699	Raftlin (Cell migration-inducing gene 2 protein) (Raft-linking protein)	RFTN1	Color2 [DarkGray]	1	4		+	NA	NA	+	9	5	2	3	2	5	6	3	4	7	24.6029	23.8508	21.484	21.7365	24.8402	24.7907	21.6614	24.0436	25.2385
	0.976212	0.472521	LBR	Q14739	Lamin-B receptor (Integral nuclear envelope inner membrane protein) (LMN2R)	LBR	Color2 [DarkGray]	1	4		+	NA	+	NA	16	11	10	13	14	10	9	13	11	12	27.9766	28.3057	28.2276	28.4767	27.6978	27.6395	27.2357	28.3757	28.4225
	0.098919	-0.133324	GOGB1	Q14789	Golgin subfamily B member 1 (372 kDa Golgi complex-associated protein) (GCP372) (Giantin) (Macrogolgin)	GOLGB1	Color2 [DarkGray]	1	4		+	+	NA	NA	25	6	12	7	5	16	9	3	15	20	23.3438	23.7715	24.0091	23.6758	24.0905	23.2915	22.7471	24.6681	25.5319
	0.503722	-0.414392	GAPD1	Q14C86	GTPase-activating protein and VPS9 domain-containing protein 1 (GAPex-5) (Rab5-activating protein 6)	GAPVD1	Color2 [DarkGray]	1	4		+	NA	NA	+	4	2	1	1	0	2	1	1	2	3	21.8976	22.0281	21.7662	23.0183	22.0738	22.6807	21.5452	22.0621	22.0082
	0.615919	0.523129	SPCS2	Q15005	Signal peptidase complex subunit 2 (EC 3.4.-.-) (Microsomal signal peptidase 25 kDa subunit) (SPase 25 kDa subunit)	SPCS2	Color2 [DarkGray]	1	4		+	NA	+	NA	7	3	3	3	6	3	3	4	3	4	24.1507	24.7052	24.0428	25.0944	24.0614	23.7482	23.3546	25.1995	24.6954
	0.0493772	0.0411215	U5S1	Q15029	116 kDa U5 small nuclear ribonucleoprotein component (Elongation factor Tu GTP-binding domain-containing protein 2) (SNU114 homolog) (hSNU114) (U5 snRNP-specific protein, 116 kDa) (U5-116 kDa)	EFTUD2	Color2 [DarkGray]	1	4		+	NA	NA	+	35	20	16	29	28	19	18	24	16	25	28.6362	29.0627	29.015	28.8989	28.9723	28.6444	28.5074	28.3509	29.2632
	0.945485	0.586571	S39AE	Q15043	Zinc transporter ZIP14 (LIV-1 subfamily of ZIP zinc transporter 4) (LZT-Hs4) (Solute carrier family 39 member 14) (Zrt- and Irt-like protein 14) (ZIP-14)	SLC39A14	Color2 [DarkGray]	1	4		+	NA	+	NA	2	2	2	2	2	2	2	2	2	2	26.0728	25.9735	24.41	24.9194	25.226	25.6472	25.7719	24.356	24.1082
	0.0561217	-0.175544	EBP	Q15125	3-beta-hydroxysteroid-Delta(8),Delta(7)-isomerase (EC 5.3.3.5) (Cholestenol Delta-isomerase) (Delta(8)-Delta(7) sterol isomerase) (D8-D7 sterol isomerase) (Emopamil-binding protein)	EBP	Color2 [DarkGray]	1	4		+	NA	+	NA	2	1	1	2	2	1	1	2	1	1	22.5137	20.4828	24.8249	25.5204	21.6303	21.7173	23.9145	22.2953	22.9378
	0.258036	0.51417	NECT1	Q15223	Nectin-1 (Herpes virus entry mediator C) (Herpesvirus entry mediator C) (HveC) (Herpesvirus Ig-like receptor) (HIgR) (Nectin cell adhesion molecule 1) (Poliovirus receptor-related protein 1) (CD antigen CD111)	NECTIN1	Color2 [DarkGray]	1	4		+	+	NA	NA	5	4	3	3	4	2	3	2	4	3	25.7408	24.4292	24.6286	24.4407	24.2603	24.8813	24.6126	26.0093	25.1874
	1.62692	-0.423289	RAB35	Q15286	Ras-related protein Rab-35 (GTP-binding protein RAY) (Ras-related protein Rab-1C)	RAB35	Color2 [DarkGray]	1	4		+	NA	NA	+	7	4	3	4	4	5	5	3	5	6	24.0523	23.9331	24.9002	24.7944	24.3871	24.4449	24.935	24.7419	24.7476
	0.151847	0.117872	TMED2	Q15363	Transmembrane emp24 domain-containing protein 2 (Membrane protein p24A) (p24) (p24 family protein beta-1) (p24beta1)	TMED2	Color2 [DarkGray]	1	4		+	+	NA	NA	4	2	2	2	2	1	2	1	2	3	21.0699	20.5303	21.5558	22.1918	20.6907	20.6737	22.5939	21.323	23.1937
	1.93463	2.70868	RHEB	Q15382	GTP-binding protein Rheb (Ras homolog enriched in brain)	RHEB	Color2 [DarkGray]	1	4		+	NA	NA	+	5	2	2	5	5	1	1	3	1	2	23.8686	24.262	23.3518	23.8086	21.1373	21.576	23.7041	22.5472	23.6247
	0.776292	-0.914051	TOM20	Q15388	Mitochondrial import receptor subunit TOM20 homolog (Mitochondrial 20 kDa outer membrane protein) (Outer mitochondrial membrane receptor Tom20)	TOMM20	Color2 [DarkGray]	1	4		+	+	NA	NA	3	1	1	2	3	2	1	2	2	2	21.9155	22.0412	23.8737	24.1182	23.3177	22.4671	23.2795	24.0269	23.4939
	0.0553823	-0.0439939	TRAM1	Q15629	Translocating chain-associated membrane protein 1	TRAM1	Color2 [DarkGray]	1	4		+	NA	+	NA	4	2	1	3	3	2	2	2	3	4	23.4544	23.2194	23.6008	24.1902	23.6105	23.1512	22.6107	24.372	24.7117
	0.46286	-0.99143	NSDHL	Q15738	Sterol-4-alpha-carboxylate 3-dehydrogenase, decarboxylating (EC 1.1.1.170) (Protein H105e3)	NSDHL	Color2 [DarkGray]	1	4		+	+	NA	NA	5	0	1	1	2	2	0	0	3	3	21.0082	22.2321	21.9777	22.5608	23.1386	22.0846	21.0298	23.2663	23.9506
	0.0696956	0.0901785	AAAT	Q15758	Neutral amino acid transporter B(0) (ATB(0)) (Baboon M7 virus receptor) (RD114/simian type D retrovirus receptor) (Sodium-dependent neutral amino acid transporter type 2) (Solute carrier family 1 member 5)	SLC1A5	Color2 [DarkGray]	1	4		+	NA	+	NA	15	13	12	14	14	13	13	13	13	13	30.2838	29.5803	28.5531	28.932	29.6028	30.0809	30.4795	28.6438	27.1854
	0.748427	1.87431	RAB30	Q15771	Ras-related protein Rab-30	RAB30	Color2 [DarkGray]	1	4		+	NA	NA	+	4	3	2	1	3	2	2	1	4	3	23.642	21.8101	22.5195	24.8035	20.9364	20.767	21.9855	23.9908	23.852
	0.248666	-0.676268	VAS1	Q15904	V-type proton ATPase subunit S1 (V-ATPase subunit S1) (Protein XAP-3) (V-ATPase Ac45 subunit) (V-ATPase S1 accessory protein) (Vacuolar proton pump subunit S1)	ATP6AP1	Color2 [DarkGray]	1	4		+	+	NA	NA	10	4	3	8	9	3	3	5	4	6	25.4259	23.4937	26.8107	27.5137	25.3394	24.9327	25.3465	26.4403	26.2777
	0.103976	0.358036	SYPL1	Q16563	Synaptophysin-like protein 1 (Pantophysin)	SYPL1	Color2 [DarkGray]	1	4		+	NA	+	NA	4	2	1	4	4	1	1	3	1	1	22.0547	21.6634	25.4384	26.0152	22.6462	20.3558	25.4973	22.1053	21.9444
	0.350675	-0.707002	OCLN	Q16625	Occludin	OCLN	Color2 [DarkGray]	1	4		+	NA	+	NA	4	3	0	4	2	2	3	4	3	3	21.9974	20.4967	21.2533	21.3932	21.9179	21.9902	22.6225	22.4734	21.7016
	0.120434	-0.0647745	MA2A1	Q16706	Alpha-mannosidase 2 (EC 3.2.1.114) (Golgi alpha-mannosidase II) (AMan II) (Man II) (Mannosidase alpha class 2A member 1) (Mannosyl-oligosaccharide 1,3-1,6-alpha-mannosidase)	MAN2A1	Color2 [DarkGray]	1	4		+	+	NA	NA	39	18	14	30	33	18	18	24	24	24	28.4085	28.1122	28.6546	29.2954	28.4334	28.2168	27.9098	29.0834	29.2167
	0.183709	0.178079	MIC60	Q16891	MICOS complex subunit MIC60 (Cell proliferation-inducing gene 4/52 protein) (Mitochondrial inner membrane protein) (Mitofilin) (p87/89)	IMMT	Color2 [DarkGray]	1	4		+	+	NA	NA	39	30	26	29	26	29	27	27	33	36	29.4345	30.0697	29.8492	30.4029	29.7026	29.4454	29.7762	30.3851	30.3035
	2.50086	-1.27893	D19L1	Q2PZI1	Probable C-mannosyltransferase DPY19L1 (EC 2.4.1.-) (Dpy-19-like protein 1) (Protein dpy-19 homolog 1)	DPY19L1	Color2 [DarkGray]	1	4		+	NA	+	NA	3	1	0	3	3	1	0	1	3	2	20.7962	20.9336	22.9005	24.3985	22.1655	22.1221	20.4099	23.7558	23.8018
	0.312597	1.52054	GNPTA	Q3T906	N-acetylglucosamine-1-phosphotransferase subunits alpha/beta (EC 2.7.8.17) (GlcNAc-1-phosphotransferase subunits alpha/beta) (Stealth protein GNPTAB) (UDP-N-acetylglucosamine-1-phosphotransferase subunits alpha/beta) [Cleaved into: N-acetylglucosamine-1-phosphotransferase subunit alpha;N-acetylglucosamine-1-phosphotransferase subunit beta]	GNPTAB	Color2 [DarkGray]	1	4		+	NA	+	NA	5	2	3	3	3	1	3	0	3	4	25.4594	22.963	24.2719	24.1347	21.396	23.9854	23.001	24.6141	24.674
	0.285703	1.66207	TIM50	Q3ZCQ8	Mitochondrial import inner membrane translocase subunit TIM50	TIMM50	Color2 [DarkGray]	1	4		+	+	NA	NA	7	1	2	5	6	2	2	4	2	3	22.5348	23.1391	23.0864	23.7817	23.2895	19.0602	22.8314	23.0029	22.8038
	1.71835	-0.499277	GXLT1	Q4G148	Glucoside xylosyltransferase 1 (EC 2.4.2.n2) (Glycosyltransferase 8 domain-containing protein 3)	GXYLT1	Color2 [DarkGray]	1	4		+	+	NA	NA	3	0	0	2	2	1	0	2	1	1	20.9068	20.7669	23.3393	25.442	21.3404	21.3319	23.0648	22.4539	21.3719
	0.245645	1.20954	ANO6	Q4KMQ2	Anoctamin-6 (Small-conductance calcium-activated nonselective cation channel) (SCAN channel) (Transmembrane protein 16F)	ANO6	Color2 [DarkGray]	1	4		+	NA	+	NA	7	2	2	5	5	2	4	4	4	1	24.4002	24.8926	23.5168	24.2142	21.6683	25.2053	24.4458	24.771	21.5678
	0.345404	0.0571232	DHB12	Q53GQ0	Very-long-chain 3-oxoacyl-CoA reductase (EC 1.1.1.330) (17-beta-hydroxysteroid dehydrogenase 12) (17-beta-HSD 12) (3-ketoacyl-CoA reductase) (KAR) (Estradiol 17-beta-dehydrogenase 12) (EC 1.1.1.62) (Short chain dehydrogenase/reductase family 12C member 1)	HSD17B12	Color2 [DarkGray]	1	4		+	NA	+	NA	6	3	2	3	4	3	4	2	4	4	23.7615	23.8721	23.9946	24.5639	23.7868	23.7326	23.7565	23.9944	24.6351
	0.0880312	0.343921	SGMR2	Q5BJF2	Sigma intracellular receptor 2 (Sigma-2 receptor) (Sigma2 receptor) (Meningioma-associated protein 30) (Transmembrane protein 97)	TMEM97	Color2 [DarkGray]	1	4		+	NA	+	NA	2	1	1	1	1	2	1	0	2	2	21.602	22.6763	22.9497	21.9116	22.9823	20.6082	22.0485	23.5071	23.4685
	0.0920733	0.197849	PIGG	Q5H8A4	GPI ethanolamine phosphate transferase 2 (EC 2.-.-.-) (GPI7 homolog) (hGPI7) (Phosphatidylinositol-glycan biosynthesis class G protein) (PIG-G)	PIGG	Color2 [DarkGray]	1	4		+	NA	+	NA	3	1	1	3	3	1	1	2	1	1	21.2554	22.6899	24.8821	25.0401	21.7271	21.8225	23.9813	22.7739	20.3086
	0.192605	-0.569201	EMC4	Q5J8M3	ER membrane protein complex subunit 4 (Cell proliferation-inducing gene 17 protein) (Transmembrane protein 85)	EMC4	Color2 [DarkGray]	1	4		+	NA	+	NA	4	0	0	4	4	0	0	3	3	3	22.2377	21.1192	24.9554	25.4227	23.1352	21.3601	23.701	24.3656	24.0013
	0.37774	-1.62033	TGO1	Q5JRA6	Transport and Golgi organization protein 1 homolog (TANGO1) (C219-reactive peptide) (D320) (Melanoma inhibitory activity protein 3)	MIA3	Color2 [DarkGray]	1	4		+	+	NA	NA	38	10	6	25	26	11	9	15	25	27	24.449	21.279	25.763	27.1229	24.7383	24.2304	24.5747	26.6139	27.3117
	0.190391	0.280434	RRP12	Q5JTH9	RRP12-like protein	RRP12	Color2 [DarkGray]	1	4		+	+	NA	NA	24	14	16	16	15	15	13	14	13	12	25.9868	26.9649	25.8166	25.6146	26.0119	26.3789	25.8685	26.4136	25.2647
	0.135436	-0.193258	TOIP1	Q5JTV8	Torsin-1A-interacting protein 1 (Lamin-associated protein 1B) (LAP1B)	TOR1AIP1	Color2 [DarkGray]	1	4		+	+	NA	NA	16	6	6	11	12	7	6	4	10	13	24.8725	25.4302	26.6629	27.6051	25.7492	24.9399	25.4227	26.9126	27.4013
	0.0239736	-0.0376558	PPR29	Q5R3F8	Protein phosphatase 1 regulatory subunit 29 (Extracellular leucine-rich repeat and fibronectin type III domain-containing protein 2) (Leucine-rich repeat and fibronectin type-III domain-containing protein 6) (Leucine-rich repeat-containing protein 62)	ELFN2	Color2 [DarkGray]	1	4		+	+	NA	NA	5	5	5	1	1	5	5	1	0	2	24.4785	23.8108	23.1456	23.1234	23.8168	24.5479	22.0888	21.4488	22.7854
	0.356284	1.03785	CAHM6	Q5R3K3	Protein FAM26F	FAM26F	Color2 [DarkGray]	1	4		+	NA	+	NA	4	1	1	3	3	1	1	2	1	1	22.9709	21.7071	22.8727	23.0649	22.185	20.4174	22.8244	21.8334	21.6929
	0.0872637	0.0625906	TM201	Q5SNT2	Transmembrane protein 201 (Spindle-associated membrane protein 1)	TMEM201	Color2 [DarkGray]	1	4		+	NA	+	NA	3	2	1	1	1	1	1	0	2	2	21.9922	21.5212	21.982	23.4218	21.6529	21.7352	21.0072	22.3135	23.1213
	0.365078	-0.205811	ODR4	Q5SWX8	Protein odr-4 homolog (hODR-4) (LAG1-interacting protein) (Transactivated by transforming growth factor beta protein 1)	ODR4	Color2 [DarkGray]	1	4		+	NA	+	NA	5	4	4	5	5	4	5	4	4	5	24.4223	24.1612	25.3097	25.4897	24.6628	24.3324	23.865	25.2145	25.4153
	0.603399	-0.184504	UBR4	Q5T4S7	E3 ubiquitin-protein ligase UBR4 (EC 2.3.2.27) (600 kDa retinoblastoma protein-associated factor) (N-recognin-4) (RING-type E3 ubiquitin transferase UBR4) (Retinoblastoma-associated factor of 600 kDa) (RBAF600) (p600) (Zinc finger UBR1-type protein 1)	UBR4	Color2 [DarkGray]	1	4		+	NA	+	NA	36	22	17	19	17	26	21	17	20	24	26.3761	26.1469	25.6295	24.8972	26.4392	26.4528	26.1512	25.9434	25.875
	0.714721	0.197901	GP107	Q5VW38	Protein GPR107 (Lung seven transmembrane receptor 1)	GPR107	Color2 [DarkGray]	1	4		+	NA	+	NA	4	4	3	4	4	4	4	3	4	4	23.3312	23.5186	24.1479	24.5535	23.1858	23.2681	23.5781	23.9586	23.853
	0.26601	-0.244827	CD276	Q5ZPR3	CD276 antigen (4Ig-B7-H3) (B7 homolog 3) (B7-H3) (Costimulatory molecule) (CD antigen CD276)	CD276	Color2 [DarkGray]	1	4		+	+	NA	NA	5	4	2	3	4	4	4	3	3	4	24.5098	24.2598	24.4214	24.142	24.3178	24.9415	24.5938	25.1696	23.4439
	1.07975	-0.748807	ATLA3	Q6DD88	Atlastin-3 (EC 3.6.5.-)	ATL3	Color2 [DarkGray]	1	4		+	NA	+	NA	16	6	6	13	12	9	6	6	10	13	25.4564	25.0498	27.5379	27.6669	26.111	25.8929	26.4194	26.299	26.975
	0.20369	-0.448331	LAIR1	Q6GTX8	Leukocyte-associated immunoglobulin-like receptor 1 (LAIR-1) (hLAIR1) (CD antigen CD305)	LAIR1	Color2 [DarkGray]	1	4		+	+	NA	NA	6	5	3	5	5	4	5	4	4	4	27.2914	25.7639	24.8261	25.1012	26.7938	27.1582	25.9385	25.784	24.6118
	0.357634	-0.975944	SCMC1	Q6NUK1	Calcium-binding mitochondrial carrier protein SCaMC-1 (Mitochondrial ATP-Mg/Pi carrier protein 1) (Mitochondrial Ca(2+)-dependent solute carrier protein 1) (Small calcium-binding mitochondrial carrier protein 1) (Solute carrier family 25 member 24)	SLC25A24	Color2 [DarkGray]	1	4		+	NA	+	NA	10	3	1	8	8	2	2	4	4	4	23.7236	21.7187	24.0201	24.7502	23.5195	23.8746	23.1974	24.7076	24.6195
	0.140928	0.338753	TM214	Q6NUQ4	Transmembrane protein 214	TMEM214	Color2 [DarkGray]	1	4		+	NA	+	NA	19	4	2	13	15	7	3	10	7	9	25.155	26.5819	27.4931	27.5905	25.1045	25.9549	25.5146	25.575	26.2044
	0.0632208	-0.103963	ERAP2	Q6P179	Endoplasmic reticulum aminopeptidase 2 (EC 3.4.11.-) (Leukocyte-derived arginine aminopeptidase) (L-RAP)	ERAP2	Color2 [DarkGray]	1	4		+	+	NA	NA	26	9	8	22	24	12	9	14	13	12	27.4097	26.3412	28.8225	29.2971	27.0399	26.9189	26.4189	28.4221	28.2035
	0.0175406	0.0226326	CASC4	Q6P4E1	Protein CASC4 (Cancer susceptibility candidate gene 4 protein)	CASC4	Color2 [DarkGray]	1	4		+	+	NA	NA	5	1	2	3	3	1	1	2	2	2	22.2825	21.8312	24.7091	25.2119	21.6992	22.3693	22.8221	21.495	20.9741
	0.0615775	-0.124538	CNNM4	Q6P4Q7	Metal transporter CNNM4 (Ancient conserved domain-containing protein 4) (Cyclin-M4)	CNNM4	Color2 [DarkGray]	1	4		+	NA	+	NA	11	7	4	6	7	6	6	8	7	5	26.7566	25.5104	25.7911	26.223	26.0395	26.4765	25.8456	27.2701	25.461
	0.581226	0.296184	EMB	Q6PCB8	Embigin	EMB	Color2 [DarkGray]	1	4		+	+	NA	NA	5	3	4	2	2	3	5	2	4	3	26.3345	26.1757	24.4151	24.9418	25.7845	26.1333	24.957	25.3489	23.9754
	0.0371491	-0.0232363	NCEH1	Q6PIU2	Neutral cholesterol ester hydrolase 1 (NCEH) (EC 3.1.1.-) (Arylacetamide deacetylase-like 1)	NCEH1	Color2 [DarkGray]	1	4		+	+	NA	NA	10	3	2	8	9	2	2	3	6	5	23.9241	23.533	24.3892	26.6313	23.7109	23.7926	23.757	26.0641	25.6555
	0.277229	-1.13242	TXD11	Q6PKC3	Thioredoxin domain-containing protein 11 (EF-hand-binding protein 1)	TXNDC11	Color2 [DarkGray]	1	4		+	+	NA	NA	7	1	1	6	6	2	2	1	2	2	20.9805	21.3647	24.4124	24.6297	23.789	20.8211	22.69	24.6189	24.6889
	2.46231	0.236521	LCLT1	Q6UWP7	Lysocardiolipin acyltransferase 1 (EC 2.3.1.-) (EC 2.3.1.51) (1-acylglycerol-3-phosphate O-acyltransferase 8) (1-AGP acyltransferase 8) (1-AGPAT 8) (Acyl-CoA:lysocardiolipin acyltransferase 1)	LCLAT1	Color2 [DarkGray]	1	4		+	NA	+	NA	4	3	2	4	4	3	2	3	3	3	23.9136	23.9411	24.0418	24.4026	23.6886	23.6931	23.3456	24.2266	24.6189
	0.0224799	-0.0318193	CD109	Q6YHK3	CD109 antigen (150 kDa TGF-beta-1-binding protein) (C3 and PZP-like alpha-2-macroglobulin domain-containing protein 7) (Platelet-specific Gov antigen) (p180) (r150) (CD antigen CD109)	CD109	Color2 [DarkGray]	1	4		+	NA	NA	+	29	17	11	20	22	17	18	20	17	15	27.926	27.2148	27.8653	27.2277	27.3339	27.8706	27.4283	26.613	26.4207
	0.169655	0.260889	SYNE3	Q6ZMZ3	Nesprin-3 (KASH domain-containing protein 3) (KASH3) (Nuclear envelope spectrin repeat protein 3)	SYNE3	Color2 [DarkGray]	1	4		+	+	NA	NA	10	1	3	6	6	2	2	3	1	2	21.5535	22.3763	24.2547	24.1301	22.0535	21.3546	24.2906	22.0441	22.1117
	0.259289	0.303533	QSOX2	Q6ZRP7	Sulfhydryl oxidase 2 (EC 1.8.3.2) (Neuroblastoma-derived sulfhydryl oxidase) (Quiescin Q6-like protein 1)	QSOX2	Color2 [DarkGray]	1	4		+	+	NA	NA	13	4	3	10	11	4	4	9	6	6	26.9398	27.1282	26.4979	27.2454	27.1464	26.3145	26.2132	27.2774	27.6434
	1.26408	1.56925	MFSD6	Q6ZSS7	Major facilitator superfamily domain-containing protein 6 (Macrophage MHC class I receptor 2 homolog)	MFSD6	Color2 [DarkGray]	1	4		+	NA	+	NA	3	2	2	2	2	1	2	0	2	2	22.9056	22.8768	22.5113	22.6719	21.7036	20.9403	22.3338	22.7082	23.0824
	0.0463259	-0.0403261	IKIP	Q70UQ0	Inhibitor of nuclear factor kappa-B kinase-interacting protein (I kappa-B kinase-interacting protein) (IKBKB-interacting protein) (IKK-interacting protein)	IKBIP	Color2 [DarkGray]	1	4		+	+	NA	NA	10	4	2	9	9	5	4	4	5	6	23.93	23.9476	25.2288	26.3743	24.2594	23.6989	23.9728	24.9205	25.8144
	0.288393	0.317191	BT2A1	Q7KYR7	Butyrophilin subfamily 2 member A1	BTN2A1	Color2 [DarkGray]	1	4		+	+	NA	NA	9	5	4	6	6	5	5	6	5	4	26.4676	25.9173	24.8705	25.7252	25.5792	26.1713	25.0423	25.9604	24.5531
	0.649123	0.917072	LRC8D	Q7L1W4	Volume-regulated anion channel subunit LRRC8D (Leucine-rich repeat-containing protein 5) (Leucine-rich repeat-containing protein 8D)	LRRC8D	Color2 [DarkGray]	1	4		+	NA	+	NA	28	21	22	17	17	20	21	17	15	16	28.7109	29.5838	27.2892	27.0456	27.9338	28.5268	27.9212	27.439	25.9826
	0.475423	-0.859901	FCRLA	Q7L513	Fc receptor-like A (Fc receptor homolog expressed in B-cells) (Fc receptor-like and mucin-like protein 1) (Fc receptor-like protein) (Fc receptor-related protein X) (FcRX)	FCRLA	Color2 [DarkGray]	1	4		+	NA	NA	+	6	3	3	5	4	5	5	1	5	3	25.7422	24.4094	26.7402	26.7967	26.0817	25.7896	22.3622	25.7951	25.6801
	1.65026	-0.867496	PCAT2	Q7L5N7	Lysophosphatidylcholine acyltransferase 2 (LPC acyltransferase 2) (LPCAT-2) (LysoPC acyltransferase 2) (EC 2.3.1.23) (1-acylglycerol-3-phosphate O-acyltransferase 11) (1-AGP acyltransferase 11) (1-AGPAT 11) (EC 2.3.1.51) (1-acylglycerophosphocholine O-acyltransferase) (1-alkylglycerophosphocholine O-acetyltransferase) (EC 2.3.1.67) (Acetyl-CoA:lyso-platelet-activating factor acetyltransferase) (A…	LPCAT2	Color2 [DarkGray]	1	4		+	+	NA	NA	5	0	0	3	3	1	1	1	2	3	21.5203	21.3246	23.0754	23.6219	22.2014	22.3786	21.1591	22.7714	23.1936
	0.134563	0.625876	HS2ST	Q7LGA3	Heparan sulfate 2-O-sulfotransferase 1 (2-O-sulfotransferase) (2OST) (EC 2.8.2.-)	HS2ST1	Color2 [DarkGray]	1	4		+	+	NA	NA	4	2	3	3	3	2	1	2	2	3	22.8738	23.394	23.4107	24.0324	24.0877	20.9283	23.7871	24.9133	25.0354
	0.142892	0.147301	TMC6	Q7Z403	Transmembrane channel-like protein 6 (Epidermodysplasia verruciformis protein 1) (Protein LAK-4)	TMC6	Color2 [DarkGray]	1	4		+	NA	+	NA	13	8	7	12	12	8	8	12	8	9	27.898	27.5176	26.4653	26.5598	27.2589	27.8621	26.9629	27.2346	26.1911
	0.214729	-0.131676	DCXR	Q7Z4W1	L-xylulose reductase (XR) (EC 1.1.1.10) (Carbonyl reductase II) (Dicarbonyl/L-xylulose reductase) (Kidney dicarbonyl reductase) (kiDCR) (Short chain dehydrogenase/reductase family 20C member 1) (Sperm surface protein P34H)	DCXR	Color2 [DarkGray]	1	4		+	NA	NA	+	4	3	3	4	4	3	3	2	2	4	24.567	24.9558	25.6513	25.7618	24.9956	24.7906	24.7013	25.7817	25.4339
	0.105706	-0.107266	TMED4	Q7Z7H5	Transmembrane emp24 domain-containing protein 4 (Endoplasmic reticulum stress-response protein 25) (ERS25) (GMP25iso) (Putative NF-kappa-B-activating protein 156) (p24 family protein alpha-3) (p24alpha3)	TMED4	Color2 [DarkGray]	1	4		+	+	NA	NA	5	3	3	5	5	4	4	3	5	5	26.4769	25.9502	26.7455	27.2633	26.5403	26.1014	25.6789	27.6546	27.4557
	0.133091	0.222828	GALT7	Q86SF2	N-acetylgalactosaminyltransferase 7 (EC 2.4.1.-) (Polypeptide GalNAc transferase 7) (GalNAc-T7) (pp-GaNTase 7) (Protein-UDP acetylgalactosaminyltransferase 7) (UDP-GalNAc:polypeptide N-acetylgalactosaminyltransferase 7)	GALNT7	Color2 [DarkGray]	1	4		+	+	NA	NA	5	1	0	5	4	1	1	2	1	1	22.3513	21.2037	23.3769	24.1266	21.6024	21.507	22.3616	21.5861	23.4542
	1.11139	-0.541071	LYRIC	Q86UE4	Protein LYRIC (3D3/LYRIC) (Astrocyte elevated gene-1 protein) (AEG-1) (Lysine-rich CEACAM1 co-isolated protein) (Metadherin) (Metastasis adhesion protein)	MTDH	Color2 [DarkGray]	1	4		+	+	NA	NA	10	5	4	6	6	4	5	5	4	7	24.4851	24.169	24.8268	25.0716	24.8925	24.8437	24.6549	24.2232	25.4772
	0.0506313	-0.0881634	R4RL2	Q86UN3	Reticulon-4 receptor-like 2 (Nogo receptor-like 3) (Nogo-66 receptor homolog 1) (Nogo-66 receptor-related protein 2) (NgR2)	RTN4RL2	Color2 [DarkGray]	1	4		+	NA	NA	+	3	2	2	2	2	2	2	2	2	1	25.563	24.8268	22.2098	21.7458	24.857	25.7092	22.0066	24.9409	21.1626
	0.804352	-0.526406	KTN1	Q86UP2	Kinectin (CG-1 antigen) (Kinesin receptor)	KTN1	Color2 [DarkGray]	1	4		+	+	NA	NA	34	12	9	16	13	12	9	14	12	28	24.9207	24.786	26.1675	25.1381	25.6074	25.1521	25.7546	25.2089	26.9159
	0.0960836	0.0798054	LSR	Q86X29	Lipolysis-stimulated lipoprotein receptor	LSR	Color2 [DarkGray]	1	4		+	+	NA	NA	3	1	0	2	2	1	1	2	2	2	21.0018	21.4834	22.4323	22.0818	21.3031	21.0225	22.772	21.275	22.2176
	0.256474	0.252934	TMC8	Q8IU68	Transmembrane channel-like protein 8 (Epidermodysplasia verruciformis protein 2)	TMC8	Color2 [DarkGray]	1	4		+	NA	+	NA	19	14	12	12	12	15	15	13	14	14	27.7291	27.66	26.3937	26.5686	27.0844	27.7989	27.0987	27.2624	26.1835
	0.336878	-0.700181	PLD3	Q8IV08	Phospholipase D3 (PLD 3) (EC 3.1.4.4) (Choline phosphatase 3) (HindIII K4L homolog) (Hu-K4) (Phosphatidylcholine-hydrolyzing phospholipase D3)	PLD3	Color2 [DarkGray]	1	4		+	+	NA	NA	2	2	0	1	2	2	2	2	2	2	23.3129	21.8377	22.3747	23.3049	23.5049	23.046	22.8876	23.9066	25.0797
	0.417143	-1.45063	SL9A9	Q8IVB4	Sodium/hydrogen exchanger 9 (Na(+)/H(+) exchanger 9) (NHE-9) (Solute carrier family 9 member 9)	SLC9A9	Color2 [DarkGray]	1	4		+	NA	+	NA	4	2	1	4	4	2	2	1	2	2	24.3038	21.7182	24.0509	24.4686	24.2677	24.6556	22.6814	24.8528	25.0189
	0.611021	0.902803	LRC8A	Q8IWT6	Volume-regulated anion channel subunit LRRC8A (Leucine-rich repeat-containing protein 8A) (Swelling protein 1)	LRRC8A	Color2 [DarkGray]	1	4		+	NA	+	NA	25	16	16	17	18	12	14	17	15	14	27.7992	28.7528	27.3991	27.5545	27.0906	27.6558	27.8379	27.4304	26.2995
	0.435196	0.266123	MIRO2	Q8IXI1	Mitochondrial Rho GTPase 2 (MIRO-2) (hMiro-2) (EC 3.6.5.-) (Ras homolog gene family member T2)	RHOT2	Color2 [DarkGray]	1	4		+	+	NA	NA	6	2	2	6	6	2	2	5	2	2	24.5685	24.7954	26.4656	26.2523	24.6162	24.2155	25.032	25.0367	24.76
	0.167328	0.525073	MIRO1	Q8IXI2	Mitochondrial Rho GTPase 1 (MIRO-1) (hMiro-1) (EC 3.6.5.-) (Rac-GTP-binding protein-like protein) (Ras homolog gene family member T1)	RHOT1	Color2 [DarkGray]	1	4		+	+	NA	NA	2	2	1	2	2	1	1	1	1	2	23.3224	21.9367	23.3907	23.6403	22.9591	21.2498	22.9003	22.8791	23.7225
	0.573774	1.06693	PLPL6	Q8IY17	Neuropathy target esterase (EC 3.1.1.5) (Patatin-like phospholipase domain-containing protein 6)	PNPLA6	Color2 [DarkGray]	1	4		+	+	NA	NA	5	3	2	3	3	2	1	2	4	4	23.3369	22.9341	23.513	23.5298	22.7387	21.3984	23.551	24.0471	24.521
	0.221014	-0.307983	K2013	Q8IYS2	Uncharacterized protein KIAA2013	KIAA2013	Color2 [DarkGray]	1	4		+	+	NA	NA	10	7	3	8	9	7	5	6	7	8	25.6148	24.7746	26.6175	27.387	25.7751	25.2302	25.8301	26.6294	26.5488
	0.566326	-0.921722	K319L	Q8IZA0	Dyslexia-associated protein KIAA0319-like protein (Adeno-associated virus receptor) (AAVR)	KIAA0319L	Color2 [DarkGray]	1	4		+	NA	+	NA	6	1	1	3	3	2	0	1	3	5	20.5706	21.7953	22.6554	23.4299	22.1277	22.0816	20.8734	22.8964	22.6647
	0.28577	-0.327724	ABD12	Q8N2K0	Monoacylglycerol lipase ABHD12 (EC 3.1.1.23) (2-arachidonoylglycerol hydrolase) (Abhydrolase domain-containing protein 12)	ABHD12	Color2 [DarkGray]	1	4		+	+	NA	NA	11	6	4	9	10	7	5	7	6	7	25.5246	24.9591	26.4205	26.8464	25.8817	25.2575	25.1523	26.3587	26.3634
	0.310301	0.283591	MMGT1	Q8N4V1	Membrane magnesium transporter 1 (ER membrane protein complex subunit 5) (Transmembrane protein 32)	MMGT1	Color2 [DarkGray]	1	4		+	NA	+	NA	3	1	2	3	3	2	2	1	2	2	23.7701	24.2119	24.3893	25.2867	23.9629	23.452	22.4259	24.0807	24.5589
	0.550227	1.8154	CISD2	Q8N5K1	CDGSH iron-sulfur domain-containing protein 2 (Endoplasmic reticulum intermembrane small protein) (MitoNEET-related 1 protein) (Miner1) (Nutrient-deprivation autophagy factor-1) (NAF-1)	CISD2	Color2 [DarkGray]	1	4		+	+	NA	NA	5	3	2	4	4	2	1	1	3	3	24.8567	24.3583	24.1286	24.8697	24.0102	21.574	21.9759	23.5157	24.2471
	0.26245	0.306418	EMC1	Q8N766	ER membrane protein complex subunit 1	EMC1	Color2 [DarkGray]	1	4		+	+	NA	NA	25	13	11	23	22	11	10	15	14	17	27.9207	27.7151	28.2244	29.0731	27.9246	27.0983	27.0917	28.8405	28.746
	0.188499	0.107396	AT11C	Q8NB49	Phospholipid-transporting ATPase IG (EC 3.6.3.1) (ATPase IQ) (ATPase class VI type 11C) (P4-ATPase flippase complex alpha subunit ATP11C)	ATP11C	Color2 [DarkGray]	1	4		+	NA	+	NA	13	10	7	9	8	9	7	9	9	7	26.0185	25.9836	24.5246	24.879	25.6925	26.0947	25.4866	24.8079	24.0737
	0.815619	-0.387139	S43A3	Q8NBI5	Solute carrier family 43 member 3 (Protein FOAP-13)	SLC43A3	Color2 [DarkGray]	1	4		+	NA	+	NA	8	7	6	7	7	7	7	8	5	5	28.0993	27.8038	28.5323	28.443	28.2512	28.4263	29.2334	26.8326	26.6569
	0.530063	0.31222	GOLM1	Q8NBJ4	Golgi membrane protein 1 (Golgi membrane protein GP73) (Golgi phosphoprotein 2)	GOLM1	Color2 [DarkGray]	1	4		+	+	NA	NA	12	8	7	7	7	7	7	4	11	10	25.2715	25.6993	25.0984	25.749	25.233	25.1133	24.3162	26.1067	26.4623
	0.32802	0.107504	TM87A	Q8NBN3	Transmembrane protein 87A	TMEM87A	Color2 [DarkGray]	1	4		+	NA	+	NA	3	0	0	3	3	0	0	2	0	0	21.251	21.3437	23.8469	24.3717	21.3023	21.0774	23.211	20.4269	22.0947
	0.141506	0.0695105	RN149	Q8NC42	E3 ubiquitin-protein ligase RNF149 (EC 2.3.2.27) (DNA polymerase-transactivated protein 2) (RING finger protein 149) (RING-type E3 ubiquitin transferase RNF149)	RNF149	Color2 [DarkGray]	1	4		+	+	NA	NA	4	3	2	3	3	3	3	2	3	3	24.4563	24.6541	22.5668	22.0584	24.3477	24.6237	21.5328	24.3258	22.8826
	0.182671	0.22837	CNNM3	Q8NE01	Metal transporter CNNM3 (Ancient conserved domain-containing protein 3) (Cyclin-M3)	CNNM3	Color2 [DarkGray]	1	4		+	NA	+	NA	13	8	5	7	8	8	8	7	9	5	26.9574	26.3497	25.1103	25.242	26.1046	26.7457	26.4712	26.433	25.5817
	0.0436805	-0.0356274	TOIP2	Q8NFQ8	Torsin-1A-interacting protein 2 (Lumenal domain-like LAP1)	TOR1AIP2	Color2 [DarkGray]	1	4		+	+	NA	NA	14	4	5	7	7	5	5	3	7	14	23.5644	23.8537	24.1271	25.0087	23.9632	23.5261	22.6956	25.4369	26.6588
	0.109409	0.123174	LIRB4	Q8NHJ6	Leukocyte immunoglobulin-like receptor subfamily B member 4 (CD85 antigen-like family member K) (Immunoglobulin-like transcript 3) (ILT-3) (Leukocyte immunoglobulin-like receptor 5) (LIR-5) (Monocyte inhibitory receptor HM18) (CD antigen CD85k)	LILRB4	Color2 [DarkGray]	1	4		+	+	NA	NA	6	3	1	3	5	1	3	1	1	2	20.912	21.6445	24.1531	24.4378	21.2611	21.0491	24.3941	21.7494	22.545
	0.333445	1.41792	LIRB1	Q8NHL6	Leukocyte immunoglobulin-like receptor subfamily B member 1 (LIR-1) (Leukocyte immunoglobulin-like receptor 1) (CD85 antigen-like family member J) (Immunoglobulin-like transcript 2) (ILT-2) (Monocyte/macrophage immunoglobulin-like receptor 7) (MIR-7) (CD antigen CD85j)	LILRB1	Color2 [DarkGray]	1	4		+	+	NA	NA	4	2	2	2	2	1	2	2	1	1	24.5515	24.4494	21.4064	21.3915	21.504	24.661	22.3183	22.8812	22.5167
	0.059687	-0.161119	S35B2	Q8TB61	Adenosine 3'-phospho 5'-phosphosulfate transporter 1 (PAPS transporter 1) (Putative MAPK-activating protein PM15) (Putative NF-kappa-B-activating protein 48) (Solute carrier family 35 member B2)	SLC35B2	Color2 [DarkGray]	1	4		+	NA	+	NA	5	2	3	4	4	2	2	4	3	3	22.326	24.0772	23.9825	24.5301	23.4492	23.2763	22.897	24.5864	24.3012
	0.243117	0.256768	TIP	Q8TB96	T-cell immunomodulatory protein (Protein TIP) (Integrin-alpha FG-GAP repeat-containing protein 1) (Linkin)	ITFG1	Color2 [DarkGray]	1	4		+	+	NA	NA	3	1	1	3	3	1	1	3	1	1	22.3342	22.6105	20.903	21.4302	21.8587	22.5724	22.0287	22.0994	21.9537
	0.632889	-0.655989	F174A	Q8TBP5	Membrane protein FAM174A (Hepatitis C virus NS5A-transactivated protein 6) (HCV NS5A-transactivated protein 6) (Transmembrane protein 157)	FAM174A	Color2 [DarkGray]	1	4		+	+	NA	NA	2	0	0	2	2	0	0	0	2	2	21.6466	20.9521	21.8454	22.9024	21.7825	22.1282	21.0815	22.3947	22.4159
	0.0419993	-0.145489	RDH11	Q8TC12	Retinol dehydrogenase 11 (EC 1.1.1.300) (Androgen-regulated short-chain dehydrogenase/reductase 1) (HCV core-binding protein HCBP12) (Prostate short-chain dehydrogenase/reductase 1) (Retinal reductase 1) (RalR1) (Short chain dehydrogenase/reductase family 7C member 1)	RDH11	Color2 [DarkGray]	1	4		+	+	NA	NA	3	1	1	2	2	1	1	2	1	3	20.7404	22.9433	22.8767	22.8291	21.8396	22.1351	22.4061	21.2421	23.7336
	0.157227	0.0992155	STT3B	Q8TCJ2	Dolichyl-diphosphooligosaccharide--protein glycosyltransferase subunit STT3B (Oligosaccharyl transferase subunit STT3B) (STT3-B) (EC 2.4.99.18) (Source of immunodominant MHC-associated peptides homolog)	STT3B	Color2 [DarkGray]	1	4		+	NA	+	NA	21	10	11	13	15	15	14	10	17	18	27.4447	27.6333	28.0837	28.8223	27.6386	27.2409	27.4902	28.6338	28.5618
	0.0389787	-0.0701132	HM13	Q8TCT9	Minor histocompatibility antigen H13 (EC 3.4.23.-) (Intramembrane protease 1) (IMP-1) (IMPAS-1) (hIMP1) (Presenilin-like protein 3) (Signal peptide peptidase)	HM13	Color2 [DarkGray]	1	4		+	NA	+	NA	7	3	4	5	5	4	4	4	4	5	26.2804	25.1903	25.9762	26.3664	25.9898	25.6211	25.3389	26.7024	26.8051
	0.188154	0.244331	C99L2	Q8TCZ2	CD99 antigen-like protein 2 (MIC2-like protein 1) (CD antigen CD99)	CD99L2	Color2 [DarkGray]	1	4		+	+	NA	NA	4	3	4	3	2	4	4	3	4	3	27.4818	26.9313	25.4128	25.4659	26.5936	27.3308	26.3106	27.0006	26.0201
	0.693446	0.999624	HAVR2	Q8TDQ0	Hepatitis A virus cellular receptor 2 (HAVcr-2) (T-cell immunoglobulin and mucin domain-containing protein 3) (TIMD-3) (T-cell immunoglobulin mucin receptor 3) (TIM-3) (T-cell membrane protein 3)	HAVCR2	Color2 [DarkGray]	1	4		+	+	NA	NA	6	6	6	3	3	5	6	4	6	5	27.5841	27.4917	25.0664	25.0645	26.0054	27.0711	26.4882	24.6996	24.7231
	0.260039	0.405543	LRC8C	Q8TDW0	Volume-regulated anion channel subunit LRRC8C (Factor for adipocyte differentiation 158) (Leucine-rich repeat-containing protein 8C)	LRRC8C	Color2 [DarkGray]	1	4		+	NA	+	NA	10	6	8	8	7	7	6	8	7	5	25.6234	26.6239	25.161	25.3051	25.4486	25.9877	25.8265	25.1835	24.276
	0.0575612	-0.0424013	PO210	Q8TEM1	Nuclear pore membrane glycoprotein 210 (Nuclear pore protein gp210) (Nuclear envelope pore membrane protein POM 210) (POM210) (Nucleoporin Nup210) (Pore membrane protein of 210 kDa)	NUP210	Color2 [DarkGray]	1	4		+	+	NA	NA	30	15	15	28	26	16	13	18	21	23	27.5792	27.5274	27.6144	27.96	27.8339	27.3574	26.9486	27.9956	28.8532
	0.0772252	-0.147471	SCRB1	Q8WTV0	Scavenger receptor class B member 1 (SRB1) (CD36 and LIMPII analogous 1) (CLA-1) (CD36 antigen-like 1) (Collagen type I receptor, thrombospondin receptor-like 1) (SR-BI) (CD antigen CD36)	SCARB1	Color2 [DarkGray]	1	4		+	NA	+	NA	8	5	4	8	7	5	6	8	5	6	28.8601	27.6438	27.0292	27.619	28.229	28.5699	27.9515	26.706	26.1085
	0.023004	-0.0168247	S20A1	Q8WUM9	Sodium-dependent phosphate transporter 1 (Gibbon ape leukemia virus receptor 1) (GLVR-1) (Leukemia virus receptor 1 homolog) (Phosphate transporter 1) (PiT-1) (Solute carrier family 20 member 1)	SLC20A1	Color2 [DarkGray]	1	4		+	NA	+	NA	5	3	3	2	2	3	3	1	4	1	24.1957	24.5026	21.6128	21.8648	24.5377	24.1942	22.912	21.673	21.4494
	0.644013	0.501555	S38A5	Q8WUX1	Sodium-coupled neutral amino acid transporter 5 (Solute carrier family 38 member 5) (System N transporter 2)	SLC38A5	Color2 [DarkGray]	1	4		+	NA	+	NA	10	9	10	8	8	10	10	9	8	7	30.73	30.2269	27.9325	28.1775	29.8306	30.1232	29.263	26.7843	26.7624
	0.484935	0.19426	FACR1	Q8WVX9	Fatty acyl-CoA reductase 1 (EC 1.2.1.84) (Male sterility domain-containing protein 2)	FAR1	Color2 [DarkGray]	1	4		+	+	NA	NA	5	2	2	1	3	3	2	1	2	3	24.4314	24.7337	21.8173	21.3688	24.3875	24.3891	21.3844	23.8418	23.6926
	0.404291	-0.166381	ATX2L	Q8WWM7	Ataxin-2-like protein (Ataxin-2 domain protein) (Ataxin-2-related protein)	ATXN2L	Color2 [DarkGray]	1	4		+	NA	NA	+	13	7	6	5	4	11	8	5	7	9	25.2518	24.9472	24.897	24.2785	25.2399	25.2918	25.5551	24.0085	25.2228
	0.537914	0.361885	PIEZ1	Q92508	Piezo-type mechanosensitive ion channel component 1 (Membrane protein induced by beta-amyloid treatment) (Mib) (Protein FAM38A)	PIEZO1	Color2 [DarkGray]	1	4		+	NA	+	NA	16	8	6	8	8	6	9	6	10	11	27.0612	27.4352	26.249	26.3618	26.7149	27.0577	26.0248	27.2029	26.4078
	0.126701	-0.202747	YLAT2	Q92536	Y+L amino acid transporter 2 (Cationic amino acid transporter, y+ system) (Solute carrier family 7 member 6) (y(+)L-type amino acid transporter 2) (Y+LAT2) (y+LAT-2)	SLC7A6	Color2 [DarkGray]	1	4		+	NA	+	NA	5	3	2	3	3	2	3	3	2	2	26.9225	26.0629	25.8758	25.6338	26.3553	27.0356	26.1754	25.9445	25.0993
	0.0267267	-0.0270691	NICA	Q92542	Nicastrin	NCSTN	Color2 [DarkGray]	1	4		+	+	NA	NA	10	4	3	8	7	4	4	8	5	6	26.04	25.4428	26.0415	26.6162	25.6531	25.8838	25.8332	25.8005	24.8415
	0.642149	0.713957	GPI8	Q92643	GPI-anchor transamidase (GPI transamidase) (EC 3.-.-.-) (GPI8 homolog) (hGPI8) (Phosphatidylinositol-glycan biosynthesis class K protein) (PIG-K)	PIGK	Color2 [DarkGray]	1	4		+	+	NA	NA	8	6	6	6	7	4	6	4	5	6	24.8436	25.6418	25.6041	26.1117	24.4127	24.6448	24.5338	25.3346	26.126
	0.0106086	0.0182524	GGH	Q92820	Gamma-glutamyl hydrolase (EC 3.4.19.9) (Conjugase) (GH) (Gamma-Glu-X carboxypeptidase)	GGH	Color2 [DarkGray]	1	4		+	NA	NA	+	7	2	2	6	7	2	2	2	4	4	21.9271	22.65	24.5052	25.431	21.8763	22.6643	21.474	26.0878	26.0848
	0.21016	-0.341736	NEO1	Q92859	Neogenin (Immunoglobulin superfamily DCC subclass member 2)	NEO1	Color2 [DarkGray]	1	4		+	+	NA	NA	26	19	11	6	8	15	18	11	23	22	27.1018	26.2997	25.8254	26.2614	26.6211	27.4638	27.1584	29.2185	27.3026
	0.493932	-0.215553	GSLG1	Q92896	Golgi apparatus protein 1 (CFR-1) (Cysteine-rich fibroblast growth factor receptor) (E-selectin ligand 1) (ESL-1) (Golgi sialoglycoprotein MG-160)	GLG1	Color2 [DarkGray]	1	4		+	+	NA	NA	13	8	8	9	11	13	8	8	12	12	26.2227	26.413	26.7498	27.4809	26.6678	26.399	26.8802	27.1675	27.0929
	0.913006	-1.70952	RAB8B	Q92930	Ras-related protein Rab-8B	RAB8B	Color2 [DarkGray]	1	4		+	NA	NA	+	2	1	0	1	1	0	1	1	2	2	20.5018	21.813	21.1472	21.2485	22.9393	22.7945	22.1013	21.9759	22.2045
	0.156933	0.100033	VPP1	Q93050	V-type proton ATPase 116 kDa subunit a isoform 1 (V-ATPase 116 kDa isoform a1) (Clathrin-coated vesicle/synaptic vesicle proton pump 116 kDa subunit) (Vacuolar adenosine triphosphatase subunit Ac116) (Vacuolar proton pump subunit 1) (Vacuolar proton translocating ATPase 116 kDa subunit a isoform 1)	ATP6V0A1	Color2 [DarkGray]	1	4		+	NA	+	NA	17	11	10	14	15	9	10	12	13	13	27.5924	27.1609	27.2882	28.0256	27.2233	27.3299	26.4751	28.2261	27.8045
	0.138168	0.0783415	PIGT	Q969N2	GPI transamidase component PIG-T (Phosphatidylinositol-glycan biosynthesis class T protein)	PIGT	Color2 [DarkGray]	1	4		+	+	NA	NA	15	9	7	11	12	10	8	4	10	10	25.666	25.8783	26.1618	26.9902	25.8581	25.5295	24.7147	26.7992	27.3002
	0.0888897	-0.154202	IGSF8	Q969P0	Immunoglobulin superfamily member 8 (IgSF8) (CD81 partner 3) (Glu-Trp-Ile EWI motif-containing protein 2) (EWI-2) (Keratinocytes-associated transmembrane protein 4) (KCT-4) (LIR-D1) (Prostaglandin regulatory-like protein) (PGRL) (CD antigen CD316)	IGSF8	Color2 [DarkGray]	1	4		+	+	NA	NA	15	13	12	11	11	14	14	12	14	13	28.3994	27.596	26.9637	27.353	27.735	28.5688	27.7075	28.9837	27.0689
	0.953921	0.707461	NCLN	Q969V3	Nicalin (Nicastrin-like protein)	NCLN	Color2 [DarkGray]	1	4		+	+	NA	NA	16	7	5	13	14	6	6	8	7	8	26.5521	26.8453	27.766	28.947	26.2035	25.779	25.3136	27.4859	27.6122
	0.333882	-0.471876	ERGI1	Q969X5	Endoplasmic reticulum-Golgi intermediate compartment protein 1 (ER-Golgi intermediate compartment 32 kDa protein) (ERGIC-32)	ERGIC1	Color2 [DarkGray]	1	4		+	NA	+	NA	9	5	4	9	9	5	5	7	5	5	26.5454	25.6301	26.8707	27.8455	26.8168	26.3024	26.2806	27.8365	27.9815
	0.0679054	-0.0915031	CCD47	Q96A33	Coiled-coil domain-containing protein 47	CCDC47	Color2 [DarkGray]	1	4		+	+	NA	NA	16	9	9	12	13	9	9	10	13	12	28.4324	27.7502	29.3625	30.0379	28.4643	27.9012	28.2376	29.238	29.3696
	0.207179	0.0787792	LRC59	Q96AG4	Leucine-rich repeat-containing protein 59 (Ribosome-binding protein p34) (p34) [Cleaved into: Leucine-rich repeat-containing protein 59, N-terminally processed]	LRRC59	Color2 [DarkGray]	1	4		+	+	NA	NA	12	4	4	10	11	4	4	11	5	5	27.5222	27.4521	28.9014	28.4456	27.5396	27.2771	28.5355	27.9434	28.4101
	0.583847	0.309485	MCUR1	Q96AQ8	Mitochondrial calcium uniporter regulator 1 (MCU regulator 1) (Coiled-coil domain-containing protein 90A, mitochondrial)	MCUR1	Color2 [DarkGray]	1	4		+	NA	+	NA	3	2	2	3	3	2	2	1	2	2	22.4361	22.833	22.6519	22.964	22.3437	22.3064	21.566	21.7147	23.0901
	0.164437	0.0456343	SO4A1	Q96BD0	Solute carrier organic anion transporter family member 4A1 (OATP4A1) (Colon organic anion transporter) (Organic anion transporter polypeptide-related protein 1) (OATP-RP1) (OATPRP1) (POAT) (Organic anion-transporting polypeptide E) (OATP-E) (Sodium-independent organic anion transporter E) (Solute carrier family 21 member 12)	SLCO4A1	Color2 [DarkGray]	1	4		+	NA	+	NA	3	3	3	3	3	3	3	2	3	3	23.7057	23.8292	23.5515	23.9677	23.7968	23.6468	23.8855	23.1893	22.6964
	0.852568	-0.628588	EFHD2	Q96C19	EF-hand domain-containing protein D2 (Swiprosin-1)	EFHD2	Color2 [DarkGray]	1	4		+	NA	NA	+	4	2	1	2	1	1	2	2	2	2	21.93	21.6098	21.6932	21.0777	22.1883	22.6087	21.6436	21.4814	21.3827
	0.246134	-0.521846	AP2M1	Q96CW1	AP-2 complex subunit mu (AP-2 mu chain) (Adaptin-mu2) (Adaptor protein complex AP-2 subunit mu) (Adaptor-related protein complex 2 subunit mu) (Clathrin assembly protein complex 2 mu medium chain) (Clathrin coat assembly protein AP50) (Clathrin coat-associated protein AP50) (HA2 50 kDa subunit) (Plasma membrane adaptor AP-2 50 kDa protein)	AP2M1	Color2 [DarkGray]	1	4		+	NA	NA	+	7	6	4	2	2	6	6	2	5	7	25.6794	24.1517	24.1651	23.732	25.349	25.5258	24.9173	24.8582	25.6523
	1.53205	-0.232369	CRCM1	Q96D31	Calcium release-activated calcium channel protein 1 (Protein orai-1) (Transmembrane protein 142A)	ORAI1	Color2 [DarkGray]	1	4		+	NA	+	NA	4	2	2	4	3	3	3	3	3	2	24.0825	24.1608	23.468	24.048	24.3653	24.3429	23.6101	24.2418	22.5693
	0.272539	-0.565898	CCD51	Q96ER9	Coiled-coil domain-containing protein 51	CCDC51	Color2 [DarkGray]	1	4		+	NA	+	NA	4	1	1	3	4	1	1	1	1	2	21.9917	21.0158	23.6539	24.41	21.4875	22.6518	22.6739	21.9308	22.8331
	0.496759	0.712621	C1GLC	Q96EU7	C1GALT1-specific chaperone 1 (C38H2-like protein 1) (C38H2-L1) (Core 1 beta1,3-galactosyltransferase 2) (C1Gal-T2) (C1GalT2) (Core 1 beta3-Gal-T2) (Core 1 beta3-galactosyltransferase-specific molecular chaperone)	C1GALT1C1	Color2 [DarkGray]	1	4		+	+	NA	NA	3	0	0	2	2	0	0	1	2	3	22.6707	21.7266	22.9727	23.9059	21.2212	21.7508	23.0747	23.4957	24.3716
	0.253558	-0.92837	CERS2	Q96G23	Ceramide synthase 2 (CerS2) (LAG1 longevity assurance homolog 2) (SP260) (Tumor metastasis-suppressor gene 1 protein)	CERS2	Color2 [DarkGray]	1	4		+	NA	+	NA	8	3	0	7	8	2	3	6	2	3	24.692	22.4303	25.7932	27.3388	25.1921	23.787	24.0476	23.5411	25.0726
	0.194302	0.111358	RUS1	Q96GQ5	RUS1 family protein C16orf58	C16orf58	Color2 [DarkGray]	1	4		+	+	NA	NA	5	3	2	2	2	3	2	1	4	4	22.4595	22.7802	21.8861	23.0116	22.6339	22.3831	21.8744	23.8186	23.8894
	0.327898	0.292893	PGAM5	Q96HS1	Serine/threonine-protein phosphatase PGAM5, mitochondrial (EC 3.1.3.16) (Bcl-XL-binding protein v68) (Phosphoglycerate mutase family member 5)	PGAM5	Color2 [DarkGray]	1	4		+	+	NA	NA	14	10	12	12	12	10	10	9	11	10	26.9694	27.543	26.8204	27.1781	27.1293	26.7974	26.4939	26.8454	26.1703
	0.27665	-0.95581	ITCH	Q96J02	E3 ubiquitin-protein ligase Itchy homolog (Itch) (EC 2.3.2.26) (Atrophin-1-interacting protein 4) (AIP4) (HECT-type E3 ubiquitin transferase Itchy homolog) (NFE2-associated polypeptide 1) (NAPP1)	ITCH	Color2 [DarkGray]	1	4		+	NA	NA	+	6	5	1	3	2	5	4	2	2	4	23.8397	21.3134	23.9544	23.2178	23.6069	23.4578	23.5129	22.5805	22.1653
	0.748714	-0.828713	TMX3	Q96JJ7	Protein disulfide-isomerase TMX3 (EC 5.3.4.1) (Thioredoxin domain-containing protein 10) (Thioredoxin-related transmembrane protein 3)	TMX3	Color2 [DarkGray]	1	4		+	+	NA	NA	9	3	3	7	8	5	4	4	8	6	23.83	23.7084	24.7939	25.6726	24.9999	24.196	23.5863	26.0083	25.8711
	1.15056	0.401623	S35E1	Q96K37	Solute carrier family 35 member E1	SLC35E1	Color2 [DarkGray]	1	4		+	NA	+	NA	2	2	2	2	2	2	2	1	2	2	23.8836	24.1009	23.3628	23.5547	23.5601	23.6212	21.7063	24.4046	24.366
	0.608604	-0.539694	CLP1L	Q96KA5	Cleft lip and palate transmembrane protein 1-like protein (CLPTM1-like protein) (Cisplatin resistance-related protein 9) (CRR9p)	CLPTM1L	Color2 [DarkGray]	1	4		+	NA	+	NA	8	5	3	5	6	6	5	4	6	7	24.0876	23.5206	24.7243	25.9988	24.518	24.1697	25.4492	25.0785	25.1787
	0.405454	-0.797649	DNJC1	Q96KC8	DnaJ homolog subfamily C member 1 (DnaJ protein homolog MTJ1)	DNAJC1	Color2 [DarkGray]	1	4		+	+	NA	NA	8	4	2	3	3	4	3	1	5	6	23.2517	21.7861	22.0422	23.0818	23.2234	23.4096	21.9662	23.938	24.1398
	0.0574591	0.479081	TM237	Q96Q45	Transmembrane protein 237 (Amyotrophic lateral sclerosis 2 chromosomal region candidate gene 4 protein)	TMEM237	Color2 [DarkGray]	1	4		+	NA	+	NA	6	3	1	4	4	1	3	4	3	2	25.6392	22.1237	24.2676	24.5539	21.3364	25.4683	24.5218	25.1271	24.9465
	0.757467	0.641777	S38A2	Q96QD8	Sodium-coupled neutral amino acid transporter 2 (Amino acid transporter A2) (Protein 40-9-1) (Solute carrier family 38 member 2) (System A amino acid transporter 2) (System A transporter 1) (System N amino acid transporter 2)	SLC38A2	Color2 [DarkGray]	1	4		+	NA	+	NA	5	2	2	4	4	3	2	5	1	1	27.9029	28.512	25.7574	26.4748	27.5045	27.6269	28.0187	21.8615	22.7861
	0.0969275	0.117682	ERGI2	Q96RQ1	Endoplasmic reticulum-Golgi intermediate compartment protein 2	ERGIC2	Color2 [DarkGray]	1	4		+	NA	+	NA	8	5	5	8	8	6	4	7	6	7	26.2031	25.9726	26.4418	26.9453	26.3611	25.5792	25.5135	27.3143	27.3878
	0.100657	-0.637	PIGS	Q96S52	GPI transamidase component PIG-S (Phosphatidylinositol-glycan biosynthesis class S protein)	PIGS	Color2 [DarkGray]	1	4		+	NA	+	NA	7	2	2	7	7	3	3	4	3	3	25.4707	21.3643	25.736	26.505	24.6222	23.4868	24.7687	26.0043	26.437
	0.0908157	-0.2157	CLCC1	Q96S66	Chloride channel CLIC-like protein 1 (Mid-1-related chloride channel protein 1)	CLCC1	Color2 [DarkGray]	1	4		+	NA	+	NA	11	2	1	9	9	3	2	3	1	4	22.674	22.1882	24.5838	24.953	21.8911	23.4025	22.149	22.0301	23.6441
	0.197649	-0.312413	RMD3	Q96TC7	Regulator of microtubule dynamics protein 3 (RMD-3) (hRMD-3) (Cerebral protein 10) (Protein FAM82A2) (Protein FAM82C) (Protein tyrosine phosphatase-interacting protein 51) (TCPTP-interacting protein 51)	RMDN3	Color2 [DarkGray]	1	4		+	+	NA	NA	10	2	1	5	7	2	1	4	3	4	20.7495	20.8266	24.7791	25.1741	21.6615	20.5394	24.3326	24.0493	24.6956
	0.0531803	-0.015521	SEC62	Q99442	Translocation protein SEC62 (Translocation protein 1) (TP-1) (hTP-1)	SEC62	Color2 [DarkGray]	1	4		+	NA	+	NA	5	2	2	4	4	2	2	2	3	2	21.6381	21.6477	21.3622	22.8638	21.7529	21.5639	21.557	22.2485	23.2022
	0.116937	0.256526	P2RX7	Q99572	P2X purinoceptor 7 (P2X7) (ATP receptor) (P2Z receptor) (Purinergic receptor)	P2RX7	Color2 [DarkGray]	1	4		+	NA	+	NA	23	19	13	17	15	17	17	14	20	17	30.6863	29.3025	28.2124	28.6309	29.457	30.0188	28.9591	30.4982	28.4056
	0.430143	-0.473548	TM9S2	Q99805	Transmembrane 9 superfamily member 2 (p76)	TM9SF2	Color2 [DarkGray]	1	4		+	NA	+	NA	4	2	1	0	1	3	2	1	4	4	23.3657	22.5375	20.8493	21.9796	23.4376	23.4127	21.856	23.9293	24.9943
	0.0678804	-0.0780525	S29A1	Q99808	Equilibrative nucleoside transporter 1 (Equilibrative nitrobenzylmercaptopurine riboside-sensitive nucleoside transporter) (Equilibrative NBMPR-sensitive nucleoside transporter) (Nucleoside transporter, es-type) (Solute carrier family 29 member 1)	SLC29A1	Color2 [DarkGray]	1	4		+	NA	+	NA	9	8	8	9	9	8	8	7	7	8	29.9894	29.4717	28.8304	29.298	29.534	30.0832	29.2693	29.0762	28.5017
	0.183885	0.828497	CIB1	Q99828	Calcium and integrin-binding protein 1 (CIB) (Calcium- and integrin-binding protein) (CIBP) (Calmyrin) (DNA-PKcs-interacting protein) (Kinase-interacting protein) (KIP) (SNK-interacting protein 2-28) (SIP2-28)	CIB1	Color2 [DarkGray]	1	4		+	NA	NA	+	5	2	3	3	3	2	2	4	2	2	20.6403	23.7427	24.1923	23.7907	21.0013	21.7247	24.9744	21.6178	22.1768
	0.375074	1.06251	CPNE1	Q99829	Copine-1 (Chromobindin 17) (Copine I)	CPNE1	Color2 [DarkGray]	1	4		+	NA	NA	+	6	2	2	5	4	2	1	4	2	3	24.0395	24.212	24.0687	23.8054	24.1194	22.0071	24.1667	24.1216	24.8327
	0.302156	-0.238599	ESYT1	Q9BSJ8	Extended synaptotagmin-1 (E-Syt1) (Membrane-bound C2 domain-containing protein)	ESYT1	Color2 [DarkGray]	1	4		+	NA	+	NA	23	10	10	21	21	12	11	18	11	14	27.1406	27.0318	27.8589	27.8837	27.6109	27.0387	27.6032	27.2947	28.0302
	0.216623	0.232363	ALG1	Q9BT22	Chitobiosyldiphosphodolichol beta-mannosyltransferase (EC 2.4.1.142) (Asparagine-linked glycosylation protein 1 homolog) (Beta-1,4-mannosyltransferase) (GDP-Man:GlcNAc2-PP-dolichol mannosyltransferase) (GDP-mannose-dolichol diphosphochitobiose mannosyltransferase) (Mannosyltransferase-1) (MT-1) (hMat-1)	ALG1	Color2 [DarkGray]	1	4		+	+	NA	NA	11	7	8	8	8	6	7	7	6	8	25.6284	26.2	26.0568	26.1317	25.9394	25.4242	25.3704	25.651	26.0165
	0.103371	0.116976	TMM43	Q9BTV4	Transmembrane protein 43 (Protein LUMA)	TMEM43	Color2 [DarkGray]	1	4		+	NA	+	NA	15	4	4	9	10	4	6	5	9	13	25.236	25.6317	26.1986	27.1753	25.6432	24.9905	24.6735	26.74	28.1186
	0.361782	-0.433871	NDC1	Q9BTX1	Nucleoporin NDC1 (hNDC1) (Transmembrane protein 48)	NDC1	Color2 [DarkGray]	1	4		+	NA	+	NA	5	3	2	4	4	3	2	1	3	3	23.4668	22.6194	23.5919	23.8243	23.6217	23.3322	21.1304	23.5892	23.857
	0.228437	-0.440287	LMF2	Q9BU23	Lipase maturation factor 2 (Transmembrane protein 112B) (Transmembrane protein 153)	LMF2	Color2 [DarkGray]	1	4		+	NA	+	NA	7	2	3	5	6	3	3	4	3	3	21.7941	23.1483	23.8117	25.0804	23.0662	22.7567	23.006	25.0006	25.3338
	1.72711	-1.99369	TM109	Q9BVC6	Transmembrane protein 109 (Mitsugumin-23) (Mg23)	TMEM109	Color2 [DarkGray]	1	4		+	NA	+	NA	2	1	1	1	2	2	2	0	2	2	21.6039	21.0592	20.9693	24.5237	23.2754	23.375	21.8567	23.1368	23.7201
	0.657207	-0.667604	TMED9	Q9BVK6	Transmembrane emp24 domain-containing protein 9 (GMP25) (Glycoprotein 25L2) (p24 family protein alpha-2) (p24alpha2) (p25)	TMED9	Color2 [DarkGray]	1	4		+	+	NA	NA	9	4	2	6	8	5	5	4	6	7	26.2839	25.6958	26.4668	27.6525	26.8965	26.4184	25.1143	28.2942	27.6146
	0.561896	-1.14753	TMUB1	Q9BVT8	Transmembrane and ubiquitin-like domain-containing protein 1 (Dendritic cell-derived ubiquitin-like protein) (DULP) (Hepatocyte odd protein shuttling protein) (Ubiquitin-like protein SB144) [Cleaved into: iHOPS]	TMUB1	Color2 [DarkGray]	1	4		+	NA	+	NA	4	1	1	4	4	0	0	1	3	3	21.9511	20.7033	24.4516	24.887	22.9245	22.025	21.9215	24.0316	24.9671
	0.769527	-1.28216	TIM21	Q9BVV7	Mitochondrial import inner membrane translocase subunit Tim21 (TIM21-like protein, mitochondrial)	TIMM21	Color2 [DarkGray]	1	4		+	+	NA	NA	3	1	1	3	3	1	0	3	1	2	21.4152	20.2313	22.833	23.3703	21.9611	22.2497	22.5011	20.7888	22.9934
	0.525446	0.556084	SFXN3	Q9BWM7	Sideroflexin-3	SFXN3	Color2 [DarkGray]	1	4		+	NA	+	NA	5	3	2	3	4	3	3	2	2	3	24.4589	24.5812	23.8408	24.302	23.5695	24.3584	23.5296	24.6884	24.2827
	0.378119	0.760056	S26A6	Q9BXS9	Solute carrier family 26 member 6 (Anion exchange transporter) (Pendrin-like protein 1) (Pendrin-L1)	SLC26A6	Color2 [DarkGray]	1	4		+	NA	+	NA	4	3	2	3	3	2	2	1	2	2	23.8308	22.3661	22.8333	22.9592	22.1667	22.5101	21.7424	21.6847	20.7525
	0.0855916	-0.0855703	CADM1	Q9BY67	Cell adhesion molecule 1 (Immunoglobulin superfamily member 4) (IgSF4) (Nectin-like protein 2) (NECL-2) (Spermatogenic immunoglobulin superfamily) (SgIgSF) (Synaptic cell adhesion molecule) (SynCAM) (Tumor suppressor in lung cancer 1) (TSLC-1)	CADM1	Color2 [DarkGray]	1	4		+	+	NA	NA	6	6	6	4	5	6	6	4	5	4	28.3172	28.3047	27.3957	27.4751	28.0637	28.7292	28.4675	28.3119	27.2985
	0.368395	0.405715	ZDHC5	Q9C0B5	Palmitoyltransferase ZDHHC5 (EC 2.3.1.225) (Zinc finger DHHC domain-containing protein 5) (DHHC-5) (Zinc finger protein 375)	ZDHHC5	Color2 [DarkGray]	1	4		+	NA	+	NA	11	6	2	7	7	4	5	3	6	5	25.667	25.2747	25.4546	25.6094	24.7033	25.4269	24.3233	25.3047	24.6862
	0.132251	0.132514	S39A8	Q9C0K1	Zinc transporter ZIP8 (BCG-induced integral membrane protein in monocyte clone 103 protein) (LIV-1 subfamily of ZIP zinc transporter 6) (LZT-Hs6) (Solute carrier family 39 member 8) (Zrt- and Irt-like protein 8) (ZIP-8)	SLC39A8	Color2 [DarkGray]	1	4		+	NA	+	NA	2	2	2	0	0	2	2	0	1	2	24.0392	23.452	21.2703	22.4775	23.433	23.7931	21.8702	20.9039	21.5816
	1.23346	-0.300002	CC90B	Q9GZT6	Coiled-coil domain-containing protein 90B, mitochondrial	CCDC90B	Color2 [DarkGray]	1	4		+	+	NA	NA	6	0	0	4	6	0	0	2	0	0	21.6272	21.6321	24.5225	24.817	21.8538	22.0055	23.3247	21.3811	21.5633
	0.27148	0.815328	T126A	Q9H061	Transmembrane protein 126A	TMEM126A	Color2 [DarkGray]	1	4		+	NA	+	NA	3	1	2	3	3	1	2	1	2	2	21.8978	23.187	23.0966	23.6651	20.8379	22.6163	21.4598	23.2734	22.8326
	0.190345	-0.158367	MAGT1	Q9H0U3	Magnesium transporter protein 1 (MagT1) (Implantation-associated protein) (IAP)	MAGT1	Color2 [DarkGray]	1	4		+	NA	+	NA	6	3	4	6	6	4	4	6	4	5	25.3888	25.8646	26.2806	26.9612	25.9596	25.6106	25.6793	26.929	26.9821
	1.48643	-0.278025	RAB1B	Q9H0U4	Ras-related protein Rab-1B	RAB1B	Color2 [DarkGray]	1	4		+	NA	NA	+	4	3	2	1	2	4	4	2	3	4	21.9789	21.9474	21.5159	23.9513	22.2902	22.1921	22.5466	23.2647	24.4188
	0.384806	0.236619	F234A	Q9H0X4	Protein FAM234A (Protein ITFG3)	FAM234A	Color2 [DarkGray]	1	4		+	+	NA	NA	11	10	8	8	8	8	9	7	7	8	27.5678	27.4932	25.9298	25.9353	27.0666	27.5212	26.6919	27.4593	25.7962
	0.641347	-0.806439	UN93B	Q9H1C4	Protein unc-93 homolog B1 (Unc-93B1) (hUNC93B1)	UNC93B1	Color2 [DarkGray]	1	4		+	NA	+	NA	6	4	2	5	5	4	5	4	3	4	21.665	22.0753	24.168	24.6865	23.0995	22.2536	23.0595	23.3169	24.2517
	0.702508	-2.24793	TMX4	Q9H1E5	Thioredoxin-related transmembrane protein 4 (Thioredoxin domain-containing protein 13)	TMX4	Color2 [DarkGray]	1	4		+	+	NA	NA	5	1	1	4	4	1	2	4	3	2	21.5219	22.2475	25.2555	25.9703	23.0041	25.2612	25.2158	25.9325	26.3589
	0.636228	0.509237	S38A1	Q9H2H9	Sodium-coupled neutral amino acid transporter 1 (Amino acid transporter A1) (N-system amino acid transporter 2) (Solute carrier family 38 member 1) (System A amino acid transporter 1) (System N amino acid transporter 1)	SLC38A1	Color2 [DarkGray]	1	4		+	NA	+	NA	8	7	7	5	6	7	7	7	7	6	28.4452	28.3711	26.7972	27.4017	27.6018	28.196	28.2666	26.1627	25.548
	0.561917	-0.365704	TM245	Q9H330	Transmembrane protein 245 (Protein CG-2)	TMEM245	Color2 [DarkGray]	1	4		+	NA	+	NA	4	3	1	3	3	3	3	1	3	3	21.9639	21.9131	22.3885	23.4185	22.548	22.0604	22.3411	24.0571	23.8246
	0.319959	-0.128909	TMX1	Q9H3N1	Thioredoxin-related transmembrane protein 1 (Thioredoxin domain-containing protein 1) (Transmembrane Trx-related protein)	TMX1	Color2 [DarkGray]	1	4		+	+	NA	NA	9	4	4	6	9	4	4	7	5	5	24.3178	24.3111	25.1497	25.7527	24.5925	24.2942	24.2706	26.3904	25.9591
	0.125681	-0.73173	SEM4A	Q9H3S1	Semaphorin-4A (Semaphorin-B) (Sema B)	SEMA4A	Color2 [DarkGray]	1	4		+	+	NA	NA	4	4	3	3	3	4	4	3	2	2	22.6135	20.3147	21.6276	22.1326	20.5676	23.8241	24.3166	22.3556	20.9565
	0.308799	-0.945647	UN45A	Q9H3U1	Protein unc-45 homolog A (Unc-45A) (GCUNC-45) (Smooth muscle cell-associated protein 1) (SMAP-1)	UNC45A	Color2 [DarkGray]	1	4		+	NA	NA	+	7	4	1	4	4	4	4	3	3	4	24.4033	22.1574	23.6445	23.4603	24.0899	24.3621	24.0839	23.779	23.8035
	0.341465	0.872159	PIGU	Q9H490	Phosphatidylinositol glycan anchor biosynthesis class U protein (Cell division cycle protein 91-like 1) (Protein CDC91-like 1) (GPI transamidase component PIG-U)	PIGU	Color2 [DarkGray]	1	4		+	NA	+	NA	3	0	0	2	3	0	0	1	0	0	20.8828	22.4319	23.7426	24.2108	20.2349	21.3354	23.5299	22.2097	22.0594
	0.633733	-0.740161	SIA7D	Q9H4F1	Alpha-N-acetyl-neuraminyl-2,3-beta-galactosyl-1,3-N-acetyl-galactosaminide alpha-2,6-sialyltransferase (EC 2.4.99.7) (NeuAc-alpha-2,3-Gal-beta-1,3-GalNAc-alpha-2,6-sialyltransferase) (ST6GalNAc IV) (ST6GalNAcIV) (Sialyltransferase 3C) (SIAT3-C) (Sialyltransferase 7D) (SIAT7-D)	ST6GALNAC4	Color2 [DarkGray]	1	4		+	+	NA	NA	3	1	1	1	1	2	0	0	2	2	21.4258	21.29	21.2953	22.6602	22.5298	21.6663	21.9398	22.5606	23.9484
	0.0676044	0.0751619	EHD1	Q9H4M9	EH domain-containing protein 1 (PAST homolog 1) (hPAST1) (Testilin)	EHD1	Color2 [DarkGray]	1	4		+	NA	NA	+	9	3	5	4	4	4	5	5	5	3	25.248	24.9342	24.2845	24.1479	24.6866	25.3453	25.1743	25.9543	24.5025
	0.324151	0.862487	AT133	Q9H7F0	Probable cation-transporting ATPase 13A3 (EC 3.6.3.-) (ATPase family homolog up-regulated in senescence cells 1)	ATP13A3	Color2 [DarkGray]	1	4		+	NA	+	NA	6	2	1	4	4	2	3	4	2	1	21.6746	22.8712	22.799	23.0839	20.6263	22.1945	24.033	22.7788	22.508
	0.766038	0.581897	GHC1	Q9H936	Mitochondrial glutamate carrier 1 (GC-1) (Glutamate/H(+) symporter 1) (Solute carrier family 25 member 22)	SLC25A22	Color2 [DarkGray]	1	4		+	NA	+	NA	9	5	5	7	9	5	5	5	6	6	26.1303	26.6641	26.2421	26.7974	25.7376	25.893	25.4922	26.4531	26.2145
	2.6246	0.458726	SFXN1	Q9H9B4	Sideroflexin-1 (Tricarboxylate carrier protein) (TCC)	SFXN1	Color2 [DarkGray]	1	4		+	NA	+	NA	8	4	4	7	8	3	4	5	4	4	25.1448	25.1213	25.3683	26.1144	24.6552	24.6934	24.4273	25.618	25.4069
	0.731922	0.462182	TM165	Q9HC07	Transmembrane protein 165 (Transmembrane protein PT27) (Transmembrane protein TPARL)	TMEM165	Color2 [DarkGray]	1	4		+	NA	+	NA	5	5	2	5	5	4	4	3	5	5	25.1737	25.633	25.4525	26.2733	24.9786	24.9037	24.5276	25.5835	25.3828
	0.070054	-0.193254	TPC	Q9HC21	Mitochondrial thiamine pyrophosphate carrier (Mitochondrial uncoupling protein 1) (Solute carrier family 25 member 19)	SLC25A19	Color2 [DarkGray]	1	4		+	NA	+	NA	11	5	5	7	9	5	4	7	6	4	23.357	25.1483	24.801	24.6865	24.3022	24.5896	23.8736	24.1806	23.9577
	0.375945	-1.79332	ANKH	Q9HCJ1	Progressive ankylosis protein homolog (ANK)	ANKH	Color2 [DarkGray]	1	4		+	NA	+	NA	6	4	1	4	5	4	3	2	2	4	24.4213	20.9129	24.3984	25.0969	24.1322	24.7887	23.5607	23.6688	23.4382
	0.151783	-0.122786	PREB	Q9HCU5	Prolactin regulatory element-binding protein (Mammalian guanine nucleotide exchange factor mSec12)	PREB	Color2 [DarkGray]	1	4		+	+	NA	NA	7	4	3	5	4	4	3	5	4	5	24.85	24.7209	24.6117	24.9422	25.182	24.6345	24.2991	25.3801	25.8858
	0.215531	-0.174171	AT131	Q9HD20	Manganese-transporting ATPase 13A1 (EC 3.6.3.-)	ATP13A1	Color2 [DarkGray]	1	4		+	NA	+	NA	22	10	8	18	16	13	7	11	13	18	26.0339	26.0445	25.8877	26.0875	26.503	25.9237	25.8819	26.8803	27.5033
	0.220425	-0.0855112	TM9S3	Q9HD45	Transmembrane 9 superfamily member 3 (EP70-P-iso) (SM-11044-binding protein)	TM9SF3	Color2 [DarkGray]	1	4		+	NA	+	NA	10	7	4	8	9	7	7	9	7	7	26.2905	26.2713	26.3248	27.2578	26.5055	26.2274	25.6567	27.4054	26.9259
	0.549885	-1.33047	APMAP	Q9HDC9	Adipocyte plasma membrane-associated protein (Protein BSCv)	APMAP	Color2 [DarkGray]	1	4		+	+	NA	NA	14	7	2	8	10	10	6	3	12	11	25.7748	24.2123	26.6791	27.9753	26.7941	25.8539	24.564	28.3758	28.0087
	0.0897181	-0.0701933	RAB18	Q9NP72	Ras-related protein Rab-18	RAB18	Color2 [DarkGray]	1	4		+	NA	NA	+	6	4	4	4	4	3	3	2	4	5	25.2111	25.23	25.0128	25.4876	25.5519	25.0297	25.2257	25.8433	25.2275
	0.277817	0.524282	EMC7	Q9NPA0	ER membrane protein complex subunit 7	EMC7	Color2 [DarkGray]	1	4		+	+	NA	NA	4	3	2	4	4	3	3	3	3	3	24.512	25.8674	26.3907	27.2666	24.8024	24.5285	24.5704	26.0161	25.6857
	0.247753	-0.132082	GP108	Q9NPR9	Protein GPR108 (Lung seven transmembrane receptor 2)	GPR108	Color2 [DarkGray]	1	4		+	NA	+	NA	3	3	2	1	1	2	3	1	3	3	20.7251	21.1011	21.5139	22.4305	21.0908	20.9996	23.1588	23.3195	23.4487
	0.352825	0.283544	RTN4	Q9NQC3	Reticulon-4 (Foocen) (Neurite outgrowth inhibitor) (Nogo protein) (Neuroendocrine-specific protein) (NSP) (Neuroendocrine-specific protein C homolog) (RTN-x) (Reticulon-5)	RTN4	Color2 [DarkGray]	1	4		+	NA	+	NA	7	5	5	6	7	5	5	5	5	5	25.8858	26.4791	26.4529	26.9307	25.9406	25.8573	25.5752	26.6017	26.2026
	0.656693	1.08415	S17A5	Q9NRA2	Sialin (H(+)/nitrate cotransporter) (H(+)/sialic acid cotransporter) (AST) (Membrane glycoprotein HP59) (Solute carrier family 17 member 5) (Vesicular H(+)/Aspartate-glutamate cotransporter)	SLC17A5	Color2 [DarkGray]	1	4		+	NA	+	NA	3	0	0	2	2	0	0	2	1	2	22.8789	23.3623	23.6113	24.7181	22.6029	21.4699	23.2587	20.7945	22.2859
	0.118964	0.412281	CHSTC	Q9NRB3	Carbohydrate sulfotransferase 12 (EC 2.8.2.5) (Chondroitin 4-O-sulfotransferase 2) (Chondroitin 4-sulfotransferase 2) (C4ST-2) (C4ST2) (Sulfotransferase Hlo)	CHST12	Color2 [DarkGray]	1	4		+	+	NA	NA	5	0	0	4	4	0	1	2	3	4	22.9381	22.0012	23.7929	24.1871	20.973	23.1417	23.8379	23.2286	24.615
	0.284782	0.0747938	TM7S3	Q9NS93	Transmembrane 7 superfamily member 3 (Seven span transmembrane protein)	TM7SF3	Color2 [DarkGray]	1	4		+	NA	+	NA	2	0	0	2	2	0	0	2	0	0	21.6969	21.7554	22.8656	23.3569	21.5595	21.7432	22.1137	20.8279	20.6636
	0.0137719	-0.0117216	SAC1	Q9NTJ5	Phosphatidylinositide phosphatase SAC1 (EC 3.1.3.-) (Suppressor of actin mutations 1-like protein)	SACM1L	Color2 [DarkGray]	1	4		+	NA	+	NA	16	9	6	12	11	10	10	11	11	14	25.0284	25.2425	25.7646	26.3129	25.39	24.9043	25.1802	25.9311	26.1369
	0.235929	-0.486608	LIN7C	Q9NUP9	Protein lin-7 homolog C (Lin-7C) (Mammalian lin-seven protein 3) (MALS-3) (Vertebrate lin-7 homolog 3) (Veli-3)	LIN7C	Color2 [DarkGray]	1	4		+	NA	NA	+	7	5	2	4	5	4	6	5	4	5	25.1837	23.8633	23.9201	23.6802	24.6642	25.356	25.091	24.7895	24.3586
	0.0654172	-0.0737419	CC50A	Q9NV96	Cell cycle control protein 50A (P4-ATPase flippase complex beta subunit TMEM30A) (Transmembrane protein 30A)	TMEM30A	Color2 [DarkGray]	1	4		+	NA	+	NA	9	8	6	6	6	7	9	6	7	9	27.2092	26.6148	25.7704	26.1247	26.7666	27.2049	26.4841	27.0718	26.3597
	0.200688	0.208434	ATD3A	Q9NVI7	ATPase family AAA domain-containing protein 3A	ATAD3A	Color2 [DarkGray]	1	4		+	+	NA	NA	12	5	6	10	10	5	5	9	6	6	27.1854	27.811	28.4493	28.4574	27.4874	27.0921	27.9642	27.8861	28.0839
	1.50211	-0.456162	SLTM	Q9NWH9	SAFB-like transcription modulator (Modulator of estrogen-induced transcription)	SLTM	Color2 [DarkGray]	1	4		+	NA	NA	+	15	7	9	8	7	11	8	5	4	12	24.3564	24.4192	24.3543	24.6528	24.9207	24.7673	24.5595	23.806	25.3652
	0.554048	0.507236	CLN6	Q9NWW5	Ceroid-lipofuscinosis neuronal protein 6 (Protein CLN6)	CLN6	Color2 [DarkGray]	1	4		+	NA	+	NA	2	2	2	1	1	2	2	0	1	2	22.7248	22.8626	21.3838	22.0803	21.9485	22.6245	21.5861	22.6374	23.0739
	1.05151	0.536884	NDUBB	Q9NX14	NADH dehydrogenase [ubiquinone] 1 beta subcomplex subunit 11, mitochondrial (Complex I-ESSS) (CI-ESSS) (NADH-ubiquinone oxidoreductase ESSS subunit) (Neuronal protein 17.3) (Np17.3) (p17.3)	NDUFB11	Color2 [DarkGray]	1	4		+	+	NA	NA	2	2	2	2	2	2	2	2	2	2	27.132	26.9878	24.7237	24.7992	26.3673	26.6788	25.6541	25.7377	25.9401
	0.459886	1.57211	CLDN1	Q9NY35	Claudin domain-containing protein 1 (Membrane protein GENX-3745)	CLDND1	Color2 [DarkGray]	1	4		+	NA	+	NA	5	2	0	1	3	0	1	2	2	2	24.398	22.0254	21.754	22.2237	22.143	21.1362	22.9631	21.9674	20.371
	0.406868	-1.18419	FKB11	Q9NYL4	Peptidyl-prolyl cis-trans isomerase FKBP11 (PPIase FKBP11) (EC 5.2.1.8) (19 kDa FK506-binding protein) (19 kDa FKBP) (FKBP-19) (FK506-binding protein 11) (FKBP-11) (Rotamase)	FKBP11	Color2 [DarkGray]	1	4		+	+	NA	NA	2	1	1	2	2	1	1	2	1	1	24.1134	21.9474	21.0976	22.8641	24.3622	24.0669	20.8429	25.4053	25.406
	0.484726	0.365643	TECR	Q9NZ01	Very-long-chain enoyl-CoA reductase (EC 1.3.1.93) (Synaptic glycoprotein SC2) (Trans-2,3-enoyl-CoA reductase) (TER)	TECR	Color2 [DarkGray]	1	4		+	NA	+	NA	13	12	10	11	10	10	10	10	10	12	28.4569	28.8589	27.7793	28.1671	28.0908	28.4937	27.5684	28.6957	28.4615
	0.109117	-0.0989885	ERAP1	Q9NZ08	Endoplasmic reticulum aminopeptidase 1 (EC 3.4.11.-) (ARTS-1) (Adipocyte-derived leucine aminopeptidase) (A-LAP) (Aminopeptidase PILS) (Puromycin-insensitive leucyl-specific aminopeptidase) (PILS-AP) (Type 1 tumor necrosis factor receptor shedding aminopeptidase regulator)	ERAP1	Color2 [DarkGray]	1	4		+	+	NA	NA	28	16	12	26	26	17	14	17	22	21	28.0503	27.6966	28.9503	29.4738	28.2236	27.7212	27.9107	29.4622	28.989
	0.155893	-0.843727	CISD1	Q9NZ45	CDGSH iron-sulfur domain-containing protein 1 (MitoNEET)	CISD1	Color2 [DarkGray]	1	4		+	+	NA	NA	4	3	2	2	4	3	2	2	2	3	24.0624	21.1217	24.2822	24.405	24.6169	22.2546	24.1003	24.9092	25.0449
	0.56303	0.790935	PDXL2	Q9NZ53	Podocalyxin-like protein 2 (Endoglycan)	PODXL2	Color2 [DarkGray]	1	4		+	+	NA	NA	4	4	4	3	3	4	4	3	4	3	26.5956	26.126	25.5061	25.2957	25.0958	26.0439	28.0192	25.2026	23.938
	0.264635	-0.720199	GDE1	Q9NZC3	Glycerophosphodiester phosphodiesterase 1 (EC 3.1.4.-) (EC 3.1.4.44) (Membrane-interacting protein of RGS16) (RGS16-interacting membrane protein)	GDE1	Color2 [DarkGray]	1	4		+	NA	+	NA	2	1	1	2	2	2	1	2	2	2	22.7617	21.022	23.521	24.5019	23.0912	22.1329	22.3987	23.3697	23.6404
	0.13013	-0.189825	MYOF	Q9NZM1	Myoferlin (Fer-1-like protein 3)	MYOF	Color2 [DarkGray]	1	4		+	+	NA	NA	9	0	0	6	6	0	0	3	2	3	22.5383	21.5619	23.5407	24.1032	22.1284	22.3514	23.8129	22.1671	22.1083
	0.281978	-0.301716	HACD3	Q9P035	Very-long-chain (3R)-3-hydroxyacyl-CoA dehydratase 3 (EC 4.2.1.134) (3-hydroxyacyl-CoA dehydratase 3) (HACD3) (Butyrate-induced protein 1) (B-ind1) (hB-ind1) (Protein-tyrosine phosphatase-like A domain-containing protein 1)	HACD3	Color2 [DarkGray]	1	4		+	NA	+	NA	10	2	3	10	10	3	3	8	5	3	25.5856	26.3465	26.9639	27.9424	26.3642	26.1714	25.8206	26.6305	26.3323
	0.0752626	-0.15847	NDUAD	Q9P0J0	NADH dehydrogenase [ubiquinone] 1 alpha subcomplex subunit 13 (Cell death regulatory protein GRIM-19) (Complex I-B16.6) (CI-B16.6) (Gene associated with retinoic and interferon-induced mortality 19 protein) (GRIM-19) (Gene associated with retinoic and IFN-induced mortality 19 protein) (NADH-ubiquinone oxidoreductase B16.6 subunit)	NDUFA13	Color2 [DarkGray]	1	4		+	+	NA	NA	3	1	1	3	3	1	1	3	1	1	20.3986	21.6234	22.9586	23.975	20.8403	21.4987	21.9905	22.9039	23.0274
	0.61106	-0.268536	VAPA	Q9P0L0	Vesicle-associated membrane protein-associated protein A (VAMP-A) (VAMP-associated protein A) (VAP-A) (33 kDa VAMP-associated protein) (VAP-33)	VAPA	Color2 [DarkGray]	1	4		+	+	NA	NA	8	5	3	4	4	5	4	4	4	8	25.6595	25.4305	26.6424	26.434	25.9322	25.6949	26.4627	25.61	26.6392
	0.0502531	0.0537634	RRBP1	Q9P2E9	Ribosome-binding protein 1 (180 kDa ribosome receptor homolog) (RRp) (ES/130-related protein) (Ribosome receptor protein)	RRBP1	Color2 [DarkGray]	1	4		+	+	NA	NA	47	36	36	37	33	38	38	33	38	42	28.3201	28.7268	28.3446	27.9224	28.7494	28.1899	28.1301	28.2703	29.4002
	0.484026	-0.952772	XPR1	Q9UBH6	Xenotropic and polytropic retrovirus receptor 1 (Protein SYG1 homolog) (Xenotropic and polytropic murine leukemia virus receptor X3) (X-receptor)	XPR1	Color2 [DarkGray]	1	4		+	NA	+	NA	5	4	0	0	0	4	4	0	4	4	22.9936	21.5316	21.6406	23.4114	23.346	23.0847	21.9751	22.8781	22.8485
	1.11553	0.587693	DHCR7	Q9UBM7	7-dehydrocholesterol reductase (7-DHC reductase) (EC 1.3.1.21) (Putative sterol reductase SR-2) (Sterol Delta(7)-reductase)	DHCR7	Color2 [DarkGray]	1	4		+	NA	+	NA	6	5	5	4	5	5	5	3	5	4	25.0217	25.3656	24.6794	24.7721	24.5889	24.623	24.582	24.9825	25.6126
	0.22796	0.172688	SE1L1	Q9UBV2	Protein sel-1 homolog 1 (Suppressor of lin-12-like protein 1) (Sel-1L)	SEL1L	Color2 [DarkGray]	1	4		+	+	NA	NA	13	5	5	8	11	6	4	7	8	9	25.5909	26.0685	26.6553	27.5741	25.7892	25.5249	26.1337	27.249	26.7021
	0.398422	0.315556	DIC	Q9UBX3	Mitochondrial dicarboxylate carrier (Solute carrier family 25 member 10)	SLC25A10	Color2 [DarkGray]	1	4		+	NA	+	NA	14	9	9	13	14	9	9	11	10	10	27.0477	27.642	26.7294	27.1988	27.0246	27.0339	26.9431	27.3917	26.859
	0.10024	-0.389521	VTI1B	Q9UEU0	Vesicle transport through interaction with t-SNAREs homolog 1B (Vesicle transport v-SNARE protein Vti1-like 1) (Vti1-rp1)	VTI1B	Color2 [DarkGray]	1	4		+	+	NA	NA	2	0	0	2	2	0	0	2	1	1	20.9249	22.7249	21.7706	22.0969	21.2658	23.1631	22.5695	22.6103	21.741
	0.13381	0.143973	CLM8	Q9UGN4	CMRF35-like molecule 8 (CLM-8) (CD300 antigen-like family member A) (CMRF-35-H9) (CMRF35-H9) (CMRF35-H) (IRC1/IRC2) (Immunoglobulin superfamily member 12) (IgSF12) (Inhibitory receptor protein 60) (IRp60) (NK inhibitory receptor) (CD antigen CD300a)	CD300A	Color2 [DarkGray]	1	4		+	+	NA	NA	4	3	3	4	4	3	3	4	2	3	26.7443	26.2175	25.6213	25.434	26.0768	26.597	25.9735	23.9551	24.26
	0.167532	0.154039	SEC63	Q9UGP8	Translocation protein SEC63 homolog	SEC63	Color2 [DarkGray]	1	4		+	NA	+	NA	13	6	5	10	10	5	4	8	9	8	25.3391	25.8144	25.5109	26.3555	25.2048	25.6406	25.0865	26.5169	25.5536
	0.205213	-0.284115	SUN2	Q9UH99	SUN domain-containing protein 2 (Protein unc-84 homolog B) (Rab5-interacting protein) (Rab5IP) (Sad1/unc-84 protein-like 2)	SUN2	Color2 [DarkGray]	1	4		+	+	NA	NA	14	5	7	7	9	7	5	5	11	12	24.7719	24.8012	25.9913	27.2211	25.5647	24.5767	25.1521	26.9091	27.0847
	0.465029	0.414745	TMEM2	Q9UHN6	Cell surface hyaluronidase (EC 3.2.1.35) (Transmembrane protein 2)	TMEM2	Color2 [DarkGray]	1	4		+	+	NA	NA	7	3	1	1	1	2	1	1	5	5	22.334	22.9772	22.3724	21.8361	22.1426	22.3392	22.8566	24.0483	22.3536
	0.0848174	0.108576	NB5R1	Q9UHQ9	NADH-cytochrome b5 reductase 1 (b5R.1) (EC 1.6.2.2) (Humb5R2) (NAD(P)H:quinone oxidoreductase type 3 polypeptide A2)	CYB5R1	Color2 [DarkGray]	1	4		+	+	NA	NA	6	5	4	6	6	5	5	3	6	5	24.4861	25.196	26.3208	26.4119	24.9678	24.4972	24.3874	26.4753	26.3094
	0.404669	0.217158	LCAP	Q9UIQ6	Leucyl-cystinyl aminopeptidase (Cystinyl aminopeptidase) (EC 3.4.11.3) (Insulin-regulated membrane aminopeptidase) (Insulin-responsive aminopeptidase) (IRAP) (Oxytocinase) (OTase) (Placental leucine aminopeptidase) (P-LAP) [Cleaved into: Leucyl-cystinyl aminopeptidase, pregnancy serum form]	LNPEP	Color2 [DarkGray]	1	4		+	+	NA	NA	26	15	9	18	19	13	15	14	15	16	28.4084	28.2112	27.5962	27.9946	27.917	28.2683	27.3626	28.3164	28.264
	0.0312884	0.0460272	PLXA1	Q9UIW2	Plexin-A1 (Semaphorin receptor NOV)	PLXNA1	Color2 [DarkGray]	1	4		+	+	NA	NA	24	15	9	13	14	11	14	9	15	12	27.0763	26.4473	26.261	26.4798	26.3705	27.0612	26.4705	27.416	25.7521
	1.08989	0.514853	CMC2	Q9UJS0	Calcium-binding mitochondrial carrier protein Aralar2 (Citrin) (Mitochondrial aspartate glutamate carrier 2) (Solute carrier family 25 member 13)	SLC25A13	Color2 [DarkGray]	1	4		+	NA	+	NA	18	6	9	15	15	8	7	13	6	7	27.7756	28.0057	27.2982	27.9311	27.2696	27.4819	26.7272	27.7052	27.3848
	0.29861	0.147666	MA1B1	Q9UKM7	Endoplasmic reticulum mannosyl-oligosaccharide 1,2-alpha-mannosidase (EC 3.2.1.113) (ER alpha-1,2-mannosidase) (ER mannosidase 1) (ERMan1) (Man9GlcNAc2-specific-processing alpha-mannosidase) (Mannosidase alpha class 1B member 1)	MAN1B1	Color2 [DarkGray]	1	4		+	+	NA	NA	21	5	4	19	18	4	3	10	8	10	24.885	25.1033	26.1629	27.44	24.9924	24.7005	24.7919	25.9663	26.5292
	0.0631812	-0.126477	S39AA	Q9ULF5	Zinc transporter ZIP10 (Solute carrier family 39 member 10) (Zrt- and Irt-like protein 10) (ZIP-10)	SLC39A10	Color2 [DarkGray]	1	4		+	NA	+	NA	10	6	5	5	4	7	8	4	5	6	26.1243	25.1189	25.4452	25.4678	25.329	26.1672	25.9746	25.3079	24.8659
	0.030282	0.0592299	CCPG1	Q9ULG6	Cell cycle progression protein 1 (Cell cycle progression restoration protein 8)	CCPG1	Color2 [DarkGray]	1	4		+	+	NA	NA	5	2	1	4	5	3	2	3	3	3	22.6551	23.6486	22.7435	23.019	23.4644	22.7209	22.6553	23.4601	22.6535
	0.482489	-0.54012	KDIS	Q9ULH0	Kinase D-interacting substrate of 220 kDa (Ankyrin repeat-rich membrane-spanning protein)	KIDINS220	Color2 [DarkGray]	1	4		+	NA	+	NA	19	11	6	11	10	14	13	11	12	14	25.6742	24.8392	25.2235	24.6719	25.8603	25.7333	25.3752	25.4913	25.6534
	0.338637	0.330602	TMCC3	Q9ULS5	Transmembrane and coiled-coil domain protein 3	TMCC3	Color2 [DarkGray]	1	4		+	NA	+	NA	7	0	0	5	5	1	0	1	4	5	21.1015	21.5964	25.0072	25.1511	21.2839	20.7528	21.1196	24.6164	25.8797
	0.143739	0.062418	NOB1	Q9ULX3	RNA-binding protein NOB1 (Phosphorylation regulatory protein HP-10) (Protein ART-4)	NOB1	Color2 [DarkGray]	1	4		+	NA	NA	+	7	4	3	5	5	4	3	5	3	3	25.0594	25.3408	24.0172	23.3847	25.1904	25.0849	25.129	22.4975	24.3415
	0.656858	-0.161509	TMCO1	Q9UM00	Calcium load-activated calcium channel (CLAC channel) (Transmembrane and coiled-coil domain-containing protein 1) (Transmembrane and coiled-coil domains protein 4) (Xenogeneic cross-immune protein PCIA3)	TMCO1	Color2 [DarkGray]	1	4		+	NA	+	NA	4	2	2	4	4	3	2	2	3	3	22.6259	22.808	25.133	25.0998	22.8672	22.8897	24.1812	24.5685	23.9688
	0.0924041	0.697034	ICAM5	Q9UMF0	Intercellular adhesion molecule 5 (ICAM-5) (Telencephalin)	ICAM5	Color2 [DarkGray]	1	4		+	+	NA	NA	7	3	1	2	1	1	2	1	4	3	24.9378	22.0764	22.8002	22.3234	20.7307	24.8894	22.309	26.3463	24.2953
	0.0565017	0.0992031	ABCG2	Q9UNQ0	ATP-binding cassette sub-family G member 2 (Breast cancer resistance protein) (CDw338) (Mitoxantrone resistance-associated protein) (Placenta-specific ATP-binding cassette transporter) (Urate exporter) (CD antigen CD338)	ABCG2	Color2 [DarkGray]	1	4		+	NA	+	NA	14	11	10	10	10	10	13	10	12	10	28.2016	27.2605	26.4185	26.4582	27.3089	27.9548	27.7909	27.1774	26.7579
	1.21678	0.683694	XCT	Q9UPY5	Cystine/glutamate transporter (Amino acid transport system xc-) (Calcium channel blocker resistance protein CCBR1) (Solute carrier family 7 member 11) (xCT)	SLC7A11	Color2 [DarkGray]	1	4		+	NA	+	NA	7	5	5	4	3	4	6	3	4	2	25.0543	25.0189	23.2046	23.4289	24.5286	24.1772	25.6538	23.8912	24.3499
	0.371164	-1.15448	BCS1	Q9Y276	Mitochondrial chaperone BCS1 (h-BCS1) (BCS1-like protein)	BCS1L	Color2 [DarkGray]	1	4		+	+	NA	NA	8	4	2	7	7	4	3	3	5	5	24.1232	21.8691	24.857	25.2645	24.437	23.8643	24.1946	25.6383	25.3662
	0.742509	0.866151	VDAC3	Q9Y277	Voltage-dependent anion-selective channel protein 3 (VDAC-3) (hVDAC3) (Outer mitochondrial membrane protein porin 3)	VDAC3	Color2 [DarkGray]	1	4		+	NA	+	NA	5	2	3	5	4	3	3	4	3	3	27.2229	28.0027	28.4103	28.8982	26.9255	26.5678	27.249	27.747	26.9744
	0.288189	-0.270089	ERGI3	Q9Y282	Endoplasmic reticulum-Golgi intermediate compartment protein 3 (Serologically defined breast cancer antigen NY-BR-84)	ERGIC3	Color2 [DarkGray]	1	4		+	NA	+	NA	6	5	4	6	6	5	5	4	5	5	25.8011	25.5596	25.6985	26.4443	26.273	25.628	25.076	27.0889	27.1058
	0.385858	0.449069	SIGL7	Q9Y286	Sialic acid-binding Ig-like lectin 7 (Siglec-7) (Adhesion inhibitory receptor molecule 1) (AIRM-1) (CDw328) (D-siglec) (QA79 membrane protein) (p75) (CD antigen CD328)	SIGLEC7	Color2 [DarkGray]	1	4		+	+	NA	NA	9	9	7	6	3	8	8	6	8	7	27.8801	27.3906	25.3898	25.4475	26.8254	27.5471	26.6374	26.6893	26.1898
	0.549877	0.556705	SC5A6	Q9Y289	Sodium-dependent multivitamin transporter (Na(+)-dependent multivitamin transporter) (Solute carrier family 5 member 6)	SLC5A6	Color2 [DarkGray]	1	4		+	NA	+	NA	6	4	4	5	5	5	5	3	3	3	26.472	26.8923	25.7275	25.5544	25.807	26.4438	24.9513	24.0621	23.2684
	0.0548788	0.0988932	AT11B	Q9Y2G3	Probable phospholipid-transporting ATPase IF (EC 3.6.3.1) (ATPase IR) (ATPase class VI type 11B) (P4-ATPase flippase complex alpha subunit ATP11B)	ATP11B	Color2 [DarkGray]	1	4		+	NA	+	NA	14	7	5	9	9	6	8	7	5	5	26.2756	25.353	25.0435	25.6618	25.3558	26.075	25.5182	25.5194	24.7203
	0.00214534	0.00439453	DJC16	Q9Y2G8	DnaJ homolog subfamily C member 16	DNAJC16	Color2 [DarkGray]	1	4		+	+	NA	NA	4	1	0	3	3	2	1	0	2	2	21.6334	22.2844	22.1132	20.7974	21.4144	22.4946	22.0845	21.6189	23.1524
	1.09465	-0.414879	MAN1	Q9Y2U8	Inner nuclear membrane protein Man1 (LEM domain-containing protein 3)	LEMD3	Color2 [DarkGray]	1	4		+	NA	+	NA	9	3	1	3	3	3	2	0	3	7	22.6599	22.4373	21.9269	22.4555	23.0211	22.9059	23.1614	23.3765	24.8242
	0.354918	0.540465	TMX2	Q9Y320	Thioredoxin-related transmembrane protein 2 (Cell proliferation-inducing gene 26 protein) (Thioredoxin domain-containing protein 14)	TMX2	Color2 [DarkGray]	1	4		+	+	NA	NA	5	3	2	3	3	3	1	3	4	4	23.3481	23.6031	25.2356	25.1969	23.4885	22.3818	24.5999	23.5117	24.6843
	0.904747	-1.5936	UB2J1	Q9Y385	Ubiquitin-conjugating enzyme E2 J1 (EC 2.3.2.23) (E2 ubiquitin-conjugating enzyme J1) (Non-canonical ubiquitin-conjugating enzyme 1) (NCUBE-1) (Yeast ubiquitin-conjugating enzyme UBC6 homolog E) (HsUBC6e)	UBE2J1	Color2 [DarkGray]	1	4		+	+	NA	NA	3	1	0	2	2	3	0	1	1	3	21.5928	20.3827	22.6869	22.7	22.4371	22.7256	22.0177	22.1899	24.0848
	1.03912	-1.21356	TMED5	Q9Y3A6	Transmembrane emp24 domain-containing protein 5 (p24 family protein gamma-2) (p24gamma2) (p28)	TMED5	Color2 [DarkGray]	1	4		+	+	NA	NA	3	1	2	1	2	2	2	0	2	2	21.4662	22.2521	20.8444	21.9994	23.0391	23.1064	20.9836	24.9083	24.4855
	0.212877	-0.183015	TMED7	Q9Y3B3	Transmembrane emp24 domain-containing protein 7 (p24 family protein gamma-3) (p24gamma3) (p27)	TMED7	Color2 [DarkGray]	1	4		+	+	NA	NA	7	4	4	7	7	6	5	4	6	6	27.3126	26.7997	27.3611	28.2303	27.4096	27.0688	26.1841	28.876	28.5454
	0.212112	0.364604	TMED3	Q9Y3Q3	Transmembrane emp24 domain-containing protein 3 (Membrane protein p24B) (p24 family protein gamma-4) (p24gamma4) (p26)	TMED3	Color2 [DarkGray]	1	4		+	+	NA	NA	2	1	1	1	2	1	1	1	2	2	21.8237	22.8782	21.8999	22.249	21.6689	22.3037	21.8231	21.9265	21.4377
	0.203386	0.14599	AFG32	Q9Y4W6	AFG3-like protein 2 (EC 3.4.24.-) (Paraplegin-like protein)	AFG3L2	Color2 [DarkGray]	1	4		+	NA	+	NA	21	10	11	17	19	11	11	11	11	13	25.765	26.2472	26.7948	27.1216	25.9463	25.774	25.8836	26.2142	26.4776
	0.220485	0.214169	SRPRB	Q9Y5M8	Signal recognition particle receptor subunit beta (SR-beta) (Protein APMCF1)	SRPRB	Color2 [DarkGray]	1	4		+	+	NA	NA	10	4	4	7	9	4	4	7	5	5	25.9329	26.4219	26.2108	26.6634	26.2122	25.7143	25.4522	26.1905	26.2893
	0.34923	-0.488489	TRPV2	Q9Y5S1	Transient receptor potential cation channel subfamily V member 2 (TrpV2) (Osm-9-like TRP channel 2) (OTRPC2) (Vanilloid receptor-like protein 1) (VRL-1)	TRPV2	Color2 [DarkGray]	1	4		+	NA	+	NA	4	0	2	4	4	0	0	2	0	0	20.8481	21.8297	22.7645	23.1218	22.0023	21.6525	22.2033	21.6178	22.0681
	0.0831154	0.113839	FLVC1	Q9Y5Y0	Feline leukemia virus subgroup C receptor-related protein 1 (Feline leukemia virus subgroup C receptor) (hFLVCR)	FLVCR1	Color2 [DarkGray]	1	4		+	NA	+	NA	8	6	6	7	7	6	6	8	5	5	27.6477	26.832	25.883	26.2619	26.9241	27.3278	26.5578	26.816	25.6026
	0.0532823	-0.233185	ST14	Q9Y5Y6	Suppressor of tumorigenicity 14 protein (EC 3.4.21.109) (Matriptase) (Membrane-type serine protease 1) (MT-SP1) (Prostamin) (Serine protease 14) (Serine protease TADG-15) (Tumor-associated differentially-expressed gene 15 protein)	ST14	Color2 [DarkGray]	1	4		+	+	NA	NA	11	5	4	10	10	5	7	11	5	5	28.4444	26.1577	27.2868	27.6397	26.6946	28.3738	28.2192	27.8222	26.3209
	0.0424387	-0.0681429	JAM1	Q9Y624	Junctional adhesion molecule A (JAM-A) (Junctional adhesion molecule 1) (JAM-1) (Platelet F11 receptor) (Platelet adhesion molecule 1) (PAM-1) (CD antigen CD321)	F11R	Color2 [DarkGray]	1	4		+	+	NA	NA	12	8	9	11	10	7	9	9	9	7	28.6526	27.7053	27.7617	27.9482	28.044	28.4501	28.6945	28.6302	26.9983
	0.562462	0.422785	NPTN	Q9Y639	Neuroplastin (Stromal cell-derived receptor 1) (SDR-1)	NPTN	Color2 [DarkGray]	1	4		+	+	NA	NA	8	7	6	6	6	6	6	6	7	7	27.4434	27.1736	26.516	26.5059	26.6369	27.1346	26.7956	27.6037	26.1354
	0.993634	0.638244	S12A7	Q9Y666	Solute carrier family 12 member 7 (Electroneutral potassium-chloride cotransporter 4) (K-Cl cotransporter 4)	SLC12A7	Color2 [DarkGray]	1	4		+	NA	+	NA	16	11	10	14	15	11	11	11	10	9	27.0613	27.3746	26.9183	26.9953	26.4246	26.7348	26.0439	26.3421	25.5218
	0.179282	0.0438604	ALG6	Q9Y672	Dolichyl pyrophosphate Man9GlcNAc2 alpha-1,3-glucosyltransferase (EC 2.4.1.267) (Asparagine-linked glycosylation protein 6 homolog) (Dol-P-Glc:Man(9)GlcNAc(2)-PP-Dol alpha-1,3-glucosyltransferase) (Dolichyl-P-Glc:Man9GlcNAc2-PP-dolichyl glucosyltransferase)	ALG6	Color2 [DarkGray]	1	4		+	NA	+	NA	5	4	3	3	4	4	3	3	3	4	24.1998	24.067	24.5165	24.8743	24.0344	24.1447	23.7738	24.7896	24.8317
	1.35044	0.162725	AUP1	Q9Y679	Ancient ubiquitous protein 1	AUP1	Color2 [DarkGray]	1	4		+	+	NA	NA	7	4	2	4	4	5	4	2	5	5	25.2146	25.2304	26.3524	26.3838	25.0945	25.0251	25.1473	25.0868	25.528
	0.816248	-0.564507	CLIC4	Q9Y696	Chloride intracellular channel protein 4 (Intracellular chloride ion channel protein p64H1)	CLIC4	Color2 [DarkGray]	1	4		+	+	NA	NA	3	2	1	0	0	2	2	0	2	3	22.3749	21.8765	22.0996	22.7938	22.7123	22.6682	22.0689	22.6695	21.9413
	0.168472	0.209176	MTCH2	Q9Y6C9	Mitochondrial carrier homolog 2 (Met-induced mitochondrial protein)	MTCH2	Color2 [DarkGray]	1	4		+	NA	+	NA	11	6	7	9	10	9	6	9	9	9	27.326	28.1964	27.6579	28.1945	27.5332	27.5709	26.707	28.464	27.8822
	0.247695	0.216884	ZNT1	Q9Y6M5	Zinc transporter 1 (ZnT-1) (Solute carrier family 30 member 1)	SLC30A1	Color2 [DarkGray]	1	4		+	NA	+	NA	8	8	8	6	5	7	8	6	7	5	28.5267	28.1689	27.5061	27.6536	27.8683	28.3935	27.6705	28.6138	26.952
	0.174703	0.259867	S4A7	Q9Y6M7	Sodium bicarbonate cotransporter 3 (Electroneutral Na/HCO(3) cotransporter) (Sodium bicarbonate cotransporter 2) (Sodium bicarbonate cotransporter 2b) (Bicarbonate transporter) (Solute carrier family 4 member 7)	SLC4A7	Color2 [DarkGray]	1	4		+	NA	+	NA	13	10	9	4	6	8	9	7	5	4	26.3379	25.4269	23.8648	24.2487	25.3645	25.8805	26.2781	24.2442	23.3108
	0.354425	-0.817987	ENPP4	Q9Y6X5	Bis(5'-adenosyl)-triphosphatase ENPP4 (EC 3.6.1.29) (AP3A hydrolase) (AP3Aase) (Ectonucleotide pyrophosphatase/phosphodiesterase family member 4) (E-NPP 4) (NPP-4)	ENPP4	Color2 [DarkGray]	1	4		+	+	NA	NA	6	3	2	6	6	4	4	5	4	4	23.3086	21.5913	24.2227	25.7716	23.2106	23.3253	23.4439	25.1859	24.8776

## Sheet: Proteomics - Pano treatment
Significant	#NAME?	Difference	Protein.x	Entry	Protein.names	Gene.names...primary..	Symbol color	Symbol type	Symbol size	Show label	membrane	singlepass	multipass	GPI.anchored	Unique.peptides	Unique.peptides.RPMI8226.ATRA.1	Unique.peptides.RPMI8226.ATRA.2	Unique.peptides.RPMI8226.Aza	Unique.peptides.RPMI8226.Aza.2	Unique.peptides.RPMI8226.DMSO.ATRA.2	Unique.peptides.RPMI8226.DMSO.ATRA1	Unique.peptides.RPMI8226.DMSO.Aza	Unique.peptides.RPMI8226.Pano.2	Unique.peptides.RPMI8226.Pano1	LFQ.intensity.RPMI8226.ATRA.1	LFQ.intensity.RPMI8226.ATRA.2	LFQ.intensity.RPMI8226.Aza	LFQ.intensity.RPMI8226.Aza.2	LFQ.intensity.RPMI8226.DMSO.ATRA.2	LFQ.intensity.RPMI8226.DMSO.ATRA1	LFQ.intensity.RPMI8226.DMSO.Aza	LFQ.intensity.RPMI8226.Pano.2	LFQ.intensity.RPMI8226.Pano1
	1.62838	0.996478	ESYT2	A0FGR8	Extended synaptotagmin-2 (E-Syt2) (Chr2Syt)	ESYT2	Color2 [DarkGray]	1	4		+	NA	+	NA	7	3	2	3	4	4	3	2	5	6	23.5092	23.7076	23.6318	23.7054	23.3049	23.5743	23.1109	24.5141	24.3581
	0.164594	0.138865	ILVBL	A1L0T0	Acetolactate synthase-like protein (EC 2.2.1.-) (IlvB-like protein)	ILVBL	Color2 [DarkGray]	1	4		+	+	NA	NA	5	3	1	4	4	3	2	1	2	2	23.2985	22.1745	23.3556	24.0306	23.6761	23.1494	22.1377	23.6854	23.4178
	1.0518	1.29102	F234B	A2RU67	Protein FAM234B	FAM234B	Color2 [DarkGray]	1	4		+	+	NA	NA	2	0	0	2	2	1	0	2	1	1	22.3249	23.2257	22.2192	22.9188	21.813	21.0708	22.8781	22.5526	22.9133
	0.178516	0.442245	F1712	A8MVW0	Protein FAM171A2	FAM171A2	Color2 [DarkGray]	1	4		+	+	NA	NA	5	3	0	0	0	2	2	0	5	4	22.1204	22.5474	22.5136	22.2744	22.4789	23.0385	23.0478	24.0284	22.3734
	0.170398	0.187864	SNP23	O00161	Synaptosomal-associated protein 23 (SNAP-23) (Vesicle-membrane fusion protein SNAP-23)	SNAP23	Color2 [DarkGray]	1	4		+	NA	NA	+	3	3	2	3	3	2	3	3	3	3	23.54	23.4376	23.2518	23.2897	23.4491	24.0687	23.6015	23.7146	24.179
	0.0966262	0.16094	TR10A	O00220	Tumor necrosis factor receptor superfamily member 10A (Death receptor 4) (TNF-related apoptosis-inducing ligand receptor 1) (TRAIL receptor 1) (TRAIL-R1) (CD antigen CD261)	TNFRSF10A	Color2 [DarkGray]	1	4		+	+	NA	NA	2	1	1	2	2	1	0	2	1	1	21.4437	22.5161	25.6995	25.8308	22.3593	21.351	23.7207	21.7745	22.2577
+	2.16526	1.45927	PGRC1	O00264	Membrane-associated progesterone receptor component 1 (mPR) (Dap1) (IZA)	PGRMC1	Color2 [DarkGray]	1	4		+	+	NA	NA	9	3	2	7	8	3	3	3	4	5	23.5869	24.184	25.1455	25.9794	23.7557	23.7341	23.9524	25.0834	25.325
	0.857602	-0.679423	CLIC1	O00299	Chloride intracellular channel protein 1 (Chloride channel ABP) (Nuclear chloride ion channel 27) (NCC27) (Regulatory nuclear chloride ion channel protein) (hRNCC)	CLIC1	Color2 [DarkGray]	1	4		+	+	NA	NA	10	8	7	9	9	7	7	9	7	5	26.7432	25.7827	26.2456	25.3838	26.6675	26.8044	26.8969	26.3317	25.7814
	1.74634	0.397517	GOLI4	O00461	Golgi integral membrane protein 4 (Golgi integral membrane protein, cis) (GIMPc) (Golgi phosphoprotein 4) (Golgi-localized phosphoprotein of 130 kDa) (Golgi phosphoprotein of 130 kDa)	GOLIM4	Color2 [DarkGray]	1	4		+	+	NA	NA	25	18	16	12	12	18	16	10	22	25	26.7154	27.2275	26.332	26.9558	26.9367	26.8379	26.389	27.2632	27.3064
	0.555575	1.77822	BT3A3	O00478	Butyrophilin subfamily 3 member A3	BTN3A3	Color2 [DarkGray]	1	4		+	+	NA	NA	3	3	1	1	1	2	2	1	2	2	25.1392	22.4073	21.6055	22.7635	22.5384	20.8906	22.716	24.3731	22.6123
	0.500993	-1.07431	BT3A1	O00481	Butyrophilin subfamily 3 member A1 (CD antigen CD277)	BTN3A1	Color2 [DarkGray]	1	4		+	+	NA	NA	8	7	5	7	7	6	7	7	6	5	28.2221	26.7589	25.731	26.0238	27.4878	28.0147	27.3212	27.4419	25.912
	1.35891	-1.61737	PODXL	O00592	Podocalyxin (GCTM-2 antigen) (Gp200) (Podocalyxin-like protein 1) (PC) (PCLP-1)	PODXL	Color2 [DarkGray]	1	4		+	+	NA	NA	6	3	4	3	3	4	6	3	4	2	27.5646	27.901	25.5092	25.5601	26.9166	27.501	26.7932	25.784	25.3988
+	2.17446	1.41341	ADA10	O14672	Disintegrin and metalloproteinase domain-containing protein 10 (ADAM 10) (EC 3.4.24.81) (CDw156) (Kuzbanian protein homolog) (Mammalian disintegrin-metalloprotease) (CD antigen CD156c)	ADAM10	Color2 [DarkGray]	1	4		+	+	NA	NA	21	10	7	10	15	9	7	9	13	12	26.301	25.2993	26.6686	27.7424	26.4119	26.199	26.2521	27.6723	27.7654
	1.08312	0.667621	SCAM3	O14828	Secretory carrier-associated membrane protein 3 (Secretory carrier membrane protein 3)	SCAMP3	Color2 [DarkGray]	1	4		+	NA	+	NA	7	4	2	7	7	4	4	5	3	5	26.5184	26.3416	25.7374	26.5235	25.9351	26.2031	25.7587	26.8916	26.5819
	0.00759642	-0.0183001	PLXB2	O15031	Plexin-B2 (MM1)	PLXNB2	Color2 [DarkGray]	1	4		+	+	NA	NA	24	19	14	10	10	16	18	11	18	18	27.5231	27.1197	26.0104	25.9693	26.652	27.2771	26.1341	27.6238	26.2687
	1.92297	0.503531	NPC1	O15118	Niemann-Pick C1 protein	NPC1	Color2 [DarkGray]	1	4		+	NA	+	NA	5	2	2	5	5	3	2	4	3	3	24.9054	25.0074	25.8459	26.4995	24.8387	24.7594	24.3531	25.3414	25.2637
	0.713137	2.63966	SCAM2	O15127	Secretory carrier-associated membrane protein 2 (Secretory carrier membrane protein 2)	SCAMP2	Color2 [DarkGray]	1	4		+	NA	+	NA	2	1	2	1	1	1	1	1	2	2	21.3602	24.022	21.2147	22.4455	21.8669	20.4679	23.191	24.9835	22.6306
	0.260991	-0.308778	PGRC2	O15173	Membrane-associated progesterone receptor component 2 (Progesterone membrane-binding protein) (Steroid receptor protein DG6)	PGRMC2	Color2 [DarkGray]	1	4		+	+	NA	NA	5	2	2	3	3	2	2	2	3	3	23.7361	23.6896	23.5572	24.021	24.2871	23.6727	23.0688	23.3685	23.9738
	0.722594	1.79971	RER1	O15258	Protein RER1	RER1	Color2 [DarkGray]	1	4		+	NA	+	NA	4	2	1	2	2	2	1	1	3	3	23.738	22.372	21.8213	23.7035	23.5308	21.7472	22.7194	24.215	24.6624
	0.132656	-0.354807	SPTC1	O15269	Serine palmitoyltransferase 1 (EC 2.3.1.50) (Long chain base biosynthesis protein 1) (LCB 1) (Serine-palmitoyl-CoA transferase 1) (SPT 1) (SPT1)	SPTLC1	Color2 [DarkGray]	1	4		+	+	NA	NA	4	0	0	4	3	0	0	3	0	0	21.7604	21.7885	23.3328	23.549	23.2409	21.4575	22.3387	21.7697	22.2192
	0.0672374	0.106155	TM9S1	O15321	Transmembrane 9 superfamily member 1 (MP70 protein family member) (hMP70)	TM9SF1	Color2 [DarkGray]	1	4		+	NA	+	NA	6	0	0	4	6	0	0	2	1	0	22.6653	22.0695	26.507	27.1437	21.7063	21.4782	24.5589	21.1932	22.2036
	0.593773	-0.977279	MOT4	O15427	Monocarboxylate transporter 4 (MCT 4) (Solute carrier family 16 member 3)	SLC16A3	Color2 [DarkGray]	1	4		+	NA	+	NA	5	5	3	5	5	5	5	5	5	5	26.7551	24.5366	25.0449	25.2309	25.5286	26.45	25.9988	25.4245	24.5995
	0.544517	-1.10718	MRP4	O15439	Multidrug resistance-associated protein 4 (ATP-binding cassette sub-family C member 4) (MRP/cMOAT-related ABC transporter) (Multi-specific organic anion transporter B) (MOAT-B)	ABCC4	Color2 [DarkGray]	1	4		+	NA	+	NA	40	31	31	28	28	31	30	27	27	22	29.4856	29.2099	28.2445	28.3214	28.8464	29.4186	29.0578	28.7364	27.3143
	1.68805	2.00123	TPSN	O15533	Tapasin (TPN) (TPSN) (NGS-17) (TAP-associated protein) (TAP-binding protein)	TAPBP	Color2 [DarkGray]	1	4		+	+	NA	NA	7	3	2	7	7	2	2	4	5	5	25.1144	23.6367	26.1128	27.3439	25.0587	24.4916	24.6218	26.7104	26.8423
	0.598168	-0.809075	CYB5B	O43169	Cytochrome b5 type B (Cytochrome b5 outer mitochondrial membrane isoform)	CYB5B	Color2 [DarkGray]	1	4		+	+	NA	NA	4	0	1	4	4	1	0	2	1	1	20.8883	21.056	24.3375	24.6869	22.8856	21.9704	24.5201	21.3983	21.8396
	0.120855	-0.181913	SPIT2	O43291	Kunitz-type protease inhibitor 2 (Hepatocyte growth factor activator inhibitor type 2) (HAI-2) (Placental bikunin)	SPINT2	Color2 [DarkGray]	1	4		+	+	NA	NA	2	2	2	2	2	1	2	2	1	1	21.8482	21.216	21.9577	22.8487	23.0062	21.9803	21.895	22.3388	22.2839
	1.7268	1.88956	GPAA1	O43292	Glycosylphosphatidylinositol anchor attachment 1 protein (GPI anchor attachment protein 1) (GAA1 protein homolog) (hGAA1)	GPAA1	Color2 [DarkGray]	1	4		+	NA	+	NA	4	2	2	4	4	2	3	2	3	3	23.8588	24.1178	24.6744	25.2199	23.7083	23.7138	23.7664	25.3381	25.8631
	1.00593	0.692036	TGON2	O43493	Trans-Golgi network integral membrane protein 2 (TGN38 homolog) (TGN46) (TGN48) (Trans-Golgi network protein TGN51)	TGOLN2	Color2 [DarkGray]	1	4		+	+	NA	NA	8	5	5	4	6	6	5	4	6	6	23.0704	23.2154	24.5185	25.1443	23.5401	23.1134	23.524	24.1175	23.9201
	0.260132	0.244897	NDUB5	O43674	NADH dehydrogenase [ubiquinone] 1 beta subcomplex subunit 5, mitochondrial (Complex I-SGDH) (CI-SGDH) (NADH-ubiquinone oxidoreductase SGDH subunit)	NDUFB5	Color2 [DarkGray]	1	4		+	+	NA	NA	5	2	2	4	3	3	2	4	2	2	24.4156	24.1036	21.8769	22.4143	23.8777	23.4477	22.0932	24.1749	23.6403
	0.726989	0.717901	SNG2	O43760	Synaptogyrin-2 (Cellugyrin)	SYNGR2	Color2 [DarkGray]	1	4		+	NA	+	NA	4	3	2	4	4	2	2	3	2	4	24.5423	22.9876	24.3108	24.6695	24.3596	24.1427	23.332	24.6213	25.3167
	0.22252	0.251184	MCAT	O43772	Mitochondrial carnitine/acylcarnitine carrier protein (Carnitine/acylcarnitine translocase) (CAC) (Solute carrier family 25 member 20)	SLC25A20	Color2 [DarkGray]	1	4		+	NA	+	NA	12	10	10	8	8	10	10	10	9	9	28.4971	29.0254	27.04	27.2109	27.6738	27.9625	26.9766	28.4486	27.69
	0.217868	-0.65841	ADCY3	O60266	Adenylate cyclase type 3 (EC 4.6.1.1) (ATP pyrophosphate-lyase 3) (Adenylate cyclase type III) (AC-III) (Adenylate cyclase, olfactive type) (Adenylyl cyclase 3) (AC3)	ADCY3	Color2 [DarkGray]	1	4		+	NA	+	NA	2	0	0	2	2	0	0	2	0	0	21.7654	22.5251	23.958	24.043	20.7241	22.8435	24.6234	20.8948	21.356
	1.85694	0.524005	OPA1	O60313	Dynamin-like 120 kDa protein, mitochondrial (EC 3.6.5.5) (Optic atrophy protein 1) [Cleaved into: Dynamin-like 120 kDa protein, form S1]	OPA1	Color2 [DarkGray]	1	4		+	+	NA	NA	24	12	12	19	23	12	13	18	14	15	26.5623	27.2158	27.3897	27.6139	26.9499	26.8313	27.0079	27.4342	27.3951
	0.397816	-0.353475	LY75	O60449	Lymphocyte antigen 75 (Ly-75) (C-type lectin domain family 13 member B) (DEC-205) (gp200-MR6) (CD antigen CD205)	LY75	Color2 [DarkGray]	1	4		+	+	NA	NA	13	11	9	10	10	11	11	10	10	10	27.1139	27.3121	26.319	26.6393	26.9777	27.3432	26.2472	27.0858	26.5281
	1.30625	1.96051	MA1A2	O60476	Mannosyl-oligosaccharide 1,2-alpha-mannosidase IB (EC 3.2.1.113) (Mannosidase alpha class 1A member 2) (Processing alpha-1,2-mannosidase IB) (Alpha-1,2-mannosidase IB)	MAN1A2	Color2 [DarkGray]	1	4		+	+	NA	NA	10	2	2	6	6	2	2	5	5	6	23.528	23.4991	24.2345	25.2105	24.129	23.2608	23.9705	25.7839	25.527
	0.290436	-0.349201	ACSL4	O60488	Long-chain-fatty-acid--CoA ligase 4 (EC 6.2.1.3) (Long-chain acyl-CoA synthetase 4) (LACS 4)	ACSL4	Color2 [DarkGray]	1	4		+	+	NA	NA	8	8	5	3	3	8	7	3	7	8	24.6106	23.6112	24.1296	23.5066	24.7451	24.7624	25.0744	23.9626	24.8466
	0.560837	2.24558	B4GT3	O60512	Beta-1,4-galactosyltransferase 3 (Beta-1,4-GalTase 3) (Beta4Gal-T3) (b4Gal-T3) (EC 2.4.1.-) (UDP-Gal:beta-GlcNAc beta-1,4-galactosyltransferase 3) (UDP-galactose:beta-N-acetylglucosamine beta-1,4-galactosyltransferase 3) [Includes: N-acetyllactosamine synthase (EC 2.4.1.90) (Nal synthase);Beta-N-acetylglucosaminylglycopeptide beta-1,4-galactosyltransferase (EC 2.4.1.38);Beta-N-acetylglucosaminyl-…	B4GALT3	Color2 [DarkGray]	1	4		+	+	NA	NA	7	2	1	7	7	1	2	3	2	2	24.9496	21.765	25.2813	26.1815	21.6652	24.5585	24.4887	24.9317	25.7831
	0.977282	-0.682837	DIAP1	O60610	Protein diaphanous homolog 1 (Diaphanous-related formin-1) (DRF1)	DIAPH1	Color2 [DarkGray]	1	4		+	NA	NA	+	12	6	5	8	7	5	4	8	6	5	25.5364	24.818	24.749	23.8379	25.4191	25.4323	26.1436	24.9839	24.5018
	2.00124	-0.473721	DNJA2	O60884	DnaJ homolog subfamily A member 2 (Cell cycle progression restoration gene 3 protein) (Dnj3) (Dj3) (HIRA-interacting protein 4) (Renal carcinoma antigen NY-REN-14)	DNAJA2	Color2 [DarkGray]	1	4		+	NA	NA	+	11	8	7	7	6	7	8	8	7	6	24.989	25.7252	25.7671	25.5762	25.2477	25.3413	26.0761	24.8116	24.8299
	0.338653	0.377761	ABCB7	O75027	ATP-binding cassette sub-family B member 7, mitochondrial (ATP-binding cassette transporter 7) (ABC transporter 7 protein)	ABCB7	Color2 [DarkGray]	1	4		+	NA	+	NA	6	1	1	4	5	2	2	3	2	3	21.7618	22.474	23.9029	24.1264	23.5189	23.0186	23.2485	23.9773	23.3158
+	2.01278	-2.31316	SRGP2	O75044	SLIT-ROBO Rho GTPase-activating protein 2 (srGAP2) (Formin-binding protein 2) (Rho GTPase-activating protein 34)	SRGAP2	Color2 [DarkGray]	1	4		+	NA	NA	+	8	2	1	5	0	2	3	7	2	2	23.9989	21.7308	23.701	21.5001	23.9559	23.8875	24.5574	21.8356	21.3815
	0.240321	1.37546	PLXA2	O75051	Plexin-A2 (Semaphorin receptor OCT)	PLXNA2	Color2 [DarkGray]	1	4		+	+	NA	NA	4	1	0	2	2	0	2	3	2	1	24.3568	23.7989	22.1925	22.2667	20.9338	24.7074	20.4256	25.0513	23.3408
	0.830638	2.09544	XYLK	O75063	Glycosaminoglycan xylosylkinase (EC 2.7.1.-) (Xylose kinase)	FAM20B	Color2 [DarkGray]	1	4		+	+	NA	NA	5	2	0	5	5	2	0	4	4	2	22.1735	21.1523	23.6026	24.4206	22.9977	21.5052	23.0836	24.8665	23.8274
	0.0996947	-0.416215	SEM7A	O75326	Semaphorin-7A (CDw108) (JMH blood group antigen) (John-Milton-Hargen human blood group Ag) (Semaphorin-K1) (Sema K1) (Semaphorin-L) (Sema L) (CD antigen CD108)	SEMA7A	Color2 [DarkGray]	1	4		+	NA	NA	+	5	5	1	0	3	3	4	0	3	1	23.8134	22.3162	21.2043	21.3536	22.4672	23.5717	21.098	23.8945	21.3121
	1.58522	-2.37383	LAT3	O75387	Large neutral amino acids transporter small subunit 3 (L-type amino acid transporter 3) (Prostate cancer overexpressed gene 1 protein) (Solute carrier family 43 member 1)	SLC43A1	Color2 [DarkGray]	1	4		+	NA	+	NA	6	5	3	4	3	3	4	4	2	2	24.7098	23.6758	23.2494	23.7999	24.3604	24.7794	24.4806	22.5254	21.8667
	0.829986	1.1461	SC22B	O75396	Vesicle-trafficking protein SEC22b (ER-Golgi SNARE of 24 kDa) (ERS-24) (ERS24) (SEC22 vesicle-trafficking protein homolog B) (SEC22 vesicle-trafficking protein-like 1)	SEC22B	Color2 [DarkGray]	1	4		+	+	NA	NA	12	8	5	9	9	9	6	7	8	10	25.3743	25.0091	26.4075	26.6542	25.7878	25.2169	25.9018	26.2406	27.0563
	0.61547	1.66016	NDUB1	O75438	NADH dehydrogenase [ubiquinone] 1 beta subcomplex subunit 1 (Complex I-MNLL) (CI-MNLL) (NADH-ubiquinone oxidoreductase MNLL subunit)	NDUFB1	Color2 [DarkGray]	1	4		+	+	NA	NA	2	1	2	1	1	1	1	1	2	2	21.5933	24.356	23.5194	24.1458	21.1802	23.2025	22.4857	23.8744	23.8287
	0.49321	0.9192	ERN1	O75460	Serine/threonine-protein kinase/endoribonuclease IRE1 (Endoplasmic reticulum-to-nucleus signaling 1) (Inositol-requiring protein 1) (hIRE1p) (Ire1-alpha) (IRE1a) [Includes: Serine/threonine-protein kinase (EC 2.7.11.1);Endoribonuclease (EC 3.1.26.-)]	ERN1	Color2 [DarkGray]	1	4		+	+	NA	NA	3	1	1	2	2	1	1	2	1	1	20.971	21.5909	22.6882	23.0684	22.3028	20.9085	23.8065	22.4333	22.6163
	0.695659	0.492352	ERLN1	O75477	Erlin-1 (Endoplasmic reticulum lipid raft-associated protein 1) (Protein KE04) (Stomatin-prohibitin-flotillin-HflC/K domain-containing protein 1) (SPFH domain-containing protein 1)	ERLIN1	Color2 [DarkGray]	1	4		+	+	NA	NA	6	3	2	6	6	3	3	4	3	3	24.4892	21.6236	24.5719	24.8584	24.9885	24.6485	24.0837	25.5109	25.1109
	0.0162737	0.0185547	STX11	O75558	Syntaxin-11	STX11	Color2 [DarkGray]	1	4		+	NA	NA	+	2	1	1	1	1	1	1	1	1	1	21.8617	22.1011	21.7915	23.1734	21.474	22.1716	21.8498	21.7676	21.9151
	0.0954642	0.166923	CMC1	O75746	Calcium-binding mitochondrial carrier protein Aralar1 (Mitochondrial aspartate glutamate carrier 1) (Solute carrier family 25 member 12)	SLC25A12	Color2 [DarkGray]	1	4		+	NA	+	NA	13	5	7	9	9	6	5	5	8	6	27.09	27.4033	26.238	26.6244	26.689	27.4688	25.7169	27.6838	26.8078
+	2.01054	2.25722	RENR	O75787	Renin receptor (ATPase H(+)-transporting lysosomal accessory protein 2) (ATPase H(+)-transporting lysosomal-interacting protein 2) (ER-localized type I transmembrane adaptor) (Embryonic liver differentiation factor 10) (N14F) (Renin/prorenin receptor) (Vacuolar ATP synthase membrane sector-associated protein M8-9) (ATP6M8-9) (V-ATPase M8.9 subunit)	ATP6AP2	Color2 [DarkGray]	1	4		+	+	NA	NA	9	1	2	5	8	1	1	4	3	3	21.5575	23.8315	24.0864	25.5842	22.3092	22.5364	23.7441	24.8738	24.4862
	1.17805	0.977647	FACE1	O75844	CAAX prenyl protease 1 homolog (EC 3.4.24.84) (Farnesylated proteins-converting enzyme 1) (FACE-1) (Prenyl protein-specific endoprotease 1) (Zinc metalloproteinase Ste24 homolog)	ZMPSTE24	Color2 [DarkGray]	1	4		+	NA	+	NA	12	4	4	9	9	5	5	5	5	7	23.4795	24.9983	24.8125	25.3271	24.1283	23.5981	24.7181	24.8492	24.8325
	0.647297	-0.476721	FLOT1	O75955	Flotillin-1	FLOT1	Color2 [DarkGray]	1	4		+	NA	NA	+	16	12	12	12	11	11	11	12	11	11	27.5706	27.396	26.3989	26.469	27.545	27.7957	27.1061	27.4385	26.9487
	0.952468	0.942078	CBPD	O75976	Carboxypeptidase D (EC 3.4.17.22) (Metallocarboxypeptidase D) (gp180)	CPD	Color2 [DarkGray]	1	4		+	+	NA	NA	17	7	6	9	9	7	3	8	8	11	24.973	25.3326	24.8092	25.4806	25.5024	24.815	25.4838	26.0825	26.1191
	0.435995	0.47786	WFS1	O76024	Wolframin	WFS1	Color2 [DarkGray]	1	4		+	NA	+	NA	2	1	2	1	1	2	2	0	2	2	21.4845	21.168	22.5036	22.1706	21.4418	21.1376	22.5886	21.384	22.1511
	0.874905	1.18144	B3GA3	O94766	Galactosylgalactosylxylosylprotein 3-beta-glucuronosyltransferase 3 (EC 2.4.1.135) (Beta-1,3-glucuronyltransferase 3) (Glucuronosyltransferase I) (GlcAT-I) (UDP-GlcUA:Gal beta-1,3-Gal-R glucuronyltransferase) (GlcUAT-I)	B3GAT3	Color2 [DarkGray]	1	4		+	+	NA	NA	10	4	4	8	8	5	4	6	5	6	25.5542	25.1307	26.71	27.4014	25.7842	25.28	25.6959	27.1232	26.3039
	1.20114	0.7836	TOM70	O94826	Mitochondrial import receptor subunit TOM70 (Mitochondrial precursor proteins import receptor) (Translocase of outer membrane 70 kDa subunit) (Translocase of outer mitochondrial membrane protein 70)	TOMM70	Color2 [DarkGray]	1	4		+	+	NA	NA	17	11	10	11	12	13	11	10	13	17	26.892	27.2885	27.269	27.6818	27.4651	27.106	26.9372	27.9673	28.171
	0.726025	-0.664919	CSCL1	O94886	CSC1-like protein 1 (Transmembrane protein 63A)	TMEM63A	Color2 [DarkGray]	1	4		+	NA	+	NA	6	2	2	5	6	3	2	4	3	3	25.5888	24.9764	24.7047	25.053	24.8061	25.2935	24.609	24.1509	24.6189
	0.435582	1.00479	SUN1	O94901	SUN domain-containing protein 1 (Protein unc-84 homolog A) (Sad1/unc-84 protein-like 1)	SUN1	Color2 [DarkGray]	1	4		+	+	NA	NA	7	1	0	5	7	1	1	4	3	1	22.3172	21.9114	23.8972	24.3593	21.7055	22.2464	23.7463	23.806	22.1554
+	2.1065	1.41581	ERLN2	O94905	Erlin-2 (Endoplasmic reticulum lipid raft-associated protein 2) (Stomatin-prohibitin-flotillin-HflC/K domain-containing protein 2) (SPFH domain-containing protein 2)	ERLIN2	Color2 [DarkGray]	1	4		+	+	NA	NA	14	4	4	10	8	4	4	6	7	8	26.5785	26.8164	26.7132	27.1884	26.8547	26.6147	25.8077	28.1889	28.1122
	0.88607	3.1301	GLCE	O94923	D-glucuronyl C5-epimerase (EC 5.1.3.17) (Heparan sulfate C5-epimerase) (Hsepi) (Heparin/heparan sulfate:glucuronic acid C5-epimerase) (Heparosan-N-sulfate-glucuronate 5-epimerase)	GLCE	Color2 [DarkGray]	1	4		+	+	NA	NA	8	2	1	6	4	2	0	1	5	5	23.8188	21.8893	24.2222	24.7889	23.925	21.4366	23.0812	25.6519	25.9698
	0.106121	-0.245917	NDUB6	O95139	NADH dehydrogenase [ubiquinone] 1 beta subcomplex subunit 6 (Complex I-B17) (CI-B17) (NADH-ubiquinone oxidoreductase B17 subunit)	NDUFB6	Color2 [DarkGray]	1	4		+	+	NA	NA	3	1	1	3	3	2	1	2	2	1	21.2505	22.1675	22.4954	23.553	22.2918	23.3755	21.9096	23.1531	22.0224
	1.23183	1.04887	LETM1	O95202	Mitochondrial proton/calcium exchanger protein (Leucine zipper-EF-hand-containing transmembrane protein 1)	LETM1	Color2 [DarkGray]	1	4		+	+	NA	NA	12	7	5	8	10	4	3	3	3	7	23.9301	24.9809	25.1242	26.5046	23.9326	24.2964	23.9242	25.3572	24.9695
	0.0614803	-0.13882	MPZL1	O95297	Myelin protein zero-like protein 1 (Protein zero-related)	MPZL1	Color2 [DarkGray]	1	4		+	+	NA	NA	8	8	7	8	8	7	8	8	7	7	29.0676	28.5828	27.1561	27.6481	28.5964	28.9801	28.0928	29.3611	27.9377
	1.5048	0.784083	SGPL1	O95470	Sphingosine-1-phosphate lyase 1 (S1PL) (SP-lyase 1) (SPL 1) (hSPL) (EC 4.1.2.27) (Sphingosine-1-phosphate aldolase)	SGPL1	Color2 [DarkGray]	1	4		+	+	NA	NA	6	1	0	6	5	3	3	1	5	5	22.4026	22.1675	23.6606	23.993	23.6561	23.3919	21.1043	24.3602	24.2559
	0.988704	1.10155	ACSL3	O95573	Long-chain-fatty-acid--CoA ligase 3 (EC 6.2.1.3) (Long-chain acyl-CoA synthetase 3) (LACS 3)	ACSL3	Color2 [DarkGray]	1	4		+	+	NA	NA	9	3	2	8	7	4	4	3	5	4	23.8938	23.9154	24.3164	24.7369	24.8521	24.2224	24.1319	25.4207	25.8569
+	2.36302	1.53213	CDS2	O95674	Phosphatidate cytidylyltransferase 2 (EC 2.7.7.41) (CDP-DAG synthase 2) (CDP-DG synthase 2) (CDP-diacylglycerol synthase 2) (CDS 2) (CDP-diglyceride pyrophosphorylase 2) (CDP-diglyceride synthase 2) (CTP:phosphatidate cytidylyltransferase 2)	CDS2	Color2 [DarkGray]	1	4		+	NA	+	NA	3	0	1	0	1	2	2	0	2	3	21.949	21.4135	22.2035	21.5039	21.1188	21.2736	23.2208	22.6631	22.7935
	0.327426	-0.364552	AP2A1	O95782	AP-2 complex subunit alpha-1 (100 kDa coated vesicle protein A) (Adaptor protein complex AP-2 subunit alpha-1) (Adaptor-related protein complex 2 subunit alpha-1) (Alpha-adaptin A) (Alpha1-adaptin) (Clathrin assembly protein complex 2 alpha-A large chain) (Plasma membrane adaptor HA2/AP2 adaptin alpha A subunit)	AP2A1	Color2 [DarkGray]	1	4		+	NA	NA	+	9	5	0	2	1	5	4	4	3	5	25.5201	21.7847	24.7467	24.6701	24.7237	25.3586	25.3069	24.4124	24.9408
	0.787547	-1.13091	FADS2	O95864	Fatty acid desaturase 2 (EC 1.14.19.3) (Acyl-CoA 6-desaturase) (Delta(6) fatty acid desaturase) (D6D) (Delta(6) desaturase) (Delta-6 desaturase)	FADS2	Color2 [DarkGray]	1	4		+	NA	+	NA	4	2	2	3	3	2	2	2	1	2	24.1732	24.3044	21.5228	22.8059	23.9336	23.808	22.9796	22.2206	23.2591
	1.01938	1.14559	CLPT1	O96005	Cleft lip and palate transmembrane protein 1	CLPTM1	Color2 [DarkGray]	1	4		+	NA	+	NA	11	4	3	8	10	4	4	6	7	8	23.8886	23.1454	25.223	26.1875	24.5228	23.7793	24.4582	25.2078	25.3855
	0.399555	0.54711	PX11B	O96011	Peroxisomal membrane protein 11B (Peroxin-11B) (Peroxisomal biogenesis factor 11B) (Protein PEX11 homolog beta) (PEX11-beta)	PEX11B	Color2 [DarkGray]	1	4		+	+	NA	NA	5	2	0	3	3	1	1	1	2	2	22.2084	21.9963	21.5863	22.1298	21.9047	22.9289	21.4049	22.9218	23.0061
	1.94394	1.04612	COX2	P00403	Cytochrome c oxidase subunit 2 (Cytochrome c oxidase polypeptide II)	MT-CO2	Color2 [DarkGray]	1	4		+	NA	+	NA	7	3	3	7	7	3	3	5	3	4	27.745	29.2965	29.2438	29.8053	27.28	27.4792	26.6454	28.4782	28.3732
	0.267069	-0.900764	RASK	P01116	GTPase KRas (K-Ras 2) (Ki-Ras) (c-K-ras) (c-Ki-ras) [Cleaved into: GTPase KRas, N-terminally processed]	KRAS	Color2 [DarkGray]	1	4		+	NA	NA	+	4	0	0	3	3	1	0	2	1	1	22.7666	22.0514	24.3329	24.5757	21.5896	23.8522	24.5607	22.3074	21.3329
	1.71306	-0.907245	LDLR	P01130	Low-density lipoprotein receptor (LDL receptor)	LDLR	Color2 [DarkGray]	1	4		+	+	NA	NA	8	5	3	8	8	4	4	4	4	4	25.2817	25.7397	24.7275	25.3557	25.1255	25.3775	24.2207	24.3673	24.3212
	0.0177562	0.0284376	1A68	P01891	HLA class I histocompatibility antigen, A-68 alpha chain (Aw-68) (HLA class I histocompatibility antigen, A-28 alpha chain) (MHC class I antigen A*68)	HLA-A	Color2 [DarkGray]	1	4		+	+	NA	NA	2	2	2	2	2	2	2	2	2	2	31.6098	30.1655	30.4857	30.9631	31.0413	31.3262	30.69	31.6931	30.7313
	0.438555	0.471488	DRA	P01903	HLA class II histocompatibility antigen, DR alpha chain (MHC class II antigen DRA)	HLA-DRA	Color2 [DarkGray]	1	4		+	+	NA	NA	7	6	6	6	6	6	6	6	6	6	31.4544	30.3238	31.2756	31.732	31.2163	31.2635	30.6132	32.1155	31.3073
+	2.31712	1.59617	DQA1	P01909	HLA class II histocompatibility antigen, DQ alpha 1 chain (DC-1 alpha chain) (DC-alpha) (HLA-DCA) (MHC class II DQA1)	HLA-DQA1	Color2 [DarkGray]	1	4		+	+	NA	NA	3	1	0	3	3	1	1	3	3	3	23.9001	21.0291	25.7181	26.2104	24.0956	23.8742	23.6037	25.5913	25.5709
	0.567905	0.638708	2B13	P01912	HLA class II histocompatibility antigen, DRB1-3 chain (Clone P2-beta-3) (MHC class II antigen DRB1*3)	HLA-DRB1	Color2 [DarkGray]	1	4		+	+	NA	NA	4	2	2	4	4	3	3	3	2	3	30.4176	29.4275	29.4009	30.3801	30.3261	30.312	29.266	31.3811	30.5345
	1.01635	1.03262	DQB1	P01920	HLA class II histocompatibility antigen, DQ beta 1 chain (MHC class II antigen DQB1)	HLA-DQB1	Color2 [DarkGray]	1	4		+	+	NA	NA	4	3	3	4	4	3	3	3	4	4	27.305	26.7173	27.5233	28.1705	27.2275	27.4019	26.4332	28.6821	28.0125
	0.639079	0.350243	FINC	P02751	Fibronectin (FN) (Cold-insoluble globulin) (CIG) [Cleaved into: Anastellin;Ugl-Y1;Ugl-Y2;Ugl-Y3]	FN1	Color2 [DarkGray]	1	4		+	NA	NA	+	22	11	12	11	12	13	11	11	13	15	25.9588	27.0071	25.2303	25.8109	26.7744	26.3897	26.2416	27.003	26.8616
	2.01806	-1.17465	TFR1	P02786	Transferrin receptor protein 1 (TR) (TfR) (TfR1) (Trfr) (T9) (p90) (CD antigen CD71) [Cleaved into: Transferrin receptor protein 1, serum form (sTfR)]	TFRC	Color2 [DarkGray]	1	4		+	+	NA	NA	40	31	28	34	36	32	29	29	28	33	31.654	31.4742	31.5073	32.1417	31.7439	31.6565	30.9452	30.6329	30.4182
	0.764203	-2.04044	PRIO	P04156	Major prion protein (PrP) (ASCR) (PrP27-30) (PrP33-35C) (CD antigen CD230)	PRNP	Color2 [DarkGray]	1	4		+	NA	NA	+	2	2	2	2	2	2	2	2	1	1	24.3947	23.44	23.9266	23.6989	23.3815	24.5707	24.8031	21.1599	22.7115
	1.39016	1.27309	HG2A	P04233	HLA class II histocompatibility antigen gamma chain (HLA-DR antigens-associated invariant chain) (Ia antigen-associated invariant chain) (Ii) (p33) (CD antigen CD74)	CD74	Color2 [DarkGray]	1	4		+	+	NA	NA	9	7	5	8	9	7	7	7	7	8	29.4469	28.8288	30.4007	30.7599	29.5763	29.1702	28.799	30.8167	30.476
	1.14106	0.861878	DPB1	P04440	HLA class II histocompatibility antigen, DP beta 1 chain (HLA class II histocompatibility antigen, DP(W4) beta chain) (MHC class II antigen DPB1)	HLA-DPB1	Color2 [DarkGray]	1	4		+	+	NA	NA	4	4	4	4	4	4	4	4	4	4	28.2146	27.444	28.258	28.6131	28.0793	28.1056	27.4016	29.1992	28.7095
	1.26838	-1.85038	CY24B	P04839	Cytochrome b-245 heavy chain (EC 1.-.-.-) (CGD91-phox) (Cytochrome b(558) subunit beta) (Cytochrome b558 subunit beta) (Heme-binding membrane glycoprotein gp91phox) (NADPH oxidase 2) (Neutrophil cytochrome b 91 kDa polypeptide) (Superoxide-generating NADPH oxidase heavy chain subunit) (gp91-1) (gp91-phox) (p22 phagocyte B-cytochrome)	CYBB	Color2 [DarkGray]	1	4		+	NA	+	NA	18	13	13	12	12	13	12	12	10	9	31.5208	30.6024	29.8905	29.3835	30.6545	31.147	31.2712	29.4246	28.6762
	1.33886	0.893262	RPN1	P04843	Dolichyl-diphosphooligosaccharide--protein glycosyltransferase subunit 1 (Dolichyl-diphosphooligosaccharide--protein glycosyltransferase 67 kDa subunit) (Ribophorin I) (RPN-I) (Ribophorin-1)	RPN1	Color2 [DarkGray]	1	4		+	+	NA	NA	42	25	25	40	40	28	24	35	31	31	30.1426	30.7291	31.0577	31.6569	30.1841	29.9316	30.1826	31.1037	30.7985
	1.92713	0.96537	RPN2	P04844	Dolichyl-diphosphooligosaccharide--protein glycosyltransferase subunit 2 (Dolichyl-diphosphooligosaccharide--protein glycosyltransferase 63 kDa subunit) (RIBIIR) (Ribophorin II) (RPN-II) (Ribophorin-2)	RPN2	Color2 [DarkGray]	1	4		+	NA	+	NA	19	9	8	18	19	9	9	15	11	11	28.2671	28.2739	29.4365	30.257	27.9486	27.7371	28.013	28.8139	28.8025
	0.568879	-0.701113	B3A2	P04920	Anion exchange protein 2 (AE 2) (Anion exchanger 2) (Non-erythroid band 3-like protein) (BND3L) (Solute carrier family 4 member 2)	SLC4A2	Color2 [DarkGray]	1	4		+	NA	+	NA	25	17	17	21	22	13	14	20	16	14	28.651	29.1839	27.5955	27.6211	28.3053	28.3232	27.5004	28.077	27.1493
	0.338959	-0.530888	AT1A1	P05023	Sodium/potassium-transporting ATPase subunit alpha-1 (Na(+)/K(+) ATPase alpha-1 subunit) (EC 3.6.3.9) (Sodium pump subunit alpha-1)	ATP1A1	Color2 [DarkGray]	1	4		+	NA	+	NA	33	31	26	28	29	31	31	29	29	29	32.7453	31.829	31.4616	31.8069	32.1404	32.5903	32.4163	32.3716	31.2973
	0.256631	0.892634	AT1B1	P05026	Sodium/potassium-transporting ATPase subunit beta-1 (Sodium/potassium-dependent ATPase subunit beta-1)	ATP1B1	Color2 [DarkGray]	1	4		+	+	NA	NA	7	5	4	3	4	5	5	3	6	5	25.5146	24.3564	24.5094	24.8612	24.4437	25.2126	24.8484	26.9271	24.5145
	0.5176	0.338778	A4	P05067	Amyloid-beta A4 protein (ABPP) (APPI) (APP) (Alzheimer disease amyloid protein) (Amyloid precursor protein) (Amyloid-beta precursor protein) (Cerebral vascular amyloid peptide) (CVAP) (PreA4) (Protease nexin-II) (PN-II) [Cleaved into: N-APP;Soluble APP-alpha (S-APP-alpha);Soluble APP-beta (S-APP-beta);C99 (Beta-secretase C-terminal fragment) (Beta-CTF);Amyloid-beta protein 42 (Abeta42) (Beta-APP4…	APP	Color2 [DarkGray]	1	4		+	+	NA	NA	9	4	4	6	7	4	3	5	5	4	23.9941	24.2255	24.0833	24.8306	24.2413	24.3476	23.0129	24.8744	24.3921
	1.07265	-1.13309	ITB3	P05106	Integrin beta-3 (Platelet membrane glycoprotein IIIa) (GPIIIa) (CD antigen CD61)	ITGB3	Color2 [DarkGray]	1	4		+	+	NA	NA	2	1	1	2	2	1	1	2	1	0	21.5926	21.3461	23.3611	23.4371	22.0321	22.2174	23.5815	21.3316	20.6517
	0.266723	-0.339472	ADT2	P05141	ADP/ATP translocase 2 (ADP,ATP carrier protein 2) (ADP,ATP carrier protein, fibroblast isoform) (Adenine nucleotide translocator 2) (ANT 2) (Solute carrier family 25 member 5) [Cleaved into: ADP/ATP translocase 2, N-terminally processed]	SLC25A5	Color2 [DarkGray]	1	4		+	NA	+	NA	6	6	4	4	4	4	4	4	4	4	29.6569	30.5386	27.7015	28.8039	29.3864	29.8471	27.972	29.6809	28.8736
	0.454122	-0.971743	ICAM1	P05362	Intercellular adhesion molecule 1 (ICAM-1) (Major group rhinovirus receptor) (CD antigen CD54)	ICAM1	Color2 [DarkGray]	1	4		+	+	NA	NA	21	18	16	19	18	18	16	18	17	15	32.7644	32.0746	31.0936	31.4452	31.8787	32.5382	31.94	31.9727	30.5008
	0.029448	0.0636368	ITB1	P05556	Integrin beta-1 (Fibronectin receptor subunit beta) (Glycoprotein IIa) (GPIIA) (VLA-4 subunit beta) (CD antigen CD29)	ITGB1	Color2 [DarkGray]	1	4		+	+	NA	NA	10	6	5	5	6	6	5	5	7	7	26.6564	26.6371	25.3132	25.8949	25.8465	26.5021	25.8193	26.8393	25.6366
	0.27041	-0.585685	INSR	P06213	Insulin receptor (IR) (EC 2.7.10.1) (CD antigen CD220) [Cleaved into: Insulin receptor subunit alpha;Insulin receptor subunit beta]	INSR	Color2 [DarkGray]	1	4		+	+	NA	NA	10	8	8	2	3	6	6	2	7	6	26.3816	26.7114	24.3164	24.767	25.8357	26.1692	24.9907	26.1908	24.6427
	0.95498	-2.20259	FCER2	P06734	Low affinity immunoglobulin epsilon Fc receptor (BLAST-2) (C-type lectin domain family 4 member J) (Fc-epsilon-RII) (Immunoglobulin E-binding factor) (Lymphocyte IgE receptor) (CD antigen CD23) [Cleaved into: Low affinity immunoglobulin epsilon Fc receptor membrane-bound form;Low affinity immunoglobulin epsilon Fc receptor soluble form]	FCER2	Color2 [DarkGray]	1	4		+	+	NA	NA	6	5	5	3	1	4	5	4	4	3	27.8344	26.0065	23.183	22.2729	26.6473	27.4639	26.7145	25.5432	24.1628
	0.753921	-0.894713	ITAV	P06756	Integrin alpha-V (Vitronectin receptor) (Vitronectin receptor subunit alpha) (CD antigen CD51) [Cleaved into: Integrin alpha-V heavy chain;Integrin alpha-V light chain]	ITGAV	Color2 [DarkGray]	1	4		+	+	NA	NA	14	8	4	11	13	6	5	6	5	6	25.0119	24.7149	24.7562	25.1929	24.8182	24.8369	25.4042	24.3681	23.4975
	1.1703	1.38425	HYEP	P07099	Epoxide hydrolase 1 (EC 3.3.2.9) (Epoxide hydratase) (Microsomal epoxide hydrolase) (mEH)	EPHX1	Color2 [DarkGray]	1	4		+	+	NA	NA	9	2	1	6	7	2	2	6	3	6	23.573	21.9852	24.2625	25.6832	23.9832	23.3149	24.7186	25.2128	24.8538
	1.50814	0.371643	ANXA2	P07355	Annexin A2 (Annexin II) (Annexin-2) (Calpactin I heavy chain) (Calpactin-1 heavy chain) (Chromobindin-8) (Lipocortin II) (Placental anticoagulant protein IV) (PAP-IV) (Protein I) (p36)	ANXA2	Color2 [DarkGray]	1	4		+	NA	NA	+	21	13	13	20	21	18	15	19	17	18	28.9902	28.3544	29.7732	30.1288	28.9472	29.0805	29.0812	29.3925	29.3785
	0.73844	0.620226	LYN	P07948	Tyrosine-protein kinase Lyn (EC 2.7.10.2) (Lck/Yes-related novel protein tyrosine kinase) (V-yes-1 Yamaguchi sarcoma viral related oncogene homolog) (p53Lyn) (p56Lyn)	LYN	Color2 [DarkGray]	1	4		+	NA	NA	+	4	1	0	1	0	2	2	0	2	3	20.7378	21.7399	21.8942	20.784	21.1693	21.1565	22.733	21.4741	22.0922
	0.0438715	-0.136992	IGF1R	P08069	Insulin-like growth factor 1 receptor (EC 2.7.10.1) (Insulin-like growth factor I receptor) (IGF-I receptor) (CD antigen CD221) [Cleaved into: Insulin-like growth factor 1 receptor alpha chain;Insulin-like growth factor 1 receptor beta chain]	IGF1R	Color2 [DarkGray]	1	4		+	+	NA	NA	9	8	8	6	5	8	7	6	8	6	26.9814	27.1726	25.6424	25.9497	25.8765	26.5506	25.3831	27.0218	25.1314
	0.651429	-1.43432	4F2	P08195	4F2 cell-surface antigen heavy chain (4F2hc) (4F2 heavy chain antigen) (Lymphocyte activation antigen 4F2 large subunit) (Solute carrier family 3 member 2) (CD antigen CD98)	SLC3A2	Color2 [DarkGray]	1	4		+	+	NA	NA	31	26	26	28	28	26	25	26	24	24	34.5231	34.2234	32.7625	33.1123	33.4275	34.2332	33.9577	33.1126	31.6795
	1.08569	1.1785	CY1	P08574	Cytochrome c1, heme protein, mitochondrial (Complex III subunit 4) (Complex III subunit IV) (Cytochrome b-c1 complex subunit 4) (Ubiquinol-cytochrome-c reductase complex cytochrome c1 subunit) (Cytochrome c-1)	CYC1	Color2 [DarkGray]	1	4		+	+	NA	NA	8	6	6	7	7	6	7	6	7	6	27.8583	27.5919	29.2286	30.228	26.8572	27.3797	27.3865	28.545	28.049
	0.00512399	-0.0281878	PTPRC	P08575	Receptor-type tyrosine-protein phosphatase C (EC 3.1.3.48) (Leukocyte common antigen) (L-CA) (T200) (CD antigen CD45)	PTPRC	Color2 [DarkGray]	1	4		+	+	NA	NA	8	2	2	8	7	1	2	3	3	3	22.9391	22.9788	25.229	23.6247	20.9808	24.3783	23.5959	22.6107	22.692
	0.254038	0.525913	ITA5	P08648	Integrin alpha-5 (CD49 antigen-like family member E) (Fibronectin receptor subunit alpha) (Integrin alpha-F) (VLA-5) (CD antigen CD49e) [Cleaved into: Integrin alpha-5 heavy chain;Integrin alpha-5 light chain]	ITGA5	Color2 [DarkGray]	1	4		+	+	NA	NA	5	3	0	3	3	2	2	3	2	1	21.4166	22.6693	24.8053	25.4502	21.9203	20.4762	24.876	21.511	21.9374
	0.796553	0.19479	RSSA	P08865	40S ribosomal protein SA (37 kDa laminin receptor precursor) (37LRP) (37/67 kDa laminin receptor) (LRP/LR) (67 kDa laminin receptor) (67LR) (Colon carcinoma laminin-binding protein) (Laminin receptor 1) (LamR) (Laminin-binding protein precursor p40) (LBP/p40) (Multidrug resistance-associated protein MGr1-Ag) (NEM/1CHD4) (Small ribosomal subunit protein uS2)	RPSA	Color2 [DarkGray]	1	4		+	NA	NA	+	7	6	6	6	6	5	6	5	6	6	26.9509	26.795	26.7574	26.7801	26.9698	27.1041	25.5786	27.1735	27.29
	2.12803	-0.607739	CD48	P09326	CD48 antigen (B-lymphocyte activation marker BLAST-1) (BCM1 surface antigen) (Leukocyte antigen MEM-102) (SLAM family member 2) (SLAMF2) (Signaling lymphocytic activation molecule 2) (TCT.1) (CD antigen CD48)	CD48	Color2 [DarkGray]	1	4		+	NA	NA	+	3	1	1	3	2	1	1	3	1	1	21.597	21.4951	24.731	24.7758	22.2456	22.1402	25.9209	21.5872	21.5831
	0.582162	1.1554	LEG1	P09382	Galectin-1 (Gal-1) (14 kDa laminin-binding protein) (HLBP14) (14 kDa lectin) (Beta-galactoside-binding lectin L-14-I) (Galaptin) (HBL) (HPL) (Lactose-binding lectin 1) (Lectin galactoside-binding soluble 1) (Putative MAPK-activating protein PM12) (S-Lac lectin 1)	LGALS1	Color2 [DarkGray]	1	4		+	NA	NA	+	7	7	6	7	7	6	6	6	7	7	27.3171	27.0603	28.1323	28.6192	26.6764	27.4809	26.8582	28.8628	27.6053
	1.01194	-0.300659	CN37	P09543	2',3'-cyclic-nucleotide 3'-phosphodiesterase (CNP) (CNPase) (EC 3.1.4.37)	CNP	Color2 [DarkGray]	1	4		+	NA	NA	+	13	8	8	11	9	9	9	9	8	8	25.9718	25.4004	26.0575	26.0188	26.1042	26.1694	25.8414	25.7402	25.9321
	1.47382	1.59047	COX6C	P09669	Cytochrome c oxidase subunit 6C (Cytochrome c oxidase polypeptide VIc)	COX6C	Color2 [DarkGray]	1	4		+	+	NA	NA	5	2	2	5	5	2	2	5	3	3	26.3545	27.9657	27.2989	28.207	25.4117	26.0043	25.7278	27.3393	27.2576
	1.18701	-0.624538	ELFN1	P0C7U0	Protein ELFN1 (Extracellular leucine-rich repeat and fibronectin type-III domain-containing protein 1) (Protein phosphatase 1 regulatory subunit 28)	ELFN1	Color2 [DarkGray]	1	4		+	+	NA	NA	4	3	2	0	0	3	3	0	2	2	22.8395	22.515	21.8425	21.961	22.5506	22.6425	21.0562	22.1331	21.8109
	0.855057	1.29471	RRAS	P10301	Ras-related protein R-Ras (p23)	RRAS	Color2 [DarkGray]	1	4		+	NA	NA	+	3	2	1	0	0	3	3	0	3	3	22.9233	21.8845	22.0658	23.909	22.9623	22.9404	21.9152	24.7883	23.7039
	0.410221	-0.794929	CD28	P10747	T-cell-specific surface glycoprotein CD28 (TP44) (CD antigen CD28)	CD28	Color2 [DarkGray]	1	4		+	+	NA	NA	4	4	4	3	3	4	4	3	4	4	27.2679	27.3877	25.657	25.6615	26.5489	27.4773	26.9256	26.7789	25.6574
	0.730557	0.473968	PPAL	P11117	Lysosomal acid phosphatase (LAP) (EC 3.1.3.2)	ACP2	Color2 [DarkGray]	1	4		+	+	NA	NA	6	5	4	5	4	6	5	3	5	6	25.8539	25.8073	25.8471	26.7079	26.0292	25.8364	25.0857	26.6256	26.188
	1.22781	-1.49806	GTR1	P11166	Solute carrier family 2, facilitated glucose transporter member 1 (Glucose transporter type 1, erythrocyte/brain) (GLUT-1) (HepG2 glucose transporter)	SLC2A1	Color2 [DarkGray]	1	4		+	NA	+	NA	7	7	7	7	7	7	7	7	7	7	28.163	27.0754	28.165	28.7106	27.219	27.9144	27.4257	26.2259	25.9114
+	2.11677	1.51413	LAMP1	P11279	Lysosome-associated membrane glycoprotein 1 (LAMP-1) (Lysosome-associated membrane protein 1) (CD107 antigen-like family member A) (CD antigen CD107a)	LAMP1	Color2 [DarkGray]	1	4		+	+	NA	NA	6	5	3	4	4	4	5	4	5	5	24.5755	23.0038	26.4397	27.1906	24.7605	24.4943	25.1718	26.1453	26.1377
	0.0779865	-0.0370083	DMD	P11532	Dystrophin	DMD	Color2 [DarkGray]	1	4		+	NA	NA	+	10	4	1	6	5	3	4	6	3	5	21.5403	22.546	21.6925	21.3129	23.7564	23.9679	21.8969	23.709	23.9413
	0.691077	0.731708	MPRI	P11717	Cation-independent mannose-6-phosphate receptor (CI Man-6-P receptor) (CI-MPR) (M6PR) (300 kDa mannose 6-phosphate receptor) (MPR 300) (Insulin-like growth factor 2 receptor) (Insulin-like growth factor II receptor) (IGF-II receptor) (M6P/IGF2 receptor) (M6P/IGF2R) (CD antigen CD222)	IGF2R	Color2 [DarkGray]	1	4		+	+	NA	NA	14	11	6	9	9	8	10	6	12	12	25.0167	24.4994	25.4077	26.3652	25.1839	25.397	25.9277	26.4004	25.6439
	0.00973152	0.011097	ADT3	P12236	ADP/ATP translocase 3 (ADP,ATP carrier protein 3) (ADP,ATP carrier protein, isoform T2) (ANT 2) (Adenine nucleotide translocator 3) (ANT 3) (Solute carrier family 25 member 6) [Cleaved into: ADP/ATP translocase 3, N-terminally processed]	SLC25A6	Color2 [DarkGray]	1	4		+	NA	+	NA	4	3	4	4	4	3	2	3	4	4	30.8099	31.6446	30.5098	30.8457	30.4667	30.7688	30.3735	30.9491	30.3087
+	2.46782	1.48793	LAMP2	P13473	Lysosome-associated membrane glycoprotein 2 (LAMP-2) (Lysosome-associated membrane protein 2) (CD107 antigen-like family member B) (LGP-96) (CD antigen CD107b)	LAMP2	Color2 [DarkGray]	1	4		+	+	NA	NA	3	3	1	2	2	2	2	1	3	3	23.6348	22.4519	25.372	25.7946	23.4606	23.4643	22.9853	24.8633	25.0374
	0.83681	-1.48505	CY24A	P13498	Cytochrome b-245 light chain (Cytochrome b(558) alpha chain) (Cytochrome b558 subunit alpha) (Neutrophil cytochrome b 22 kDa polypeptide) (Superoxide-generating NADPH oxidase light chain subunit) (p22 phagocyte B-cytochrome) (p22-phox) (p22phox)	CYBA	Color2 [DarkGray]	1	4		+	NA	NA	+	6	6	6	3	3	6	6	3	6	5	29.6295	29.066	27.562	27.2559	28.8582	29.4503	29.0817	28.2351	27.1033
	0.76748	2.5192	NCAM1	P13591	Neural cell adhesion molecule 1 (N-CAM-1) (NCAM-1) (CD antigen CD56)	NCAM1	Color2 [DarkGray]	1	4		+	+	NA	NA	19	11	6	2	4	10	10	4	19	14	25.7703	24.1387	21.3532	22.7464	24.8112	25.6391	25.1774	28.8716	26.6171
	0.647059	-1.45104	ICAM2	P13598	Intercellular adhesion molecule 2 (ICAM-2) (CD antigen CD102)	ICAM2	Color2 [DarkGray]	1	4		+	+	NA	NA	7	6	6	5	5	6	6	6	5	5	28.9289	28.2197	27.1893	27.1883	27.9115	28.3576	28.0171	27.491	25.876
	0.87602	-1.53064	ITA4	P13612	Integrin alpha-4 (CD49 antigen-like family member D) (Integrin alpha-IV) (VLA-4 subunit alpha) (CD antigen CD49d)	ITGA4	Color2 [DarkGray]	1	4		+	+	NA	NA	15	9	9	9	10	9	10	10	7	4	27.9432	27.7777	26.261	26.6039	27.182	27.7019	27.4504	26.4765	25.346
	0.543635	1.08841	AT1A3	P13637	Sodium/potassium-transporting ATPase subunit alpha-3 (Na(+)/K(+) ATPase alpha-3 subunit) (EC 3.6.3.9) (Na(+)/K(+) ATPase alpha(III) subunit) (Sodium pump subunit alpha-3)	ATP1A3	Color2 [DarkGray]	1	4		+	NA	+	NA	3	2	2	1	1	3	3	1	3	2	24.7674	23.9796	22.7172	23.2492	24.2167	24.2787	23.8989	26.0902	24.5821
	0.0489861	-0.126582	HLAE	P13747	HLA class I histocompatibility antigen, alpha chain E (MHC class I antigen E)	HLA-E	Color2 [DarkGray]	1	4		+	+	NA	NA	5	1	0	3	3	1	2	2	2	1	21.1301	22.3217	23.3268	23.5011	20.9738	22.6276	22.6499	21.563	21.7852
	0.393844	0.402935	2B17	P13761	HLA class II histocompatibility antigen, DRB1-7 beta chain (MHC class II antigen DRB1*7) (DR-7) (DR7)	HLA-DRB1	Color2 [DarkGray]	1	4		+	+	NA	NA	6	6	5	5	5	6	4	5	6	6	32.5565	31.5586	31.602	32.1137	32.3742	32.3535	31.1852	33.1503	32.3833
	1.08583	0.838216	DRB4	P13762	HLA class II histocompatibility antigen, DR beta 4 chain (MHC class II antigen DRB4)	HLA-DRB4	Color2 [DarkGray]	1	4		+	+	NA	NA	4	4	3	4	4	4	4	3	4	4	28.1205	27.1054	27.5811	28.0074	27.4354	27.6285	26.9542	28.6075	28.1329
	0.11534	0.227824	CD59	P13987	CD59 glycoprotein (1F5 antigen) (20 kDa homologous restriction factor) (HRF-20) (HRF20) (MAC-inhibitory protein) (MAC-IP) (MEM43 antigen) (Membrane attack complex inhibition factor) (MACIF) (Membrane inhibitor of reactive lysis) (MIRL) (Protectin) (CD antigen CD59)	CD59	Color2 [DarkGray]	1	4		+	NA	NA	+	2	2	2	2	2	2	2	2	2	2	24.6244	23.3788	23.7049	24.2324	24.0437	24.375	24.0739	25.088	23.7863
	0.408824	-0.991405	CD99	P14209	CD99 antigen (12E7) (E2 antigen) (Protein MIC2) (T-cell surface glycoprotein E2) (CD antigen CD99)	CD99	Color2 [DarkGray]	1	4		+	+	NA	NA	4	4	2	3	3	4	3	3	4	4	26.1251	24.3173	25.4131	25.3176	24.989	26.0537	26.2969	25.2691	23.7908
	0.417375	-0.740077	HCLS1	P14317	Hematopoietic lineage cell-specific protein (Hematopoietic cell-specific LYN substrate 1) (LckBP1) (p75)	HCLS1	Color2 [DarkGray]	1	4		+	NA	NA	+	8	4	3	6	2	4	4	5	2	5	25.3743	23.9572	24.7687	24.3179	25.2202	25.1434	24.7192	23.7763	25.1072
	0.265187	-0.626129	PVR	P15151	Poliovirus receptor (Nectin-like protein 5) (NECL-5) (CD antigen CD155)	PVR	Color2 [DarkGray]	1	4		+	+	NA	NA	5	4	4	4	4	4	4	4	4	4	25.2798	25.0044	24.1272	24.5415	24.5714	25.1715	25.0202	25.0531	23.4375
	0.193228	0.452272	B4GT1	P15291	Beta-1,4-galactosyltransferase 1 (Beta-1,4-GalTase 1) (Beta4Gal-T1) (b4Gal-T1) (EC 2.4.1.-) (UDP-Gal:beta-GlcNAc beta-1,4-galactosyltransferase 1) (UDP-galactose:beta-N-acetylglucosamine beta-1,4-galactosyltransferase 1) [Cleaved into: Processed beta-1,4-galactosyltransferase 1] [Includes: Lactose synthase A protein (EC 2.4.1.22);N-acetyllactosamine synthase (EC 2.4.1.90) (Nal synthase);Beta-N-ac…	B4GALT1	Color2 [DarkGray]	1	4		+	+	NA	NA	4	2	1	3	4	2	1	1	1	2	21.9251	23.1501	22.8134	23.7179	22.2737	21.3533	22.3109	21.5737	22.9578
	0.647845	-1.11778	MCP	P15529	Membrane cofactor protein (TLX) (Trophoblast leukocyte common antigen) (CD antigen CD46)	CD46	Color2 [DarkGray]	1	4		+	+	NA	NA	4	4	4	2	3	4	4	4	3	4	25.7293	25.405	25.0474	24.9925	25.2995	26.0574	26.0261	25.082	24.0394
	0.503407	0.938755	COX7C	P15954	Cytochrome c oxidase subunit 7C, mitochondrial (Cytochrome c oxidase polypeptide VIIc)	COX7C	Color2 [DarkGray]	1	4		+	+	NA	NA	3	2	2	2	2	2	2	1	2	2	26.0132	28.1485	22.867	22.0684	25.9963	25.5652	21.4018	27.3893	26.0498
	0.168248	0.17785	CD44	P16070	CD44 antigen (CDw44) (Epican) (Extracellular matrix receptor III) (ECMR-III) (GP90 lymphocyte homing/adhesion receptor) (HUTCH-I) (Heparan sulfate proteoglycan) (Hermes antigen) (Hyaluronate receptor) (Phagocytic glycoprotein 1) (PGP-1) (Phagocytic glycoprotein I) (PGP-I) (CD antigen CD44)	CD44	Color2 [DarkGray]	1	4		+	+	NA	NA	12	9	9	10	10	9	9	9	9	10	29.0065	29.3133	29.1079	29.4096	28.4804	28.9877	28.2792	29.1824	28.6414
	0.0701485	0.103561	1A30	P16188	HLA class I histocompatibility antigen, A-30 alpha chain (MHC class I antigen A*30)	HLA-A	Color2 [DarkGray]	1	4		+	+	NA	NA	3	2	1	3	3	2	2	2	2	1	32.3019	30.8236	31.4269	31.9155	31.9141	32.1327	31.9437	32.6	31.654
	0.0567602	0.0679092	EPCAM	P16422	Epithelial cell adhesion molecule (Ep-CAM) (Adenocarcinoma-associated antigen) (Cell surface glycoprotein Trop-1) (Epithelial cell surface antigen) (Epithelial glycoprotein) (EGP) (Epithelial glycoprotein 314) (EGP314) (hEGP314) (KS 1/4 antigen) (KSA) (Major gastrointestinal tumor-associated protein GA733-2) (Tumor-associated calcium signal transducer 1) (CD antigen CD326)	EPCAM	Color2 [DarkGray]	1	4		+	+	NA	NA	4	1	0	2	4	0	1	3	1	0	22.3562	22.4703	23.0073	23.5246	21.2713	21.7683	25.2835	21.2884	21.887
	0.619282	0.445266	AT2A2	P16615	Sarcoplasmic/endoplasmic reticulum calcium ATPase 2 (SERCA2) (SR Ca(2+)-ATPase 2) (EC 3.6.3.8) (Calcium pump 2) (Calcium-transporting ATPase sarcoplasmic reticulum type, slow twitch skeletal muscle isoform) (Endoplasmic reticulum class 1/2 Ca(2+) ATPase)	ATP2A2	Color2 [DarkGray]	1	4		+	NA	+	NA	24	14	12	21	20	15	14	18	14	15	28.1949	27.9385	28.3192	28.662	28.1549	27.9248	27.5003	28.2415	28.7288
	1.63959	5.14059	CD36	P16671	Platelet glycoprotein 4 (Fatty acid translocase) (FAT) (Glycoprotein IIIb) (GPIIIB) (Leukocyte differentiation antigen CD36) (PAS IV) (PAS-4) (Platelet collagen receptor) (Platelet glycoprotein IV) (GPIV) (Thrombospondin receptor) (CD antigen CD36)	CD36	Color2 [DarkGray]	1	4		+	NA	+	NA	3	1	0	2	2	0	2	1	3	3	21.4438	21.6939	23.8097	22.6908	21.3501	22.019	23.0412	27.5432	26.1071
	0.151995	-0.542905	INAR1	P17181	Interferon alpha/beta receptor 1 (IFN-R-1) (IFN-alpha/beta receptor 1) (Cytokine receptor class-II member 1) (Cytokine receptor family 2 member 1) (CRF2-1) (Type I interferon receptor 1)	IFNAR1	Color2 [DarkGray]	1	4		+	+	NA	NA	2	2	2	0	1	2	2	0	2	2	23.1971	22.7653	22.3087	21.7571	21.6663	22.9657	20.82	22.8317	20.7146
	0.0612573	-0.0897446	ITB5	P18084	Integrin beta-5	ITGB5	Color2 [DarkGray]	1	4		+	+	NA	NA	9	4	3	9	9	3	4	5	4	5	27.7935	26.7767	26.5506	27.2179	26.4115	27.3557	26.5462	26.7179	26.8699
	0.380392	-0.762826	PTPRA	P18433	Receptor-type tyrosine-protein phosphatase alpha (Protein-tyrosine phosphatase alpha) (R-PTP-alpha) (EC 3.1.3.48)	PTPRA	Color2 [DarkGray]	1	4		+	+	NA	NA	20	15	13	11	13	13	14	13	14	8	27.8647	28.2977	26.5368	26.715	26.986	27.5154	27.0251	27.1904	25.7854
	0.879255	-2.06013	SDC1	P18827	Syndecan-1 (SYND1) (CD antigen CD138)	SDC1	Color2 [DarkGray]	1	4		+	+	NA	NA	6	6	5	3	3	4	6	3	5	4	28.8017	28.2363	25.0048	24.7744	26.8883	28.0951	26.6127	26.0067	24.8564
	0.223085	-0.234242	CD53	P19397	Leukocyte surface antigen CD53 (Cell surface glycoprotein CD53) (Tetraspanin-25) (Tspan-25) (CD antigen CD53)	CD53	Color2 [DarkGray]	1	4		+	NA	+	NA	2	2	2	1	1	2	2	1	2	2	24.8036	24.0648	20.7911	22.1792	23.9616	24.5211	21.2832	24.2608	23.7535
	0.525871	-0.883311	GGT1	P19440	Glutathione hydrolase 1 proenzyme (EC 3.4.19.13) (Gamma-glutamyltransferase 1) (Gamma-glutamyltranspeptidase 1) (GGT 1) (EC 2.3.2.2) (Leukotriene-C4 hydrolase) (EC 3.4.19.14) (CD antigen CD224) [Cleaved into: Glutathione hydrolase 1 heavy chain;Glutathione hydrolase 1 light chain]	GGT1	Color2 [DarkGray]	1	4		+	+	NA	NA	17	16	15	15	15	14	14	15	15	14	30.8038	29.7475	30.7975	30.7582	30.1181	30.7328	31.0615	30.0961	28.9881
	0.0366974	-0.105787	SL9A1	P19634	Sodium/hydrogen exchanger 1 (APNH) (Na(+)/H(+) antiporter, amiloride-sensitive) (Na(+)/H(+) exchanger 1) (NHE-1) (Solute carrier family 9 member 1)	SLC9A1	Color2 [DarkGray]	1	4		+	NA	+	NA	8	4	4	6	6	4	4	5	5	5	27.1901	26.9331	26.3302	26.481	26.187	26.8997	25.6003	27.2859	25.5892
	0.695294	0.719249	DPA1	P20036	HLA class II histocompatibility antigen, DP alpha 1 chain (DP(W3)) (DP(W4)) (HLA-SB alpha chain) (MHC class II DP3-alpha) (MHC class II DPA1)	HLA-DPA1	Color2 [DarkGray]	1	4		+	+	NA	NA	2	2	2	2	2	2	2	2	2	2	27.5946	26.6484	27.3214	27.551	26.8476	27.4441	26.9612	28.1064	27.6237
	0.517263	-0.99512	CD33	P20138	Myeloid cell surface antigen CD33 (Sialic acid-binding Ig-like lectin 3) (Siglec-3) (gp67) (CD antigen CD33)	CD33	Color2 [DarkGray]	1	4		+	+	NA	NA	4	4	4	4	4	4	4	4	4	4	25.9201	25.7657	24.9147	24.748	25.6757	26.0516	25.8505	25.5695	24.1675
	0.132312	-0.33778	ACM3	P20309	Muscarinic acetylcholine receptor M3	CHRM3	Color2 [DarkGray]	1	4		+	NA	+	NA	5	3	3	3	2	4	3	2	4	4	25.846	25.9124	23.8593	22.0285	25.0917	25.4434	26.0299	25.7895	24.0701
	1.97436	1.35246	MPRD	P20645	Cation-dependent mannose-6-phosphate receptor (CD Man-6-P receptor) (CD-MPR) (46 kDa mannose 6-phosphate receptor) (MPR 46)	M6PR	Color2 [DarkGray]	1	4		+	+	NA	NA	3	2	1	2	2	2	2	1	3	3	24.6687	20.1415	24.3629	25.3206	23.9381	24.219	22.3395	25.4318	25.4302
	0.722237	0.716087	VDAC1	P21796	Voltage-dependent anion-selective channel protein 1 (VDAC-1) (hVDAC1) (Outer mitochondrial membrane protein porin 1) (Plasmalemmal porin) (Porin 31HL) (Porin 31HM)	VDAC1	Color2 [DarkGray]	1	4		+	NA	+	NA	7	6	5	7	7	6	5	5	5	6	26.5757	26.7369	26.9674	27.6989	26.4816	25.9839	25.8218	27.2172	26.6804
	0.424597	-1.02074	KCNA3	P22001	Potassium voltage-gated channel subfamily A member 3 (HGK5) (HLK3) (HPCN3) (Voltage-gated K(+) channel HuKIII) (Voltage-gated potassium channel subunit Kv1.3)	KCNA3	Color2 [DarkGray]	1	4		+	NA	+	NA	3	2	2	1	1	2	2	2	2	1	24.4901	24.859	22.3344	21.5642	23.5851	21.7769	21.3789	21.681	21.6395
	0.15735	-0.300656	GTR5	P22732	Solute carrier family 2, facilitated glucose transporter member 5 (Fructose transporter) (Glucose transporter type 5, small intestine) (GLUT-5)	SLC2A5	Color2 [DarkGray]	1	4		+	NA	+	NA	8	5	5	7	7	5	5	5	5	5	29.4194	28.4853	28.0553	28.3826	27.6105	28.1711	26.5655	28.1947	26.9855
	0.579442	0.384026	AT2B4	P23634	Plasma membrane calcium-transporting ATPase 4 (PMCA4) (EC 3.6.3.8) (Matrix-remodeling-associated protein 1) (Plasma membrane calcium ATPase isoform 4) (Plasma membrane calcium pump isoform 4)	ATP2B4	Color2 [DarkGray]	1	4		+	NA	+	NA	11	8	5	7	7	9	9	6	8	9	27.2158	26.286	26.0744	25.8779	26.9048	27.2046	26.7052	27.2395	27.638
	0.629123	-0.812372	TNR6	P25445	Tumor necrosis factor receptor superfamily member 6 (Apo-1 antigen) (Apoptosis-mediating surface antigen FAS) (FASLG receptor) (CD antigen CD95)	FAS	Color2 [DarkGray]	1	4		+	+	NA	NA	11	7	7	10	9	7	7	9	7	7	27.8609	27.7996	27.0069	27.3101	27.6221	27.7445	26.9259	27.3504	26.3913
	0.0984049	0.230285	ITA3	P26006	Integrin alpha-3 (CD49 antigen-like family member C) (FRP-2) (Galactoprotein B3) (GAPB3) (VLA-3 subunit alpha) (CD antigen CD49c) [Cleaved into: Integrin alpha-3 heavy chain;Integrin alpha-3 light chain]	ITGA3	Color2 [DarkGray]	1	4		+	+	NA	NA	7	4	3	3	3	3	2	3	4	3	23.0745	22.8495	21.789	20.9111	22.8953	23.1538	21.0307	24.0306	22.4791
	0.473917	0.525103	ITB7	P26010	Integrin beta-7 (Gut homing receptor beta subunit)	ITGB7	Color2 [DarkGray]	1	4		+	+	NA	NA	20	17	14	14	16	17	15	13	17	18	29.4383	28.8365	28.809	29.2155	29.2435	29.1937	29.2138	29.3265	30.1609
	1.20405	-1.09392	MOES	P26038	Moesin (Membrane-organizing extension spike protein)	MSN	Color2 [DarkGray]	1	4		+	NA	NA	+	9	8	6	3	3	9	9	3	5	8	26.0852	24.9189	25.4977	25.0794	26.0243	26.3955	25.9431	25.335	24.8969
	0.957379	0.66571	MGAT1	P26572	Alpha-1,3-mannosyl-glycoprotein 2-beta-N-acetylglucosaminyltransferase (EC 2.4.1.101) (N-glycosyl-oligosaccharide-glycoprotein N-acetylglucosaminyltransferase I) (GNT-I) (GlcNAc-T I)	MGAT1	Color2 [DarkGray]	1	4		+	+	NA	NA	12	6	6	11	10	6	6	9	7	7	26.5121	25.9617	26.4061	27.0939	26.3533	26.2128	25.5299	27.1799	26.7176
	0.194182	-0.248968	STOM	P27105	Erythrocyte band 7 integral membrane protein (Protein 7.2b) (Stomatin)	STOM	Color2 [DarkGray]	1	4		+	NA	NA	+	13	11	10	13	13	11	11	13	10	11	30.0497	29.4839	28.7491	28.9664	29.3624	29.5111	29.5033	29.6371	28.7384
	1.79926	1.65884	CALX	P27824	Calnexin (IP90) (Major histocompatibility complex class I antigen-binding protein p88) (p90)	CANX	Color2 [DarkGray]	1	4		+	+	NA	NA	39	27	24	30	31	30	24	24	30	34	30.1435	30.277	30.6898	31.5531	30.4349	30.0646	29.7579	31.8063	32.0109
	0.22976	0.522972	DMB	P28068	HLA class II histocompatibility antigen, DM beta chain (MHC class II antigen DMB) (Really interesting new gene 7 protein)	HLA-DMB	Color2 [DarkGray]	1	4		+	+	NA	NA	2	0	0	2	2	0	1	1	1	2	21.8534	21.8392	23.9568	24.6454	20.8332	22.2866	20.5691	21.7015	22.4642
	1.46779	1.0484	ABCD3	P28288	ATP-binding cassette sub-family D member 3 (70 kDa peroxisomal membrane protein) (PMP70)	ABCD3	Color2 [DarkGray]	1	4		+	NA	+	NA	6	2	1	5	4	2	2	2	3	2	22.6467	21.4356	21.1646	23.0567	22.6175	22.6454	22.3652	23.8779	23.4817
	0.369232	-0.595293	CD38	P28907	ADP-ribosyl cyclase/cyclic ADP-ribose hydrolase 1 (EC 3.2.2.6) (2'-phospho-ADP-ribosyl cyclase) (2'-phospho-ADP-ribosyl cyclase/2'-phospho-cyclic-ADP-ribose transferase) (EC 2.4.99.20) (2'-phospho-cyclic-ADP-ribose transferase) (ADP-ribosyl cyclase 1) (ADPRC 1) (Cyclic ADP-ribose hydrolase 1) (cADPr hydrolase 1) (T10) (CD antigen CD38)	CD38	Color2 [DarkGray]	1	4		+	+	NA	NA	19	18	15	12	12	17	17	12	16	13	31.5063	30.1995	28.9542	29.0709	30.383	30.8143	29.5126	30.566	29.4407
+	2.32025	-2.27396	TNR8	P28908	Tumor necrosis factor receptor superfamily member 8 (CD30L receptor) (Ki-1 antigen) (Lymphocyte activation antigen CD30) (CD antigen CD30)	TNFRSF8	Color2 [DarkGray]	1	4		+	+	NA	NA	3	3	3	3	3	3	3	3	3	2	23.6541	24.7059	22.0671	22.4284	23.6888	23.9611	22.6648	21.6309	21.4711
	0.0287576	-0.0885	EPHB2	P29323	Ephrin type-B receptor 2 (EC 2.7.10.1) (Developmentally-regulated Eph-related tyrosine kinase) (ELK-related tyrosine kinase) (EPH tyrosine kinase 3) (EPH-like kinase 5) (EK5) (hEK5) (Renal carcinoma antigen NY-REN-47) (Tyrosine-protein kinase TYRO5) (Tyrosine-protein kinase receptor EPH-3)	EPHB2	Color2 [DarkGray]	1	4		+	+	NA	NA	11	10	7	7	8	7	10	8	9	8	27.7359	26.8845	26.2369	26.3029	26.6877	27.7943	27.1092	27.9549	26.35
	0.154224	0.160361	1C02	P30501	HLA class I histocompatibility antigen, Cw-2 alpha chain (MHC class I antigen Cw*2)	HLA-C	Color2 [DarkGray]	1	4		+	+	NA	NA	4	1	1	3	4	1	1	2	1	1	26.5646	25.6505	25.0256	25.5786	25.8528	26.4006	25.3098	26.5237	26.0503
	0.566693	0.484729	TSPO	P30536	Translocator protein (Mitochondrial benzodiazepine receptor) (PKBS) (Peripheral-type benzodiazepine receptor) (PBR)	TSPO	Color2 [DarkGray]	1	4		+	NA	+	NA	2	2	2	0	0	2	2	0	1	2	22.6415	22.8413	21.501	22.4067	22.4424	22.4835	22.3991	23.2691	22.6263
	1.13346	-1.93914	CTR1	P30825	High affinity cationic amino acid transporter 1 (CAT-1) (CAT1) (Ecotropic retroviral leukemia receptor homolog) (Ecotropic retrovirus receptor homolog) (Solute carrier family 7 member 1) (System Y+ basic amino acid transporter)	SLC7A1	Color2 [DarkGray]	1	4		+	NA	+	NA	7	5	4	5	5	3	5	5	3	3	27.3153	27.3689	25.674	25.9127	26.5966	27.0918	27.5817	25.4041	24.4061
	1.36734	-2.26065	SC6A6	P31641	Sodium- and chloride-dependent taurine transporter (Solute carrier family 6 member 6)	SLC6A6	Color2 [DarkGray]	1	4		+	NA	+	NA	6	6	6	4	3	6	6	5	6	5	26.6422	26.2721	24.3035	24.4771	26.0289	26.4958	25.5644	24.4257	23.5776
	1.14444	-0.425817	DNJA1	P31689	DnaJ homolog subfamily A member 1 (DnaJ protein homolog 2) (HSDJ) (Heat shock 40 kDa protein 4) (Heat shock protein J2) (HSJ-2) (Human DnaJ protein 2) (hDj-2)	DNAJA1	Color2 [DarkGray]	1	4		+	NA	NA	+	10	6	5	8	8	7	5	6	6	7	26.4598	26.1048	26.8627	26.4333	26.4353	26.3077	26.4674	25.8433	26.048
	1.38712	-1.12815	IL2RG	P31785	Cytokine receptor common subunit gamma (Interleukin-2 receptor subunit gamma) (IL-2 receptor subunit gamma) (IL-2R subunit gamma) (IL-2RG) (gammaC) (p64) (CD antigen CD132)	IL2RG	Color2 [DarkGray]	1	4		+	+	NA	NA	4	2	1	4	4	2	2	3	1	1	24.5427	22.288	24.7094	25.1017	24.2849	24.1969	24.5194	23.3444	22.8811
	1.29472	5.9127	L1CAM	P32004	Neural cell adhesion molecule L1 (N-CAM-L1) (NCAM-L1) (CD antigen CD171)	L1CAM	Color2 [DarkGray]	1	4		+	+	NA	NA	17	0	0	11	13	0	0	1	15	11	22.1799	21.9654	26.3487	26.962	22.4899	20.738	21.9703	28.5995	26.4538
	0.368633	-0.997911	CCR1	P32246	C-C chemokine receptor type 1 (C-C CKR-1) (CC-CKR-1) (CCR-1) (CCR1) (HM145) (LD78 receptor) (Macrophage inflammatory protein 1-alpha receptor) (MIP-1alpha-R) (RANTES-R) (CD antigen CD191)	CCR1	Color2 [DarkGray]	1	4		+	NA	+	NA	4	3	3	3	3	3	3	3	1	2	24.8177	24.2867	23.7306	24.3273	24.5406	24.4867	26.0292	22.5044	24.5271
	0.317801	-0.755839	ICAM3	P32942	Intercellular adhesion molecule 3 (ICAM-3) (CDw50) (ICAM-R) (CD antigen CD50)	ICAM3	Color2 [DarkGray]	1	4		+	+	NA	NA	11	10	10	9	9	10	10	10	10	8	30.5222	30.6951	29.3647	29.3382	30.0402	30.3201	29.2689	30.2935	28.5552
	0.151594	0.514801	CD70	P32970	CD70 antigen (CD27 ligand) (CD27-L) (Tumor necrosis factor ligand superfamily member 7) (CD antigen CD70)	CD70	Color2 [DarkGray]	1	4		+	+	NA	NA	7	3	3	7	6	3	3	4	4	3	26.0566	26.409	26.6799	27.4922	25.5689	26.1106	24.6439	27.5036	25.2054
	0.471884	0.858617	ACSL1	P33121	Long-chain-fatty-acid--CoA ligase 1 (EC 6.2.1.3) (Acyl-CoA synthetase 1) (ACS1) (Long-chain acyl-CoA synthetase 1) (LACS 1) (Long-chain acyl-CoA synthetase 2) (LACS 2) (Long-chain fatty acid-CoA ligase 2) (Palmitoyl-CoA ligase 1) (Palmitoyl-CoA ligase 2)	ACSL1	Color2 [DarkGray]	1	4		+	+	NA	NA	4	3	0	3	2	3	1	2	2	4	23.2009	22.5897	24.6631	24.3963	23.2821	22.624	23.242	23.2094	24.4138
	0.00189745	-0.00456715	LSP1	P33241	Lymphocyte-specific protein 1 (47 kDa actin-binding protein) (52 kDa phosphoprotein) (pp52) (Lymphocyte-specific antigen WP34)	LSP1	Color2 [DarkGray]	1	4		+	NA	NA	+	9	6	2	6	6	3	3	4	2	6	24.0327	22.9505	24.2453	23.589	23.5029	24.6412	25.0751	23.5933	24.5416
	0.57127	-0.912027	MRP1	P33527	Multidrug resistance-associated protein 1 (ATP-binding cassette sub-family C member 1) (Leukotriene C(4) transporter) (LTC4 transporter)	ABCC1	Color2 [DarkGray]	1	4		+	NA	+	NA	43	32	32	29	29	30	32	26	29	28	29.6216	29.5074	28.2698	28.4623	29.1765	29.5477	29.0882	29.0215	27.8785
	0.194179	1.13223	MA1A1	P33908	Mannosyl-oligosaccharide 1,2-alpha-mannosidase IA (EC 3.2.1.113) (Man(9)-alpha-mannosidase) (Man9-mannosidase) (Mannosidase alpha class 1A member 1) (Processing alpha-1,2-mannosidase IA) (Alpha-1,2-mannosidase IA)	MAN1A1	Color2 [DarkGray]	1	4		+	+	NA	NA	9	1	0	8	9	2	0	6	1	3	24.0857	21.7738	25.164	26.6929	24.8424	21.1331	24.9683	23.1977	25.0423
	1.31493	-1.26027	EVI2B	P34910	Protein EVI2B (Ecotropic viral integration site 2B protein homolog) (EVI-2B) (CD antigen CD361)	EVI2B	Color2 [DarkGray]	1	4		+	+	NA	NA	5	5	4	4	4	4	5	4	3	4	29.0673	29.0889	27.6111	27.6249	28.2728	28.4342	27.7293	27.3696	26.8169
	1.05371	1.8105	SOAT1	P35610	Sterol O-acyltransferase 1 (EC 2.3.1.26) (Acyl-coenzyme A:cholesterol acyltransferase 1) (ACAT-1) (Cholesterol acyltransferase 1)	SOAT1	Color2 [DarkGray]	1	4		+	NA	+	NA	4	1	2	3	3	1	2	1	2	2	23.0825	23.0684	21.7152	22.3277	21.0125	22.0834	22.1901	23.5739	23.143
	0.288789	-0.569549	BASI	P35613	Basigin (5F7) (Collagenase stimulatory factor) (Extracellular matrix metalloproteinase inducer) (EMMPRIN) (Leukocyte activation antigen M6) (OK blood group antigen) (Tumor cell-derived collagenase stimulatory factor) (TCSF) (CD antigen CD147)	BSG	Color2 [DarkGray]	1	4		+	+	NA	NA	9	8	8	9	9	8	8	8	8	8	31.823	30.8139	29.511	29.9375	30.7384	31.4944	30.52	31.1653	29.9285
	1.62666	1.67162	OST48	P39656	Dolichyl-diphosphooligosaccharide--protein glycosyltransferase 48 kDa subunit (DDOST 48 kDa subunit) (Oligosaccharyl transferase 48 kDa subunit)	DDOST	Color2 [DarkGray]	1	4		+	+	NA	NA	15	7	6	12	13	4	6	10	8	8	28.0139	28.5609	29.4394	30.5021	26.6733	27.1378	28.4239	28.6975	28.4568
	1.42076	-1.80149	IL6RB	P40189	Interleukin-6 receptor subunit beta (IL-6 receptor subunit beta) (IL-6R subunit beta) (IL-6R-beta) (IL-6RB) (CDw130) (Interleukin-6 signal transducer) (Membrane glycoprotein 130) (gp130) (Oncostatin-M receptor subunit alpha) (CD antigen CD130)	IL6ST	Color2 [DarkGray]	1	4		+	+	NA	NA	7	3	2	5	5	3	3	6	3	3	24.8764	23.3591	23.435	23.9226	24.4799	25.1515	24.9653	23.1476	22.8808
	0.905684	-1.81341	S19A1	P41440	Folate transporter 1 (FOLT) (Intestinal folate carrier 1) (IFC-1) (Placental folate transporter) (Reduced folate carrier protein) (RFC) (Solute carrier family 19 member 1)	SLC19A1	Color2 [DarkGray]	1	4		+	NA	+	NA	8	4	2	3	4	3	4	3	1	1	23.9326	24.0726	22.1269	22.2028	24.3088	24.3922	21.7737	23.2427	21.8314
	0.98379	-1.23041	CD86	P42081	T-lymphocyte activation antigen CD86 (Activation B7-2 antigen) (B70) (BU63) (CTLA-4 counter-receptor B7.2) (FUN-1) (CD antigen CD86)	CD86	Color2 [DarkGray]	1	4		+	+	NA	NA	3	3	3	3	3	3	3	3	3	3	25.6687	25.4406	24.828	24.661	25.1009	25.7329	25.3275	24.4791	23.8938
	0.146587	-0.24847	LAP2A	P42166	Lamina-associated polypeptide 2, isoform alpha (Thymopoietin isoform alpha) (TP alpha) (Thymopoietin-related peptide isoform alpha) (TPRP isoform alpha) [Cleaved into: Thymopoietin (TP) (Splenin);Thymopentin (TP5)]	TMPO	Color2 [DarkGray]	1	4		+	NA	NA	+	9	6	5	8	8	7	6	5	6	7	27.5928	27.582	27.1326	27.1383	27.801	27.5081	27.438	26.837	27.9751
	0.0787728	0.232799	LAP2B	P42167	Lamina-associated polypeptide 2, isoforms beta/gamma (Thymopoietin, isoforms beta/gamma) (TP beta/gamma) (Thymopoietin-related peptide isoforms beta/gamma) (TPRP isoforms beta/gamma) [Cleaved into: Thymopoietin (TP) (Splenin);Thymopentin (TP5)]	TMPO	Color2 [DarkGray]	1	4		+	+	NA	NA	6	5	5	5	6	6	5	3	4	5	24.672	25.0095	25.1236	25.1081	25.6406	24.0062	25.3359	24.5179	25.5945
	0.286359	0.495029	ECE1	P42892	Endothelin-converting enzyme 1 (ECE-1) (EC 3.4.24.71)	ECE1	Color2 [DarkGray]	1	4		+	+	NA	NA	11	3	3	8	9	3	2	4	4	3	24.784	25.3764	24.6144	26.4743	24.6942	24.0499	23.8826	25.4142	24.32
	0.562282	-0.710093	SATT	P43007	Neutral amino acid transporter A (Alanine/serine/cysteine/threonine transporter 1) (ASCT-1) (SATT) (Solute carrier family 1 member 4)	SLC1A4	Color2 [DarkGray]	1	4		+	NA	+	NA	12	11	10	9	9	10	10	11	11	8	30.6726	30.1398	29.4016	29.607	29.7595	30.3514	30.1431	29.7177	28.9731
	0.244261	-0.362036	MUC18	P43121	Cell surface glycoprotein MUC18 (Cell surface glycoprotein P1H12) (Melanoma cell adhesion molecule) (Melanoma-associated antigen A32) (Melanoma-associated antigen MUC18) (S-endo 1 endothelial-associated antigen) (CD antigen CD146)	MCAM	Color2 [DarkGray]	1	4		+	+	NA	NA	12	4	3	12	12	5	5	6	5	5	25.8139	24.823	27.4923	28.2402	25.2145	25.658	24.8322	25.5635	24.5849
	0.615283	0.514696	SSRA	P43307	Translocon-associated protein subunit alpha (TRAP-alpha) (Signal sequence receptor subunit alpha) (SSR-alpha)	SSR1	Color2 [DarkGray]	1	4		+	+	NA	NA	4	3	3	4	4	3	3	3	3	3	28.8905	27.4249	28.9136	29.9668	29.1921	28.665	28.6236	29.6134	29.2732
	0.624061	0.636366	VDAC2	P45880	Voltage-dependent anion-selective channel protein 2 (VDAC-2) (hVDAC2) (Outer mitochondrial membrane protein porin 2)	VDAC2	Color2 [DarkGray]	1	4		+	NA	+	NA	11	7	8	10	10	7	8	9	9	8	28.6776	29.3239	29.6761	30.2174	28.7213	28.4861	28.5834	29.6035	28.8766
	0.101839	0.313258	NOTC1	P46531	Neurogenic locus notch homolog protein 1 (Notch 1) (hN1) (Translocation-associated notch protein TAN-1) [Cleaved into: Notch 1 extracellular truncation (NEXT);Notch 1 intracellular domain (NICD)]	NOTCH1	Color2 [DarkGray]	1	4		+	+	NA	NA	3	1	1	2	2	1	1	1	1	1	21.7055	21.8055	22.1628	22.692	22.7776	20.7858	21.823	22.3814	21.8085
	0.00298637	-0.00531673	IQGA1	P46940	Ras GTPase-activating-like protein IQGAP1 (p195)	IQGAP1	Color2 [DarkGray]	1	4		+	NA	NA	+	52	31	24	41	31	32	31	41	31	37	29.3022	28.1518	29.1076	28.0359	29.198	29.3456	29.585	28.7228	29.81
[truncated: 367 more rows]

## Sheet: RNAseq - Aza treatment
Gene	TPM.RPMI8226_Aza_1	TPM.RPMI8226_Aza_2	TPM.RPMI8226_DMSO4ATRA_1	TPM.RPMI8226_DMSO4ATRA_2	TPM.RPMI8226_DMSO4Aza_1	TPM.RPMI8226_DMSO4Aza_2	Pvalue	log2FC	neglog10 p
[truncated: 13,509 more rows]

## Sheet: RNAseq - ATRA treatment
Gene	TPM.RPMI8226_ATRA_1	TPM.RPMI8226_ATRA_2	TPM.RPMI8226_DMSO4ATRA_1	TPM.RPMI8226_DMSO4ATRA_2	TPM.RPMI8226_DMSO4Aza_1	TPM.RPMI8226_DMSO4Aza_2	Pvalue	log2FC	neglogp
[truncated: 12,652 more rows]
