# Supplementary material for: Functional multiomics reveals genetic and pharmacologic regulation of surface CD38 in multiple myeloma
Source: Blood Neoplasia. 2024 Jun 10;1(3):100025. doi: 10.1016/j.bneo.2024.100025 (PMC12093323; doi:10.1016/j.bneo.2024.100025)
Supplement: Supplementary Table 5 [file BNEO_NEO-2024-000243-mmc5.xlsx]

## Sheet: Phosphoproteomics peptides
UniProtID	Gene.Name	Position	Amino.acid	KEEP	IMP.Dara_bR1	IMP.Dara_bR2	IMP.Dara_bR3	IMP.IgG1_bR1	IMP.IgG1_bR2	IMP.IgG1_bR3	LOG2.Dara_bR1	LOG2.Dara_bR2	LOG2.Dara_bR3	LOG2.IgG1_bR1	LOG2.IgG1_bR2	LOG2.IgG1_bR3	LOG2.Dara	LOG2.IgG1
A0A096LP49	CC187	478	S	TRUE	TRUE	TRUE	FALSE	TRUE	FALSE	FALSE	0.338664	-2.3868	-1.28286	-2.08322	-1.84437	-1.95531	-1.11033	-1.96097
A0AVK6	E2F8	71	S	TRUE	FALSE	FALSE	FALSE	FALSE	FALSE	FALSE	-0.397829	-0.110383	-1.75926	0.214172	-0.951053	-0.65594	-0.755823	-0.464274
A0FGR8	ESYT2	755	S	TRUE	FALSE	TRUE	TRUE	FALSE	FALSE	FALSE	-0.509109	0.845503	0.464174	-0.42912	-0.655601	0.345718	0.266856	-0.246334
A0FGR8	ESYT2	761	S	TRUE	TRUE	TRUE	TRUE	FALSE	FALSE	TRUE	-2.98398	-3.27352	-4.36333	-0.42912	-0.655601	0.716486	-3.54028	-0.122745
A0JLT2	MED19	226	S	TRUE	FALSE	FALSE	TRUE	FALSE	FALSE	FALSE	-2.61404	-3.59498	-2.15076	-1.1952	-2.59376	-3.18256	-2.7866	-2.32384
A0JNW5	UH1BL	935	S	TRUE	FALSE	TRUE	TRUE	FALSE	FALSE	FALSE	-1.255	-2.44098	-1.64349	-2.21741	-3.3082	-1.24415	-1.77982	-2.25658
A0JNW5	UH1BL	1402	S	TRUE	FALSE	TRUE	TRUE	FALSE	FALSE	TRUE	1.27466	0.251188	0.816892	-0.000641574	-0.501346	-0.482183	0.780913	-0.328057
A0MZ66	SHOT1	506	S	TRUE	FALSE	FALSE	FALSE	FALSE	FALSE	TRUE	-2.20646	-0.0238331	-0.876569	-1.73722	-0.929144	-3.72442	-1.03562	-2.13026
A1A4S6	RHG10	591	S	TRUE	FALSE	FALSE	FALSE	FALSE	FALSE	FALSE	0.000468121	1.66172	-0.408988	1.24252	1.74452	1.98323	0.417733	1.65676
A2AJT9	CX023	15	S	TRUE	TRUE	TRUE	FALSE	FALSE	TRUE	FALSE	-2.1708	-2.78703	-2.56995	-2.56198	-3.2753	-4.53032	-2.50926	-3.45587
A2AJT9	CX023	17	S	TRUE	TRUE	TRUE	FALSE	FALSE	TRUE	FALSE	-1.42036	-3.94133	-2.56995	-2.56198	-3.1137	-4.53032	-2.64388	-3.402
A2AJT9	CX023	192	S	TRUE	FALSE	FALSE	TRUE	FALSE	FALSE	FALSE	-0.707484	-1.43068	-1.05707	-0.900748	-1.19502	-0.962629	-1.06508	-1.01947
A2RU67	F234B	30	S	TRUE	TRUE	TRUE	TRUE	FALSE	FALSE	TRUE	-4.36047	-4.62599	-3.43917	-1.95958	-1.69721	-2.17322	-4.14188	-1.94334
A2RU67	F234B	33	S	TRUE	TRUE	TRUE	TRUE	FALSE	FALSE	TRUE	-5.35002	-3.36654	-3.72855	-1.95958	-1.69721	-1.04052	-4.14837	-1.56577
A2RU67	F234B	62	S	TRUE	TRUE	TRUE	TRUE	TRUE	FALSE	FALSE	-3.27607	-4.38585	-3.71715	-0.130676	0.413982	0.4563	-3.79302	0.246535
A3KN83	SBNO1	214	S	TRUE	FALSE	FALSE	TRUE	FALSE	FALSE	FALSE	-2.59819	-1.70423	-1.8499	-1.49469	-1.87796	-1.98292	-2.05078	-1.78519
A6NC98	CC88B	1379	S	TRUE	FALSE	FALSE	FALSE	FALSE	FALSE	FALSE	-1.38809	-0.745894	-0.93118	0.0990341	-0.550021	-0.135813	-1.02172	-0.1956
A6NC98	CC88B	1475	S	TRUE	TRUE	FALSE	TRUE	FALSE	FALSE	FALSE	0.540228	1.09945	-1.17019	1.3285	1.37208	0.728441	0.156498	1.14301
A6NC98	CC88B	597	S	TRUE	FALSE	FALSE	FALSE	FALSE	TRUE	FALSE	2.38871	1.65993	2.56484	2.58281	2.80293	2.17563	2.20449	2.52046
A6NC98	CC88B	436	S	TRUE	FALSE	FALSE	FALSE	FALSE	FALSE	FALSE	2.57377	3.3101	2.27399	2.50405	2.62796	3.08857	2.71928	2.74019
A6NC98	CC88B	1408	S	TRUE	FALSE	FALSE	FALSE	FALSE	FALSE	FALSE	0.982371	-0.82502	-0.670711	1.12003	-0.578866	-0.368409	-0.17112	0.0575855
A6ND36	FA83G	4	S	TRUE	FALSE	FALSE	FALSE	FALSE	FALSE	TRUE	-0.300453	0.135837	-1.11102	-0.906912	-0.640007	-1.06438	-0.425212	-0.870433
A6NFI3	ZN316	10	S	TRUE	FALSE	FALSE	FALSE	FALSE	FALSE	FALSE	1.79503	1.32009	1.28533	1.25491	1.48761	2.50047	1.46682	1.74766
A6NFI3	ZN316	112	S	TRUE	FALSE	FALSE	FALSE	FALSE	FALSE	FALSE	-1.1368	-0.909379	-1.65189	-1.87673	-1.18944	-1.14491	-1.23269	-1.40369
Q92617	NPIB3	983	S	TRUE	FALSE	FALSE	TRUE	FALSE	FALSE	FALSE	-1.52711	-1.57206	-1.46064	-1.6962	-1.75044	-1.95345	-1.51993	-1.80003
Q01534	TSPY1	304	S	TRUE	FALSE	FALSE	FALSE	TRUE	FALSE	FALSE	-0.174231	2.00951	2.14216	1.18283	1.82071	3.12622	1.32581	2.04325
A6NKF1	SAC31	402	S	TRUE	FALSE	FALSE	FALSE	FALSE	FALSE	FALSE	1.72757	2.65018	-0.875621	1.43165	1.87065	3.22201	1.16738	2.17477
A8CG34	P121C	260	S	TRUE	FALSE	TRUE	FALSE	TRUE	TRUE	TRUE	-1.51697	-2.35626	-2.44372	-3.93155	-4.18693	-4.26156	-2.10565	-4.12668
A8CG34	P121C	246	S	TRUE	FALSE	FALSE	FALSE	FALSE	TRUE	TRUE	-1.21132	-1.16027	-1.71733	-0.532486	0.414832	1.14311	-1.36297	0.34182
A8CG34	P121C	412	S	TRUE	FALSE	FALSE	FALSE	FALSE	FALSE	FALSE	-1.43913	-2.08252	-1.73769	-0.794576	-1.89612	-1.72494	-1.75311	-1.47188
A8CG34	P121C	2	S	TRUE	FALSE	FALSE	TRUE	TRUE	FALSE	FALSE	-2.02667	-1.46169	-0.906496	-1.2744	-1.8091	-2.08596	-1.46495	-1.72315
A8MW92	P20L1	584	S	TRUE	FALSE	FALSE	TRUE	TRUE	TRUE	TRUE	-2.11095	-1.62974	-3.75489	-4.55394	-4.31248	-4.4732	-2.49853	-4.44654
Q99613	EIF3C	166	S	TRUE	FALSE	FALSE	FALSE	FALSE	FALSE	TRUE	0.722516	0.657905	0.704174	0.780355	1.12576	0.495401	0.694865	0.800507
Q99613	EIF3C	39	S	TRUE	FALSE	FALSE	TRUE	FALSE	FALSE	FALSE	0.029446	2.24878	-0.569971	1.88781	1.7984	1.79812	0.56942	1.82811
C9JI98	TM238	175	S	TRUE	FALSE	FALSE	FALSE	FALSE	FALSE	FALSE	0.517074	0.301636	-0.46379	-0.0381401	1.02986	-0.110672	0.118307	0.293682
C9JI98	TM238	124	S	TRUE	FALSE	FALSE	TRUE	FALSE	FALSE	FALSE	-3.96489	-3.7091	-3.21291	-1.91624	-3.41249	-3.00061	-3.62897	-2.77644
Q13765	NACA	166	S	TRUE	FALSE	FALSE	FALSE	TRUE	FALSE	FALSE	-2.7385	-2.14009	-0.0363934	-2.48031	-3.10087	-3.39922	-1.63833	-2.99347
O00139	KIF2A	140	S	TRUE	FALSE	FALSE	FALSE	TRUE	FALSE	FALSE	-1.86341	-1.52041	-1.48256	-1.52924	-1.91112	-2.10652	-1.62213	-1.84896
O00148	DX39A	183	S	TRUE	FALSE	FALSE	TRUE	FALSE	FALSE	FALSE	0.965945	1.38587	0.926747	0.57525	1.1179	2.02497	1.09285	1.23937
O00151	PDLI1	130	S	TRUE	FALSE	FALSE	FALSE	FALSE	TRUE	TRUE	-1.12074	-0.633416	-1.10821	-0.755659	-1.82204	-1.55458	-0.954121	-1.37742
O00161	SNP23	34	S	TRUE	FALSE	FALSE	TRUE	FALSE	FALSE	FALSE	-4.77509	-2.84688	-4.40884	-4.61105	-2.55951	-0.361423	-4.01027	-2.51066
O00161	SNP23	110	S	TRUE	TRUE	FALSE	TRUE	FALSE	FALSE	TRUE	-0.833258	-1.34725	-0.934045	-0.25588	-0.849967	-1.14672	-1.03818	-0.750856
O00170	AIP	43	S	TRUE	TRUE	TRUE	TRUE	FALSE	TRUE	FALSE	-3.54185	-4.46029	-3.53811	-1.7074	-1.56825	-1.11883	-3.84675	-1.46482
O00178	GTPB1	580	S	TRUE	TRUE	TRUE	FALSE	FALSE	TRUE	FALSE	-0.787623	-1.10908	-0.145965	-0.00177961	-0.15776	-0.101626	-0.680889	-0.0870555
O00178	GTPB1	25	S	TRUE	FALSE	FALSE	FALSE	FALSE	FALSE	TRUE	0.69846	1.58217	0.385581	1.22566	1.41403	3.27424	0.888736	1.97131
O00193	SMAP	17	S	TRUE	FALSE	FALSE	FALSE	FALSE	FALSE	FALSE	3.27325	3.45298	2.78078	3.60924	3.53323	2.95791	3.169	3.36679
O00203	AP3B1	276	S	TRUE	FALSE	FALSE	TRUE	FALSE	FALSE	TRUE	-3.02173	-1.25757	-2.9927	-0.829071	-0.990765	-2.07673	-2.424	-1.29885
O00257	CBX4	182	S	TRUE	TRUE	FALSE	TRUE	FALSE	FALSE	FALSE	-3.4974	-3.8511	-5.17801	-3.08286	-2.886	-3.01507	-4.17551	-2.99464
O00264	PGRC1	181	S	TRUE	FALSE	FALSE	FALSE	FALSE	FALSE	FALSE	-2.23977	0.252792	-1.01566	-0.132849	0.611953	0.122754	-1.00088	0.200619
O00267	SPT5H	666	S	TRUE	FALSE	FALSE	FALSE	FALSE	FALSE	FALSE	2.01921	1.03227	1.12625	1.61491	0.814102	1.96602	1.39258	1.46501
O00273	DFFA	315	S	TRUE	FALSE	FALSE	TRUE	FALSE	FALSE	FALSE	-1.94759	-3.46737	-2.22173	-1.41922	-3.21378	-1.78981	-2.54556	-2.14094
O00273	DFFA	110	S	TRUE	FALSE	FALSE	TRUE	TRUE	TRUE	TRUE	-0.0383204	1.19559	-0.50485	-4.77808	-3.64908	-4.13436	0.217473	-4.18717
O00303	EIF3F	258	S	TRUE	FALSE	FALSE	FALSE	FALSE	FALSE	FALSE	1.91362	1.58904	1.23931	1.70244	2.67038	1.59639	1.58066	1.98974
O00308	WWP2	211	S	TRUE	FALSE	FALSE	FALSE	FALSE	FALSE	TRUE	-1.2001	-0.174975	-1.17615	-1.22536	-0.694116	0.214282	-0.850411	-0.568398
O00410	IPO5	652	S	TRUE	FALSE	TRUE	TRUE	FALSE	FALSE	TRUE	1.37378	1.02223	3.91395	0.579861	0.103067	-0.842707	2.10332	-0.0532597
O00418	EF2K	18	S	TRUE	FALSE	FALSE	FALSE	FALSE	FALSE	FALSE	1.10963	1.50254	1.30218	0.901114	0.944956	1.78615	1.30478	1.21074
O00418	EF2K	500	S	TRUE	FALSE	FALSE	FALSE	FALSE	FALSE	FALSE	-1.1759	-3.75693	-1.73302	-1.08225	-3.15513	-1.99534	-2.22195	-2.07757
O00418	EF2K	470	S	TRUE	FALSE	TRUE	FALSE	FALSE	FALSE	TRUE	-1.69606	-1.34098	-1.28657	-1.63299	-2.06516	-2.95776	-1.44121	-2.21864
O00418	EF2K	474	S	TRUE	FALSE	TRUE	FALSE	FALSE	FALSE	FALSE	-0.559545	-1.32865	-1.38557	-0.350624	-0.855182	-2.30296	-1.09126	-1.16959
O00429	DNM1L	616	S	TRUE	FALSE	FALSE	TRUE	FALSE	FALSE	FALSE	-3.49194	-1.76068	-4.58935	-1.48275	-1.61393	-2.20421	-3.28066	-1.76696
O00443	P3C2A	338	S	TRUE	FALSE	TRUE	TRUE	FALSE	FALSE	TRUE	-1.71769	-1.16696	-2.68846	-1.29055	-1.91369	-1.91628	-1.85771	-1.70684
O00505	IMA4	60	S	TRUE	FALSE	FALSE	FALSE	FALSE	FALSE	FALSE	0.691943	1.72022	0.665675	0.866048	1.67804	1.96083	1.02595	1.50164
O00512	BCL9	687	S	TRUE	FALSE	FALSE	FALSE	FALSE	FALSE	FALSE	0.49838	1.73399	1.11732	0.864223	1.53437	1.43804	1.11656	1.27888
O00559	RCAS1	36	S	TRUE	FALSE	FALSE	FALSE	FALSE	FALSE	FALSE	4.59977	4.90703	4.35163	4.80486	4.42154	4.86112	4.61948	4.69584
O00566	MPP10	163	S	TRUE	FALSE	TRUE	FALSE	FALSE	FALSE	FALSE	2.05163	1.18913	1.19252	2.37864	3.04308	1.73082	1.47776	2.38418
O00566	MPP10	167	S	TRUE	FALSE	TRUE	FALSE	FALSE	FALSE	FALSE	2.05163	1.07709	1.19252	2.37864	3.04308	1.73082	1.44041	2.38418
O00566	MPP10	171	S	TRUE	FALSE	TRUE	FALSE	FALSE	FALSE	FALSE	2.14774	2.00144	1.19252	2.43989	3.14113	1.47624	1.78056	2.35242
O00567	NOP56	519	S	TRUE	FALSE	FALSE	FALSE	FALSE	FALSE	FALSE	2.20229	0.145907	1.23827	1.45852	1.19777	0.983955	1.19549	1.21342
O00567	NOP56	520	S	TRUE	FALSE	FALSE	FALSE	FALSE	FALSE	FALSE	2.07139	-1.0869	0.188684	1.33776	0.310011	1.01624	0.391058	0.888003
O00567	NOP56	314	S	TRUE	FALSE	FALSE	FALSE	FALSE	FALSE	FALSE	-1.7228	-1.13478	-0.511648	-2.1924	0.244049	-1.34498	-1.12308	-1.09778
O00571	DDX3X	594	S	TRUE	FALSE	FALSE	TRUE	FALSE	FALSE	FALSE	-1.7327	-1.90624	-2.52587	-1.01495	-1.86591	-1.78629	-2.05494	-1.55572
O00571	DDX3X	90	S	TRUE	FALSE	FALSE	FALSE	FALSE	FALSE	FALSE	-0.485268	-1.28662	-0.157685	0.0127719	-1.01454	-0.687148	-0.64319	-0.562971
O00629	IMA3	60	S	TRUE	FALSE	FALSE	FALSE	FALSE	FALSE	FALSE	-3.45573	-2.10687	-1.91005	-1.848	-2.48678	-2.63656	-2.49088	-2.32378
O14492	SH2B2	310	S	TRUE	FALSE	FALSE	TRUE	FALSE	FALSE	FALSE	0.653582	0.434591	-0.713997	1.07369	1.06343	0.291647	0.124725	0.809589
O14492	SH2B2	157	S	TRUE	FALSE	TRUE	TRUE	FALSE	FALSE	FALSE	-2.11243	-0.618879	-0.763521	-2.76386	-2.83056	-2.35545	-1.16494	-2.64996
O14497	ARI1A	696	S	TRUE	FALSE	FALSE	FALSE	FALSE	FALSE	FALSE	-0.484916	0.489528	-0.497519	0.650528	0.914682	0.410136	-0.164302	0.658449
O14497	ARI1A	772	S	TRUE	TRUE	TRUE	TRUE	FALSE	TRUE	FALSE	-4.24996	-3.98103	-4.33833	-0.968736	-1.48694	-1.37618	-4.18977	-1.27728
O14497	ARI1A	363	S	TRUE	FALSE	FALSE	FALSE	FALSE	FALSE	TRUE	1.41758	-0.478278	0.573206	0.988261	0.616278	1.75326	0.50417	1.11927
O14497	ARI1A	1184	S	TRUE	FALSE	FALSE	FALSE	FALSE	FALSE	FALSE	2.40988	1.59681	1.54196	1.77205	1.39795	2.21238	1.84955	1.79413
O14497	ARI1A	382	S	TRUE	FALSE	FALSE	TRUE	FALSE	FALSE	FALSE	-1.24123	-1.55986	-1.26054	-0.844904	-1.70422	-1.07662	-1.35387	-1.20858
O14497	ARI1A	1755	S	TRUE	FALSE	FALSE	FALSE	FALSE	FALSE	FALSE	-0.394606	0.722245	0.81	1.00256	1.18526	1.68831	0.379213	1.29204
O14526	FCHO1	372	S	TRUE	TRUE	FALSE	FALSE	FALSE	FALSE	FALSE	-0.718775	0.0647374	-0.432424	0.721153	0.919929	0.380617	-0.362154	0.6739
O14526	FCHO1	523	S	TRUE	FALSE	FALSE	TRUE	FALSE	TRUE	TRUE	0.450584	1.30869	0.0147431	-0.499425	-1.11959	-0.705277	0.59134	-0.774765
O14526	FCHO1	585	S	TRUE	FALSE	FALSE	FALSE	FALSE	FALSE	FALSE	1.45734	1.04625	0.884351	1.9486	1.64176	1.07876	1.12932	1.55637
O14545	TRAD1	326	S	TRUE	TRUE	FALSE	TRUE	FALSE	FALSE	TRUE	1.92382	2.79834	1.12111	2.62516	2.43981	0.935311	1.94776	2.00009
O14545	TRAD1	409	S	TRUE	TRUE	FALSE	FALSE	FALSE	FALSE	FALSE	0.234677	-1.66126	-0.967023	-3.17819	-1.13261	1.01666	-0.79787	-1.09805
O14545	TRAD1	415	S	TRUE	FALSE	FALSE	FALSE	FALSE	FALSE	FALSE	2.831	2.416	2.66726	3.15204	2.45123	2.62802	2.63809	2.74376
O14545	TRAD1	470	S	TRUE	FALSE	FALSE	FALSE	FALSE	FALSE	TRUE	1.42001	1.39419	0.679943	2.16292	0.896944	0.768759	1.16471	1.27621
O14578	CTRO	440	S	TRUE	FALSE	FALSE	FALSE	TRUE	FALSE	FALSE	-3.57728	-2.2554	-2.24576	-3.37942	-2.56009	-2.28108	-2.69281	-2.74019
O14579	COPE	99	S	TRUE	FALSE	FALSE	TRUE	FALSE	FALSE	FALSE	-1.76918	-3.87269	-1.22553	-0.373331	-0.50336	-0.675684	-2.28914	-0.517458
O14598	VCY1	124	S	TRUE	TRUE	TRUE	TRUE	FALSE	FALSE	FALSE	-4.31158	-4.01242	-3.76992	-2.57379	-3.07469	-3.28118	-4.03131	-2.97656
O14617	AP3D1	658	S	TRUE	FALSE	FALSE	TRUE	FALSE	FALSE	TRUE	0.0305395	-2.01008	0.362323	-0.454625	-1.11191	-1.11767	-0.539071	-0.894736
O14617	AP3D1	829	S	TRUE	FALSE	FALSE	FALSE	FALSE	FALSE	FALSE	0.745941	0.953834	1.36825	2.17038	0.73769	0.741861	1.02268	1.21665
O14639	ABLM1	706	S	TRUE	FALSE	FALSE	FALSE	FALSE	FALSE	FALSE	0.927871	1.28297	1.36033	1.4047	0.99771	1.30729	1.19039	1.23657
O14639	ABLM1	452	S	TRUE	FALSE	TRUE	FALSE	FALSE	FALSE	FALSE	0.458731	1.02578	0.630257	0.818747	0.0592607	0.719619	0.704924	0.532542
O14639	ABLM1	655	S	TRUE	FALSE	FALSE	FALSE	FALSE	FALSE	FALSE	1.95907	1.69018	1.28695	2.09193	1.45825	1.62784	1.6454	1.72601
O14639	ABLM1	431	S	TRUE	FALSE	FALSE	FALSE	FALSE	FALSE	FALSE	0.510465	0.614784	1.09701	1.03095	0.519107	0.885879	0.740751	0.811979
O14646	CHD1	1687	S	TRUE	FALSE	TRUE	FALSE	TRUE	TRUE	TRUE	-3.70268	-1.8473	0.00102049	-3.85339	-3.55665	-4.62216	-1.84965	-4.01073
O14686	KMT2D	4738	S	TRUE	FALSE	FALSE	FALSE	FALSE	FALSE	FALSE	1.87889	1.01602	1.14661	0.634634	0.981037	1.90159	1.34717	1.17242
O14686	KMT2D	2274	S	TRUE	FALSE	TRUE	FALSE	FALSE	TRUE	FALSE	-0.731262	-0.129585	-0.994	-1.03339	-1.46587	-0.150379	-0.618283	-0.883213
O14713	ITBP1	41	S	TRUE	FALSE	FALSE	FALSE	TRUE	FALSE	FALSE	-1.82003	-2.26555	-2.04997	-1.62858	-2.31636	-1.71182	-2.04519	-1.88559
O14730	RIOK3	8	S	TRUE	FALSE	TRUE	TRUE	FALSE	FALSE	FALSE	-2.67952	-2.39936	-1.50962	-2.93558	-2.58859	-1.80739	-2.19617	-2.44385
O14737	PDCD5	119	S	TRUE	FALSE	FALSE	FALSE	FALSE	FALSE	FALSE	2.00932	1.22275	-0.615982	0.711036	1.21886	0.271784	0.872029	0.733894
O14745	NHRF1	280	S	TRUE	FALSE	FALSE	FALSE	FALSE	FALSE	FALSE	3.06555	3.29865	3.49275	3.04097	3.38736	3.37769	3.28565	3.26868
O14745	NHRF1	290	S	TRUE	FALSE	FALSE	FALSE	TRUE	FALSE	TRUE	-0.854393	-0.447948	-2.19388	0.409724	-0.47307	-2.27785	-1.16541	-0.780397
O14757	CHK1	301	S	TRUE	FALSE	FALSE	FALSE	FALSE	FALSE	FALSE	-0.637798	0.612379	-0.948586	-0.36242	-0.0427261	-0.53381	-0.324668	-0.312985
O14757	CHK1	280	S	TRUE	FALSE	FALSE	FALSE	FALSE	FALSE	FALSE	0.781597	1.18397	0.961638	1.37836	1.28985	0.555753	0.975736	1.07466
O14828	SCAM3	32	S	TRUE	FALSE	FALSE	FALSE	FALSE	FALSE	FALSE	4.19652	2.33758	2.60641	3.81013	2.447	4.10931	3.04684	3.45548
O14828	SCAM3	76	S	TRUE	FALSE	FALSE	FALSE	FALSE	FALSE	FALSE	3.25443	3.61625	2.69718	2.58199	3.43907	3.52773	3.18929	3.18293
O14867	BACH1	417	S	TRUE	FALSE	FALSE	FALSE	TRUE	TRUE	FALSE	-1.02727	-1.71345	-1.62767	-0.224997	-1.3669	-1.06231	-1.45613	-0.884736
O14867	BACH1	445	S	TRUE	FALSE	FALSE	FALSE	FALSE	FALSE	TRUE	-0.168593	-0.249785	-1.14064	-0.367452	-0.602284	-0.784133	-0.519673	-0.584623
O14929	HAT1	361	S	TRUE	FALSE	FALSE	FALSE	FALSE	FALSE	FALSE	-0.509058	-0.464584	-0.899275	-0.19287	-0.445277	-0.118041	-0.624306	-0.252063
P19105	ML12A	19	S	TRUE	FALSE	TRUE	FALSE	FALSE	FALSE	FALSE	0.836337	1.28253	-0.451162	-0.463603	1.93748	2.44415	0.555901	1.30601
O14974	MYPT1	299	S	TRUE	TRUE	TRUE	FALSE	FALSE	TRUE	FALSE	0.625842	1.53363	-0.403709	0.156248	-0.362258	-1.22864	0.585255	-0.478215
O14974	MYPT1	422	S	TRUE	FALSE	FALSE	TRUE	FALSE	TRUE	FALSE	-2.72825	-3.20211	-1.81034	-1.29391	-1.76729	-2.07548	-2.58024	-1.71222
O14974	MYPT1	445	S	TRUE	FALSE	FALSE	FALSE	FALSE	FALSE	FALSE	0.620442	0.130557	1.02076	1.7585	-0.181154	0.882709	0.590588	0.820017
O14974	MYPT1	507	S	TRUE	TRUE	FALSE	FALSE	FALSE	FALSE	FALSE	-0.466826	-1.83061	-1.07235	0.344228	-1.38294	-1.7531	-1.12326	-0.930604
O14974	MYPT1	910	S	TRUE	FALSE	FALSE	FALSE	FALSE	FALSE	FALSE	1.0972	-0.382284	0.730482	0.705647	0.00193155	0.727607	0.481801	0.478395
O14974	MYPT1	871	S	TRUE	FALSE	TRUE	FALSE	TRUE	FALSE	TRUE	2.57262	0.394061	0.39133	-0.193398	1.59934	1.22765	1.11934	0.877862
O14978	ZN263	178	S	TRUE	FALSE	FALSE	TRUE	FALSE	TRUE	TRUE	-3.03386	-1.89893	-4.37443	-2.29026	-2.17432	1.34805	-3.1024	-1.03884
O15014	ZN609	1055	S	TRUE	FALSE	FALSE	FALSE	FALSE	FALSE	FALSE	-0.0765087	0.191239	-0.560241	-0.142858	-0.37203	-0.0195447	-0.148503	-0.178144
O15014	ZN609	358	S	TRUE	FALSE	FALSE	FALSE	FALSE	FALSE	FALSE	-1.46753	-1.52841	-1.24787	-0.587457	-1.62239	-0.516603	-1.4146	-0.908817
O15014	ZN609	576	S	TRUE	FALSE	FALSE	FALSE	FALSE	FALSE	TRUE	-0.35999	-0.304762	-1.1476	-1.22257	-0.506638	0.167202	-0.604117	-0.520668
O15014	ZN609	491	S	TRUE	FALSE	TRUE	FALSE	FALSE	TRUE	TRUE	-1.52815	-0.925468	-0.352326	-0.151414	-0.02981	-1.25237	-0.935314	-0.477865
O15014	ZN609	467	S	TRUE	FALSE	FALSE	TRUE	FALSE	TRUE	FALSE	-1.4363	-1.25946	-1.02579	-0.314969	0.463367	-1.26315	-1.24051	-0.371583
O15027	SC16A	891	S	TRUE	FALSE	FALSE	FALSE	FALSE	FALSE	FALSE	1.40227	1.41019	1.1777	1.5996	1.70323	2.33023	1.33005	1.87769
O15027	SC16A	2117	S	TRUE	TRUE	FALSE	TRUE	FALSE	FALSE	TRUE	-2.39984	-2.69126	-3.27689	-1.5292	-2.20051	0.0623305	-2.78933	-1.22246
O15027	SC16A	1149	S	TRUE	FALSE	FALSE	FALSE	FALSE	FALSE	FALSE	2.22534	2.11854	2.78167	2.23194	2.62472	3.14498	2.37519	2.66721
O15027	SC16A	136	S	TRUE	FALSE	TRUE	TRUE	FALSE	FALSE	FALSE	-1.35197	-2.19143	-1.704	-0.942556	-1.42778	-2.63154	-1.74913	-1.66729
O15027	SC16A	1786	S	TRUE	FALSE	FALSE	TRUE	FALSE	TRUE	TRUE	-1.87882	-1.26959	-0.625662	-1.99424	-0.992791	-0.0282409	-1.25802	-1.00509
O15027	SC16A	1191	S	TRUE	FALSE	TRUE	TRUE	FALSE	FALSE	TRUE	0.506161	0.849557	-1.05858	1.20659	-0.00295774	0.15407	0.0990442	0.452566
O15027	SC16A	1220	S	TRUE	FALSE	TRUE	FALSE	FALSE	FALSE	TRUE	-0.212737	1.12901	-1.07085	-0.18881	0.225357	1.36693	-0.0515245	0.467825
O15042	SR140	67	S	TRUE	TRUE	FALSE	FALSE	FALSE	TRUE	TRUE	0.396123	-0.782101	0.487125	1.11694	0.749409	1.80985	0.0337157	1.2254
O15056	SYNJ2	1124	S	TRUE	FALSE	FALSE	FALSE	FALSE	FALSE	TRUE	-0.52286	-1.17069	-1.44908	-0.600042	-1.02625	-1.04279	-1.04754	-0.889695
O15061	SYNEM	1181	S	TRUE	TRUE	FALSE	TRUE	FALSE	TRUE	FALSE	-2.13074	-1.58813	-2.26392	-1.81952	-2.97818	-2.04272	-1.99426	-2.28014
O15061	SYNEM	1163	S	TRUE	TRUE	TRUE	TRUE	FALSE	FALSE	TRUE	-4.92882	-4.68138	-3.99433	-1.4058	-0.47233	-0.835268	-4.53484	-0.904464
O15061	SYNEM	653	S	TRUE	TRUE	FALSE	TRUE	FALSE	FALSE	FALSE	-2.87411	-1.33049	-1.79386	-0.674031	-1.45177	-0.979793	-1.99949	-1.0352
O15061	SYNEM	1044	S	TRUE	FALSE	FALSE	TRUE	FALSE	FALSE	TRUE	0.644971	-1.42189	1.22792	0.198809	0.00148775	1.35311	0.150333	0.517801
O15061	SYNEM	1049	S	TRUE	FALSE	FALSE	FALSE	FALSE	FALSE	FALSE	1.21495	0.321233	-0.145312	1.3207	0.83995	0.357639	0.463625	0.839431
O15061	SYNEM	429	S	TRUE	FALSE	FALSE	FALSE	FALSE	FALSE	TRUE	1.49245	1.05572	0.567377	0.764498	1.22465	1.78044	1.03852	1.25653
O15061	SYNEM	824	S	TRUE	TRUE	TRUE	FALSE	FALSE	FALSE	TRUE	-1.4488	-2.31227	-2.09045	-0.596643	-1.27771	0.767805	-1.95051	-0.368851
O15083	ERC2	187	S	TRUE	FALSE	TRUE	TRUE	FALSE	FALSE	FALSE	-1.27727	0.0862543	-0.765189	-2.06287	-0.986269	-0.702698	-0.652067	-1.25061
O15084	ANR28	1011	S	TRUE	FALSE	TRUE	FALSE	FALSE	FALSE	FALSE	-1.83204	-0.880873	-2.18077	-2.59312	-2.10465	-0.52909	-1.63123	-1.74229
O15085	ARHGB	1295	S	TRUE	TRUE	TRUE	FALSE	FALSE	FALSE	TRUE	-4.26253	-3.7073	-3.65099	-3.09455	-2.98117	-2.50152	-3.87361	-2.85908
O15085	ARHGB	251	S	TRUE	TRUE	TRUE	TRUE	FALSE	FALSE	FALSE	-4.66767	-4.88217	-4.30996	0.832287	-0.0191209	0.51189	-4.61993	0.441686
O15085	ARHGB	635	S	TRUE	FALSE	FALSE	TRUE	FALSE	FALSE	FALSE	-1.89413	-3.18343	-2.5433	-1.31813	-2.68208	-2.33899	-2.54029	-2.11307
O15131	IMA6	3	S	TRUE	FALSE	FALSE	TRUE	FALSE	FALSE	TRUE	0.53446	0.31484	2.05172	-0.0996669	0.318231	-1.45324	0.967008	-0.411558
O15155	BET1	50	S	TRUE	FALSE	FALSE	FALSE	FALSE	FALSE	FALSE	1.37614	2.02365	1.51847	1.39963	1.19418	0.955221	1.63942	1.18301
O15156	ZBT7B	3	S	TRUE	TRUE	FALSE	TRUE	FALSE	FALSE	FALSE	0.328033	0.701493	0.0128229	0.513704	-1.14917	1.08324	0.34745	0.149257
O15160	RPAC1	4	S	TRUE	FALSE	FALSE	FALSE	FALSE	FALSE	FALSE	-4.0273	-0.800729	-0.0411676	-4.87198	-0.338721	1.33917	-1.62306	-1.29051
O15164	TIF1A	1042	S	TRUE	FALSE	FALSE	FALSE	FALSE	FALSE	FALSE	-1.24908	-1.51622	-1.42656	-1.91635	-1.61502	-1.16392	-1.39729	-1.5651
O15164	TIF1A	744	S	TRUE	FALSE	FALSE	TRUE	TRUE	FALSE	TRUE	-1.48446	-1.75923	-2.42432	-3.18536	-1.53173	-0.355897	-1.88934	-1.69099
O15164	TIF1A	808	S	TRUE	FALSE	FALSE	TRUE	TRUE	TRUE	TRUE	0.0890001	1.38182	-1.21637	-4.60351	-3.72577	-3.54931	0.0848187	-3.95953
O15164	TIF1A	811	S	TRUE	TRUE	TRUE	FALSE	FALSE	TRUE	FALSE	1.73692	1.5963	1.20324	1.66772	1.16841	0.753897	1.51215	1.19667
O15164	TIF1A	110	S	TRUE	FALSE	FALSE	TRUE	TRUE	TRUE	FALSE	0.681651	-0.850588	1.46106	0.179448	1.49601	0.737466	0.430709	0.804307
O15169	AXIN1	77	S	TRUE	FALSE	TRUE	TRUE	FALSE	FALSE	TRUE	-0.727322	-0.257083	-1.06466	-1.15297	-1.21768	-0.510211	-0.683022	-0.960288
O15213	WDR46	41	S	TRUE	FALSE	FALSE	FALSE	FALSE	FALSE	TRUE	0.0457272	0.41347	0.393522	-0.0509197	0.463705	0.244812	0.28424	0.219199
O15234	CASC3	148	S	TRUE	FALSE	FALSE	FALSE	FALSE	FALSE	FALSE	1.95108	2.57706	0.941805	2.69373	2.53434	1.89182	1.82332	2.3733
O15234	CASC3	265	S	TRUE	FALSE	FALSE	TRUE	FALSE	FALSE	FALSE	1.91658	1.05792	2.2267	2.10079	1.80972	1.11093	1.73373	1.67382
O15264	MK13	350	S	TRUE	FALSE	TRUE	TRUE	TRUE	FALSE	FALSE	-2.27094	-3.92122	-2.34244	-1.28191	-1.58126	-1.20093	-2.84487	-1.3547
O15320	CTGE5	536	S	TRUE	FALSE	FALSE	FALSE	FALSE	FALSE	FALSE	0.680595	0.659372	-0.153795	-0.700651	0.720939	0.929536	0.395391	0.316608
O15320	CTGE5	137	S	TRUE	FALSE	FALSE	FALSE	FALSE	FALSE	FALSE	0.464432	1.30423	0.136107	0.064655	1.30335	1.83449	0.634924	1.0675
O15320	CTGE5	139	S	TRUE	FALSE	FALSE	TRUE	FALSE	TRUE	FALSE	-2.02693	-1.38086	-0.026458	-2.82776	-2.06199	-1.31421	-1.14475	-2.06799
O15320	CTGE5	594	S	TRUE	FALSE	TRUE	FALSE	FALSE	FALSE	FALSE	0.925939	2.14337	0.435202	0.475777	0.659649	-0.674988	1.16817	0.153479
O15320	CTGE5	596	S	TRUE	FALSE	TRUE	FALSE	FALSE	FALSE	FALSE	0.925939	1.26907	0.435202	0.475777	1.15129	0.17051	0.876737	0.599194
O15409	FOXP2	591	S	TRUE	TRUE	FALSE	TRUE	FALSE	FALSE	TRUE	-1.42188	-1.19103	-2.23223	-1.24921	-1.41173	-1.87739	-1.61504	-1.51278
O15417	TNC18	1857	S	TRUE	FALSE	FALSE	FALSE	FALSE	TRUE	FALSE	0.218271	-0.399792	-0.694271	-0.921694	-0.694728	-0.434726	-0.291931	-0.683716
O15417	TNC18	2033	S	TRUE	FALSE	FALSE	FALSE	FALSE	FALSE	FALSE	-2.08909	-2.2733	-2.56647	-2.71077	-2.31563	-2.16338	-2.30962	-2.39659
O15417	TNC18	1127	S	TRUE	FALSE	FALSE	FALSE	TRUE	FALSE	FALSE	-3.13454	-1.31554	-2.51882	-3.06048	-2.29322	-1.54091	-2.32297	-2.29821
O15417	TNC18	1136	S	TRUE	FALSE	FALSE	FALSE	TRUE	FALSE	FALSE	-3.13454	-1.31554	-2.51882	-2.0905	-2.29322	-1.54091	-2.32297	-1.97488
O15446	RPA34	128	S	TRUE	FALSE	FALSE	TRUE	FALSE	FALSE	TRUE	1.06892	-0.217587	-1.34223	0.38655	0.394272	-0.0205628	-0.163634	0.25342
O15446	RPA34	136	S	TRUE	FALSE	FALSE	FALSE	FALSE	TRUE	TRUE	0.367544	-0.217587	-0.549908	1.13338	0.095724	0.136205	-0.133317	0.455104
O15446	RPA34	490	S	TRUE	FALSE	FALSE	FALSE	FALSE	FALSE	FALSE	1.15133	1.87192	0.865984	1.53185	1.69076	1.65428	1.29641	1.62563
O15446	RPA34	285	S	TRUE	FALSE	FALSE	FALSE	FALSE	FALSE	FALSE	0.742437	1.90527	-1.01184	1.41523	1.68786	2.37335	0.545289	1.82548
Q6A1A2	PDPK2	214	S	TRUE	FALSE	FALSE	FALSE	FALSE	FALSE	FALSE	1.54548	1.34891	1.01433	1.58393	1.97391	2.10301	1.30291	1.88695
O15541	R113A	84	S	TRUE	FALSE	FALSE	FALSE	FALSE	FALSE	TRUE	2.84515	0.97204	1.49632	1.93524	1.96312	1.92057	1.77117	1.93964
O15541	R113A	85	S	TRUE	FALSE	FALSE	FALSE	FALSE	FALSE	TRUE	2.84515	0.97204	1.49632	1.93524	1.96312	1.1906	1.77117	1.69632
O15541	R113A	6	S	TRUE	FALSE	FALSE	FALSE	FALSE	FALSE	FALSE	2.82994	2.19727	2.64215	4.35388	4.56271	3.6101	2.55645	4.17556
O15541	R113A	253	S	TRUE	FALSE	FALSE	FALSE	FALSE	FALSE	FALSE	3.95691	4.20473	1.90551	3.93066	4.26705	5.50268	3.35572	4.5668
O15541	R113A	329	S	TRUE	FALSE	FALSE	TRUE	FALSE	FALSE	FALSE	-0.7922	-0.772178	-1.65441	-0.163772	0.065346	-0.693344	-1.07293	-0.263923
O43166	SI1L1	1549	S	TRUE	FALSE	FALSE	FALSE	FALSE	FALSE	TRUE	-1.26978	-0.970268	-0.530029	-1.06171	-1.22483	0.0947088	-0.923358	-0.730611
O43166	SI1L1	1585	S	TRUE	FALSE	TRUE	FALSE	FALSE	FALSE	FALSE	-1.90219	-1.15395	-1.52992	-1.06977	-1.46827	-1.05092	-1.52869	-1.19632
O43182	RHG06	772	S	TRUE	FALSE	TRUE	FALSE	FALSE	TRUE	TRUE	-0.00599094	-1.18418	-2.69102	-0.662078	-0.328647	-1.81382	-1.29373	-0.934849
O43237	DC1L2	194	S	TRUE	FALSE	TRUE	FALSE	FALSE	FALSE	FALSE	-1.22498	-0.145832	-0.981516	0.218689	-0.701468	0.658729	-0.784108	0.0586503
O43264	ZW10	3	S	TRUE	TRUE	FALSE	FALSE	FALSE	FALSE	FALSE	-1.27446	-0.572078	-0.90056	-3.7283	-0.209491	2.03803	-0.9157	-0.633255
O43264	ZW10	12	S	TRUE	FALSE	TRUE	TRUE	FALSE	FALSE	TRUE	-2.16403	-2.28944	-1.5198	-2.7956	-2.18802	-1.35716	-1.99109	-2.11359
O43290	SNUT1	448	S	TRUE	FALSE	FALSE	FALSE	FALSE	FALSE	FALSE	3.77659	3.02881	3.4464	4.01403	3.94055	3.54697	3.41727	3.83385
O43290	SNUT1	474	S	TRUE	FALSE	FALSE	TRUE	FALSE	FALSE	FALSE	2.9678	3.00262	2.8035	2.6326	4.0054	0.537547	2.92464	2.39185
O43290	SNUT1	486	S	TRUE	FALSE	FALSE	TRUE	FALSE	FALSE	TRUE	2.86877	2.77046	3.12574	2.6326	3.90931	2.29587	2.92166	2.94593
O43290	SNUT1	348	S	TRUE	FALSE	FALSE	FALSE	FALSE	FALSE	FALSE	-3.08087	-1.36222	-2.32808	-1.29212	-0.892142	-1.74712	-2.25705	-1.31046
O43303	CP110	372	S	TRUE	FALSE	FALSE	FALSE	FALSE	TRUE	TRUE	-1.64572	-1.37066	-1.05523	-0.806969	0.0723396	0.211627	-1.3572	-0.174334
O43303	CP110	400	S	TRUE	FALSE	TRUE	FALSE	FALSE	TRUE	TRUE	-2.15576	-0.642553	-1.23189	-1.36437	-1.02368	-1.3283	-1.3434	-1.23878
O43314	VIP2	1074	S	TRUE	FALSE	FALSE	TRUE	FALSE	FALSE	FALSE	0.664621	0.608542	1.28547	1.01935	1.06084	1.458	0.852878	1.1794
O43314	VIP2	1108	S	TRUE	FALSE	FALSE	TRUE	FALSE	FALSE	FALSE	-1.29996	-1.99838	-1.97869	-0.950197	-2.2022	-1.39136	-1.75901	-1.51459
O43318	M3K7	439	S	TRUE	FALSE	FALSE	FALSE	FALSE	FALSE	FALSE	2.00914	0.910206	2.4468	2.17116	1.1414	1.66669	1.78872	1.65975
O43324	MCA3	8	S	TRUE	FALSE	TRUE	TRUE	FALSE	FALSE	FALSE	-2.78744	-1.87001	-1.78042	-4.07414	-3.42943	-3.34255	-2.14596	-3.61538
O43379	WDR62	1228	S	TRUE	FALSE	FALSE	FALSE	FALSE	FALSE	TRUE	-2.20116	-1.1641	-3.27582	-1.85473	-1.34452	-3.00086	-2.21369	-2.0667
O43395	PRPF3	131	S	TRUE	FALSE	FALSE	TRUE	FALSE	FALSE	FALSE	-0.69828	-0.374933	-1.51806	-0.848207	-1.24997	0.27196	-0.863757	-0.60874
O43395	PRPF3	619	S	TRUE	FALSE	FALSE	TRUE	FALSE	FALSE	FALSE	-0.441424	0.11139	-0.25039	1.10628	-0.036515	-0.249324	-0.193475	0.273482
O43396	TXNL1	113	S	TRUE	FALSE	FALSE	FALSE	FALSE	FALSE	FALSE	-1.71131	-1.65363	-1.17983	-0.862237	-1.99783	-2.01459	-1.51492	-1.62489
O43399	TPD54	19	S	TRUE	FALSE	FALSE	TRUE	FALSE	TRUE	TRUE	0.544298	-0.772993	0.51342	-0.484174	-2.07779	-1.39735	0.0949085	-1.31977
O43399	TPD54	21	S	TRUE	FALSE	TRUE	FALSE	FALSE	FALSE	FALSE	0.811393	0.163849	-1.0281	0.489798	-0.636273	0.0860452	-0.0176178	-0.0201432
O43399	TPD54	12	S	TRUE	FALSE	FALSE	FALSE	FALSE	FALSE	FALSE	2.43992	1.91645	1.40159	1.19454	1.00764	1.18373	1.91932	1.12864
O43399	TPD54	166	S	TRUE	FALSE	FALSE	FALSE	FALSE	FALSE	FALSE	3.37229	2.84659	3.70423	2.82982	2.50537	2.78013	3.3077	2.70511
O43432	IF4G3	1409	S	TRUE	TRUE	FALSE	TRUE	FALSE	FALSE	FALSE	-1.32634	-2.42381	-1.29628	-2.25853	-2.05383	-1.68349	-1.68214	-1.99861
O43432	IF4G3	232	S	TRUE	TRUE	TRUE	FALSE	FALSE	FALSE	FALSE	-2.59443	-3.30068	-3.20454	-2.08534	-2.98275	-2.64406	-3.03322	-2.57071
O43439	MTG8R	264	S	TRUE	TRUE	FALSE	TRUE	FALSE	FALSE	TRUE	-1.58111	-1.83673	-0.594756	-5.97438	-1.72875	-4.42465	-1.33753	-4.04259
O43463	SUV91	391	S	TRUE	FALSE	FALSE	FALSE	FALSE	FALSE	FALSE	1.73159	3.38406	1.5951	1.34421	1.8687	2.20877	2.23692	1.80723
O43502	RA51C	20	S	TRUE	FALSE	FALSE	FALSE	FALSE	FALSE	FALSE	-2.83658	-3.84258	-3.32204	-2.57656	-3.49735	-2.87044	-3.33373	-2.98145
O43516	WIPF1	340	S	TRUE	FALSE	FALSE	FALSE	FALSE	FALSE	FALSE	1.10931	0.271479	0.638968	0.791027	-0.272176	1.17838	0.673252	0.565744
O43516	WIPF1	350	S	TRUE	FALSE	FALSE	TRUE	TRUE	FALSE	FALSE	-2.11206	-1.72649	-1.74215	-2.66947	-2.06635	-1.27669	-1.86023	-2.00417
O43524	FOXO3	7	S	TRUE	FALSE	FALSE	FALSE	FALSE	FALSE	FALSE	3.57917	3.24678	0.856102	2.03863	2.57525	3.55215	2.56068	2.72201
O43524	FOXO3	12	S	TRUE	FALSE	FALSE	FALSE	FALSE	FALSE	FALSE	3.80269	3.06922	1.68135	2.03863	2.99105	3.81066	2.85109	2.94678
O43524	FOXO3	294	S	TRUE	FALSE	FALSE	FALSE	FALSE	FALSE	FALSE	0.777485	1.31158	0.328819	0.590298	0.203915	0.880457	0.805961	0.558223
O43566	RGS14	203	S	TRUE	TRUE	TRUE	TRUE	FALSE	TRUE	FALSE	-3.36121	-4.8287	-4.42663	1.15672	0.653326	1.44279	-4.20552	1.08428
O43566	RGS14	288	S	TRUE	FALSE	FALSE	FALSE	FALSE	FALSE	FALSE	-1.58991	-0.635743	-2.25348	-0.807275	-0.424555	-0.831855	-1.49304	-0.687895
O43583	DENR	73	S	TRUE	FALSE	FALSE	FALSE	FALSE	FALSE	FALSE	0.752947	2.03964	0.425402	1.81552	1.07141	1.27333	1.07266	1.38675
O43598	DNPH1	12	S	TRUE	FALSE	TRUE	FALSE	TRUE	TRUE	TRUE	-1.76159	-2.24537	-1.97633	-4.61001	-4.41664	-5.05427	-1.99443	-4.69364
O43598	DNPH1	123	S	TRUE	FALSE	TRUE	TRUE	FALSE	FALSE	FALSE	0.0876789	0.379425	0.258736	0.901816	0.569499	1.31265	0.241947	0.92799
O43598	DNPH1	169	S	TRUE	FALSE	TRUE	FALSE	TRUE	FALSE	FALSE	2.19042	3.06233	0.567509	1.20949	1.66338	2.34444	1.94008	1.7391
O43683	BUB1	655	S	TRUE	FALSE	FALSE	FALSE	FALSE	FALSE	FALSE	0.634731	-0.0263978	-0.382814	1.43176	0.968012	0.696503	0.0751733	1.03209
O43683	BUB1	661	S	TRUE	FALSE	TRUE	TRUE	FALSE	FALSE	FALSE	0.186311	-1.03875	-1.90275	1.09281	0.476918	-0.601308	-0.918394	0.322808
O43683	BUB1	563	S	TRUE	FALSE	FALSE	TRUE	FALSE	FALSE	TRUE	0.154986	0.40372	-0.530992	0.262125	0.932881	1.40886	0.00923783	0.867955
O43683	BUB1	593	S	TRUE	FALSE	FALSE	FALSE	FALSE	FALSE	FALSE	-2.57386	-1.94741	-3.3746	-3.55036	-2.32856	-2.53554	-2.63196	-2.80482
O43709	WBS22	240	S	TRUE	TRUE	FALSE	TRUE	FALSE	TRUE	FALSE	-0.180787	0.819632	1.8506	1.42547	0.650312	-1.12033	0.829814	0.318486
O43719	HTSF1	403	S	TRUE	FALSE	TRUE	FALSE	FALSE	FALSE	FALSE	-1.7709	-2.33038	-2.66646	-3.10246	-1.86557	-3.77102	-2.25591	-2.91302
O43719	HTSF1	579	S	TRUE	FALSE	TRUE	FALSE	FALSE	FALSE	TRUE	-1.95148	-1.02994	-1.11528	0.720392	0.251047	-0.204152	-1.36557	0.255762
O43719	HTSF1	498	S	TRUE	TRUE	TRUE	TRUE	FALSE	FALSE	FALSE	-4.97171	-3.19446	-3.16403	-1.09751	-0.356758	-1.25596	-3.77674	-0.903412
O43719	HTSF1	453	S	TRUE	TRUE	FALSE	FALSE	FALSE	FALSE	FALSE	1.26925	2.74975	2.76252	3.70403	3.12043	2.69282	2.26051	3.17243
O43719	HTSF1	721	S	TRUE	FALSE	FALSE	TRUE	FALSE	TRUE	FALSE	-3.28987	-1.20626	-3.54537	-1.79675	-2.76345	-1.45608	-2.6805	-2.00543
O43719	HTSF1	713	S	TRUE	TRUE	FALSE	TRUE	FALSE	FALSE	FALSE	-2.09495	-1.42273	-1.7904	-2.24838	-1.75932	-1.88436	-1.76936	-1.96402
O43719	HTSF1	702	S	TRUE	FALSE	FALSE	FALSE	FALSE	FALSE	FALSE	-0.811476	1.08947	-1.67189	0.78027	0.684439	0.550969	-0.464631	0.671893
O43719	HTSF1	676	S	TRUE	FALSE	FALSE	FALSE	FALSE	FALSE	FALSE	2.59186	3.80878	2.73301	4.31276	4.8283	4.40847	3.04455	4.51651
O43719	HTSF1	387	S	TRUE	FALSE	FALSE	FALSE	FALSE	TRUE	FALSE	-1.23452	0.0202924	-1.66704	-1.44209	-2.73967	-1.15776	-0.960421	-1.77984
O43719	HTSF1	642	S	TRUE	FALSE	FALSE	FALSE	FALSE	FALSE	FALSE	1.36612	1.76127	1.59445	2.28776	1.63119	2.07367	1.57395	1.99754
O43719	HTSF1	616	S	TRUE	TRUE	FALSE	TRUE	FALSE	FALSE	FALSE	0.649646	1.11085	0.135657	0.243652	0.837465	0.558428	0.632052	0.546515
O43752	STX6	2	S	TRUE	FALSE	FALSE	FALSE	FALSE	FALSE	FALSE	-3.01726	-2.24632	-3.2439	-3.58997	-2.87117	-0.675226	-2.83583	-2.37879
O43765	SGTA	77	S	TRUE	FALSE	FALSE	TRUE	FALSE	FALSE	FALSE	-0.633881	0.0196877	0.84852	0.882541	-1.96396	0.0547416	0.078109	-0.342226
O43765	SGTA	305	S	TRUE	TRUE	TRUE	FALSE	FALSE	FALSE	TRUE	-2.48684	-2.76994	-1.60349	-5.97343	-1.17783	-3.07203	-2.28675	-3.40776
O43768	ENSA	2	S	TRUE	FALSE	FALSE	FALSE	FALSE	FALSE	FALSE	-0.561138	1.31248	0.604757	-0.00405838	1.76257	2.64388	0.452034	1.46747
O43768	ENSA	109	S	TRUE	FALSE	TRUE	FALSE	TRUE	FALSE	TRUE	-1.88546	-2.44007	-3.38387	-3.71054	-3.70122	-3.67662	-2.5698	-3.69613
O43768	ENSA	67	S	TRUE	FALSE	FALSE	FALSE	FALSE	FALSE	FALSE	0.985776	1.62979	0.877541	1.44798	1.85882	1.22909	1.16437	1.51196
O43815	STRN	245	S	TRUE	FALSE	FALSE	TRUE	FALSE	FALSE	FALSE	2.24553	1.52253	1.83222	1.69292	1.2847	2.19041	1.86676	1.72268
O43818	U3IP2	53	S	TRUE	TRUE	TRUE	TRUE	FALSE	FALSE	TRUE	-4.52036	-5.23321	-3.97359	-2.14289	-1.89397	-2.07728	-4.57572	-2.03805
O43822	CU002	136	S	TRUE	TRUE	FALSE	TRUE	FALSE	FALSE	TRUE	-3.40055	-3.18845	-2.95333	-2.79438	-2.34292	-3.47731	-3.18078	-2.87154
O43822	CU002	177	S	TRUE	TRUE	TRUE	TRUE	FALSE	FALSE	FALSE	-5.21679	-4.38443	-4.83712	-0.233632	-0.459626	-0.789557	-4.81278	-0.494272
O43823	AKAP8	328	S	TRUE	FALSE	TRUE	TRUE	FALSE	TRUE	FALSE	-2.36101	-0.561536	-2.42404	-1.9364	-3.02849	-1.96828	-1.78219	-2.31106
O43847	NRDC	94	S	TRUE	FALSE	FALSE	FALSE	FALSE	FALSE	FALSE	2.0069	1.4889	2.27262	2.97428	2.54504	2.50561	1.9228	2.67498
O43852	CALU	44	S	TRUE	FALSE	FALSE	FALSE	FALSE	TRUE	TRUE	-1.50088	-0.730893	0.324898	-1.39602	-1.70568	-0.844554	-0.635625	-1.31542
O43865	SAHH2	2	S	TRUE	FALSE	FALSE	FALSE	FALSE	TRUE	FALSE	-2.49799	-0.517427	-0.958205	-3.43853	-0.865179	1.96212	-1.32454	-0.780532
O43933	PEX1	1181	S	TRUE	FALSE	TRUE	TRUE	FALSE	FALSE	FALSE	-3.17837	-4.7616	-2.15405	-2.83552	-3.38113	-2.75507	-3.36467	-2.99057
O60216	RAD21	153	S	TRUE	FALSE	TRUE	TRUE	FALSE	FALSE	FALSE	0.455451	0.87408	2.28085	1.23126	1.84466	3.05185	1.20346	2.04259
O60216	RAD21	175	S	TRUE	FALSE	TRUE	TRUE	FALSE	FALSE	TRUE	-0.428425	0.595259	-1.09028	-0.547748	-0.639591	-2.67898	-0.307815	-1.28877
O60220	TIM8A	96	S	TRUE	TRUE	TRUE	TRUE	FALSE	TRUE	FALSE	-4.12847	-2.75584	-4.83209	-2.2602	-2.43706	-1.53628	-3.90547	-2.07785
O60231	DHX16	103	S	TRUE	FALSE	FALSE	FALSE	FALSE	FALSE	FALSE	1.94754	1.14785	0.752572	1.94504	1.64702	1.27702	1.28265	1.62303
O60231	DHX16	106	S	TRUE	FALSE	FALSE	FALSE	FALSE	FALSE	FALSE	1.79803	1.25359	0.473251	1.88332	1.67108	1.44458	1.17496	1.66633
O60231	DHX16	160	S	TRUE	FALSE	FALSE	FALSE	FALSE	FALSE	FALSE	2.97326	3.02086	0.0805884	3.90613	2.59458	2.97099	2.02491	3.15723
O60244	MED14	617	S	TRUE	FALSE	FALSE	FALSE	FALSE	FALSE	TRUE	-1.02375	-1.12328	-0.773771	-0.491861	-1.04869	-0.130874	-0.9736	-0.557141
O60256	KPRB	227	S	TRUE	FALSE	FALSE	FALSE	FALSE	FALSE	FALSE	1.80856	0.488363	0.5992	0.486597	1.73	0.854336	0.965374	1.02364
O60264	SMCA5	66	S	TRUE	FALSE	FALSE	FALSE	FALSE	FALSE	TRUE	1.17535	2.83088	0.940268	1.9684	3.05457	3.16152	1.64883	2.72816
O60264	SMCA5	116	S	TRUE	FALSE	FALSE	FALSE	FALSE	FALSE	FALSE	3.29444	4.14268	2.66861	3.46453	3.74227	4.04548	3.36858	3.75076
O60271	JIP4	730	S	TRUE	TRUE	FALSE	FALSE	FALSE	FALSE	FALSE	-1.04767	-1.17577	-0.472498	-0.0507083	-0.0599919	-0.849035	-0.898649	-0.319912
O60271	JIP4	733	S	TRUE	TRUE	FALSE	FALSE	FALSE	TRUE	FALSE	-0.577886	-1.17577	-0.472498	-0.0507083	0.0211317	-0.849035	-0.742053	-0.292871
O60285	NUAK1	22	S	TRUE	TRUE	FALSE	FALSE	FALSE	FALSE	FALSE	0.676725	0.56136	-1.07872	-0.451991	-0.732802	-0.178273	0.0531219	-0.454355
O60293	ZC3H1	15	S	TRUE	TRUE	TRUE	TRUE	TRUE	FALSE	FALSE	-2.90676	-3.43423	-4.33579	-2.46124	-2.1388	-1.76835	-3.55893	-2.1228
O60293	ZC3H1	949	S	TRUE	FALSE	TRUE	TRUE	TRUE	FALSE	FALSE	-0.453654	-2.3968	-1.80647	0.892706	-0.842617	-0.700431	-1.55231	-0.216781
O60293	ZC3H1	352	S	TRUE	FALSE	FALSE	FALSE	FALSE	FALSE	FALSE	0.568105	0.230437	1.05986	0.834137	0.321186	-0.267263	0.619468	0.29602
O60293	ZC3H1	206	S	TRUE	FALSE	TRUE	FALSE	FALSE	FALSE	FALSE	-0.707073	-0.692098	-1.31382	-1.34676	-0.769294	-0.840096	-0.904331	-0.985384
O60307	MAST3	747	S	TRUE	FALSE	FALSE	TRUE	FALSE	FALSE	TRUE	-0.677049	-5.83678	-1.34205	-1.55467	-2.86319	-0.999872	-2.61863	-1.80591
O60318	GANP	527	S	TRUE	TRUE	FALSE	TRUE	FALSE	FALSE	TRUE	-1.3748	0.127692	-0.0945722	-0.255984	0.220446	0.401318	-0.447227	0.121926
O60333	KIF1B	1487	S	TRUE	FALSE	TRUE	FALSE	FALSE	FALSE	FALSE	-0.987592	-1.19584	-1.86152	-0.83374	-1.05375	-0.888742	-1.34832	-0.925412
O60333	KIF1B	1057	S	TRUE	FALSE	FALSE	FALSE	FALSE	FALSE	FALSE	-0.0568947	0.0486916	0.444556	-0.0623212	0.302249	0.765707	0.145451	0.335212
O60341	KDM1A	166	S	TRUE	FALSE	TRUE	FALSE	TRUE	TRUE	TRUE	-1.05058	0.0966101	-0.805223	-4.6846	-3.73843	-4.68871	-0.586397	-4.37058
O60343	TBCD4	666	S	TRUE	FALSE	TRUE	FALSE	FALSE	FALSE	TRUE	0.394151	1.41288	0.131827	0.37861	-0.11547	-0.951971	0.646285	-0.22961
O60343	TBCD4	588	S	TRUE	FALSE	FALSE	FALSE	FALSE	FALSE	FALSE	1.71884	0.960815	1.15248	1.69715	1.34417	1.64175	1.27738	1.56102
O60343	TBCD4	591	S	TRUE	FALSE	FALSE	FALSE	FALSE	FALSE	FALSE	-1.0982	-2.07854	-1.89698	-1.79797	-1.56934	-2.13829	-1.69124	-1.8352
O60343	TBCD4	341	S	TRUE	FALSE	FALSE	FALSE	FALSE	FALSE	FALSE	0.192722	1.0746	-1.19844	-0.483236	1.10027	-4.54214	0.0229615	-1.30837
O60343	TBCD4	569	S	TRUE	FALSE	TRUE	TRUE	FALSE	FALSE	TRUE	-0.0161893	1.67867	-0.548744	-1.30352	-0.469313	1.76872	0.371244	-0.00137144
O60343	TBCD4	570	S	TRUE	TRUE	FALSE	FALSE	TRUE	TRUE	FALSE	-1.30859	-0.0970612	-0.088125	0.767243	1.75563	0.593959	-0.497925	1.03895
O60344	ECE2	3	S	TRUE	FALSE	FALSE	TRUE	FALSE	TRUE	TRUE	-0.77805	-3.25154	-0.102238	-2.13084	-1.64641	-0.879621	-1.37727	-1.55229
O60488	ACSL4	674	S	TRUE	FALSE	FALSE	FALSE	FALSE	FALSE	TRUE	-0.348939	-0.410345	-0.701731	-0.63933	-0.112248	-0.107054	-0.487005	-0.286211
O60499	STX10	2	S	TRUE	FALSE	TRUE	TRUE	FALSE	FALSE	FALSE	-3.14196	-1.7332	-2.84884	-3.59469	-3.07777	-0.485441	-2.57467	-2.38597
O60499	STX10	134	S	TRUE	TRUE	FALSE	TRUE	FALSE	FALSE	FALSE	0.868516	-0.813961	1.02579	-1.21219	-1.3604	-0.937903	0.360114	-1.17017
O60502	OGA	364	S	TRUE	FALSE	TRUE	FALSE	FALSE	FALSE	TRUE	1.13451	0.908766	-0.159606	1.4957	1.42751	1.58463	0.62789	1.50261
O60502	OGA	6	S	TRUE	TRUE	TRUE	TRUE	TRUE	FALSE	FALSE	-4.33524	-3.20725	-3.97339	-3.63904	-5.18846	-2.44517	-3.83862	-3.75756
O60524	NEMF	417	S	TRUE	FALSE	FALSE	TRUE	FALSE	FALSE	FALSE	-0.23575	1.25491	-1.39735	-0.221411	0.604959	0.775434	-0.126066	0.386327
O60566	BUB1B	670	S	TRUE	FALSE	FALSE	FALSE	FALSE	TRUE	TRUE	0.393411	0.402741	0.749036	0.939367	0.987078	1.2923	0.515063	1.07292
O60566	BUB1B	1043	S	TRUE	FALSE	TRUE	FALSE	TRUE	TRUE	TRUE	-2.17062	-0.144541	-3.99385	-4.08232	-3.36202	-4.44951	-2.103	-3.96462
O60664	PLIN3	130	S	TRUE	FALSE	TRUE	FALSE	FALSE	TRUE	TRUE	-0.713732	-2.97176	-0.997629	0.849752	-0.234102	-1.7294	-1.56104	-0.37125
O60673	DPOLZ	1724	S	TRUE	FALSE	FALSE	FALSE	FALSE	FALSE	TRUE	-3.12235	-2.4606	-3.07239	-2.86368	-2.52796	-1.73923	-2.88511	-2.37695
O60673	DPOLZ	1967	S	TRUE	FALSE	FALSE	TRUE	FALSE	TRUE	FALSE	-2.3919	-2.08587	-2.65419	-1.77065	-1.812	-2.20667	-2.37732	-1.92977
O60684	IMA7	6	S	TRUE	FALSE	FALSE	FALSE	FALSE	FALSE	FALSE	0.988719	1.26415	1.38219	1.62808	1.28052	1.15674	1.21169	1.35511
O60711	LPXN	267	S	TRUE	TRUE	TRUE	FALSE	FALSE	FALSE	FALSE	-0.58627	-1.60582	-1.35035	-2.71664	-0.668325	-1.00058	-1.18081	-1.46185
O60711	LPXN	19	S	TRUE	FALSE	FALSE	FALSE	FALSE	FALSE	FALSE	2.58749	3.0402	3.07852	3.13102	2.88834	3.91314	2.90207	3.31083
O60732	MAGC1	1063	S	TRUE	FALSE	FALSE	TRUE	FALSE	FALSE	FALSE	0.439074	0.773674	0.690626	0.0169274	1.10695	1.4291	0.634458	0.850994
O60732	MAGC1	58	S	TRUE	FALSE	TRUE	TRUE	FALSE	FALSE	FALSE	-2.75399	-4.22481	-1.87588	-1.74932	-1.8429	-1.59583	-2.95156	-1.72935
O60732	MAGC1	207	S	TRUE	FALSE	TRUE	TRUE	FALSE	FALSE	TRUE	-0.120191	1.92847	-0.348099	-0.775685	-2.13458	-1.3626	0.486725	-1.42429
O60732	MAGC1	217	S	TRUE	FALSE	FALSE	TRUE	TRUE	TRUE	FALSE	2.37545	1.90347	2.37453	1.36564	0.243956	1.83568	2.21782	1.14842
O60749	SNX2	277	S	TRUE	TRUE	TRUE	FALSE	FALSE	FALSE	TRUE	-3.18081	-1.83107	-3.2317	-3.20005	-3.19502	-3.68364	-2.74786	-3.35957
O60759	CYTIP	66	S	TRUE	FALSE	FALSE	FALSE	FALSE	FALSE	FALSE	1.69201	0.513442	1.08905	0.184539	0.929735	1.28939	1.09817	0.80122
O60762	DPM1	3	S	TRUE	FALSE	FALSE	FALSE	FALSE	FALSE	FALSE	-1.10935	0.0498766	0.31876	-1.49988	0.664731	2.44243	-0.246904	0.535762
O60762	DPM1	9	S	TRUE	FALSE	FALSE	FALSE	FALSE	FALSE	FALSE	5.91492	5.95892	4.97362	5.60664	6.07603	5.83845	5.61582	5.84038
O60763	USO1	942	S	TRUE	FALSE	FALSE	FALSE	FALSE	FALSE	TRUE	4.97003	4.71922	4.3773	4.68586	4.99119	4.42373	4.68885	4.70026
P62807	H2B1C	37	S	TRUE	FALSE	FALSE	FALSE	FALSE	FALSE	FALSE	-1.68455	-2.45559	-1.01581	-1.84884	-2.08273	-1.56592	-1.71865	-1.83249
P62807	H2B1C	39	S	TRUE	FALSE	FALSE	FALSE	FALSE	FALSE	FALSE	-1.10912	-1.66001	-0.509581	-0.919596	-1.48397	-1.36621	-1.0929	-1.25659
P62807	H2B1C	7	S	TRUE	FALSE	FALSE	FALSE	TRUE	FALSE	TRUE	-2.07291	-1.02716	-2.26289	-0.463913	-1.62431	-1.24642	-1.78765	-1.11155
O60828	PQBP1	247	S	TRUE	FALSE	FALSE	FALSE	FALSE	FALSE	FALSE	2.0217	2.11676	1.63761	1.39764	2.40609	2.66492	1.92535	2.15621
O60832	DKC1	485	S	TRUE	FALSE	FALSE	FALSE	FALSE	FALSE	FALSE	-0.718524	0.58494	-1.3186	0.738399	0.376927	0.286075	-0.484061	0.467134
O60832	DKC1	494	S	TRUE	FALSE	FALSE	FALSE	FALSE	FALSE	FALSE	-0.619534	-1.00936	-1.2536	0.535914	0.311802	0.182933	-0.960832	0.34355
O60832	DKC1	513	S	TRUE	FALSE	FALSE	FALSE	FALSE	FALSE	FALSE	4.38674	4.0807	4.12377	3.68242	4.06788	3.69722	4.19707	3.81584
O60832	DKC1	451	S	TRUE	FALSE	FALSE	FALSE	FALSE	FALSE	FALSE	2.77417	2.60801	2.59327	3.33992	2.7259	1.81261	2.65848	2.62615
O60832	DKC1	453	S	TRUE	FALSE	FALSE	FALSE	FALSE	FALSE	FALSE	2.77417	2.66969	2.63103	3.36113	2.76369	1.81261	2.69163	2.64581
O60832	DKC1	21	S	TRUE	FALSE	FALSE	FALSE	FALSE	FALSE	FALSE	1.09346	0.912271	-0.273942	0.359057	0.930341	1.55973	0.577264	0.949709
O60841	IF2P	1168	S	TRUE	FALSE	FALSE	FALSE	FALSE	FALSE	FALSE	-0.393281	0.400936	0.174678	0.00218504	0.797684	0.392092	0.0607779	0.39732
O60841	IF2P	107	S	TRUE	FALSE	TRUE	TRUE	FALSE	FALSE	TRUE	0.867327	0.838586	0.360164	1.69445	0.0560588	0.208517	0.688692	0.653008
O60841	IF2P	113	S	TRUE	FALSE	FALSE	FALSE	FALSE	FALSE	FALSE	4.48108	3.88582	4.08237	4.5218	4.10608	4.12256	4.14976	4.25015
O60841	IF2P	164	S	TRUE	FALSE	FALSE	FALSE	FALSE	FALSE	FALSE	0.858018	1.38746	-0.255771	-0.602032	0.539855	-0.41985	0.663236	-0.160676
O60841	IF2P	214	S	TRUE	FALSE	FALSE	FALSE	FALSE	FALSE	FALSE	6.3378	5.73397	6.02191	6.70815	6.40557	6.36889	6.03123	6.4942
O60841	IF2P	135	S	TRUE	FALSE	FALSE	FALSE	FALSE	FALSE	FALSE	4.18959	2.8082	4.43539	3.58934	2.76943	3.54269	3.81106	3.30049
O60841	IF2P	137	S	TRUE	FALSE	FALSE	FALSE	FALSE	FALSE	FALSE	4.30156	3.39005	4.56841	3.73109	3.15401	3.93089	4.08667	3.60533
O60861	GAS7	117	S	TRUE	FALSE	FALSE	FALSE	TRUE	FALSE	TRUE	0.707134	1.31755	0.148318	0.440861	0.326298	-0.173485	0.724333	0.197891
O60869	EDF1	4	S	TRUE	FALSE	FALSE	FALSE	FALSE	FALSE	FALSE	1.29878	0.228229	-1.98945	1.12592	-0.246806	-0.669767	-0.154148	0.0697832
O60869	EDF1	53	S	TRUE	FALSE	FALSE	TRUE	FALSE	TRUE	FALSE	0.174903	-1.3537	-2.26838	-1.00696	0.656551	-1.3022	-1.14906	-0.550868
O60885	BRD4	1117	S	TRUE	FALSE	FALSE	FALSE	FALSE	FALSE	FALSE	0.991167	0.237041	0.927913	1.17594	0.73037	1.11913	0.718707	1.00848
O60885	BRD4	470	S	TRUE	FALSE	TRUE	FALSE	FALSE	TRUE	TRUE	0.0372586	0.959272	1.17716	0.403754	1.32209	0.440455	0.724564	0.7221
O60930	RNH1	76	S	TRUE	FALSE	TRUE	FALSE	TRUE	FALSE	FALSE	-0.438639	0.757311	-1.75951	-0.123553	-0.404009	-0.781654	-0.480278	-0.436405
O60934	NBN	432	S	TRUE	FALSE	FALSE	FALSE	FALSE	FALSE	FALSE	2.3084	3.16605	2.29338	1.77486	3.07697	3.32793	2.58928	2.72658
O60934	NBN	343	S	TRUE	FALSE	FALSE	TRUE	FALSE	FALSE	TRUE	-2.14613	-0.56269	-0.573177	-1.13743	-1.37658	-0.691644	-1.094	-1.06855
O75030	MITF	414	S	TRUE	FALSE	FALSE	TRUE	FALSE	TRUE	TRUE	-1.42397	-1.34592	-0.858648	-2.18205	-3.65162	-1.81476	-1.20951	-2.54948
O75037	KI21B	1215	S	TRUE	FALSE	FALSE	FALSE	FALSE	FALSE	FALSE	0.4231	0.726615	-0.721219	-0.0952374	-0.169864	0.521704	0.142832	0.0855343
O75037	KI21B	1149	S	TRUE	FALSE	FALSE	FALSE	FALSE	FALSE	FALSE	-0.301296	0.94809	0.373465	-0.183337	0.79638	0.685896	0.340086	0.43298
O75037	KI21B	1167	S	TRUE	FALSE	FALSE	TRUE	FALSE	TRUE	FALSE	-1.76931	-3.00999	-2.77911	-2.95473	-2.74209	-2.34439	-2.51947	-2.6804
O75037	KI21B	1197	S	TRUE	FALSE	FALSE	FALSE	FALSE	FALSE	FALSE	0.358471	0.0924749	-0.0745963	-0.120213	-0.26971	-0.103339	0.12545	-0.164421
O75113	N4BP1	288	S	TRUE	FALSE	FALSE	FALSE	FALSE	FALSE	FALSE	0.927379	1.30902	0.231412	0.25408	0.799013	0.503136	0.822605	0.518743
O75116	ROCK2	1137	S	TRUE	FALSE	TRUE	TRUE	FALSE	FALSE	TRUE	0.441994	-0.0853173	-0.463478	-0.227167	-0.327749	0.241632	-0.0356006	-0.104428
O75122	CLAP2	370	S	TRUE	FALSE	TRUE	FALSE	FALSE	FALSE	FALSE	1.19146	0.932525	0.222777	1.26647	0.346218	-4.46569	0.782254	-0.950999
O75122	CLAP2	327	S	TRUE	TRUE	TRUE	FALSE	FALSE	FALSE	TRUE	1.43089	3.42964	0.51322	0.864319	-0.146462	-0.649834	1.79125	0.0226742
O75122	CLAP2	596	S	TRUE	TRUE	FALSE	FALSE	FALSE	FALSE	FALSE	0.641004	0.320142	1.11585	1.17698	-0.0790618	-0.248945	0.692332	0.28299
O75131	CPNE3	14	S	TRUE	FALSE	TRUE	TRUE	TRUE	FALSE	FALSE	-1.54497	0.459767	-1.33953	-0.348831	-0.471467	-0.844711	-0.808243	-0.555003
O75145	LIPA3	17	S	TRUE	FALSE	FALSE	FALSE	FALSE	TRUE	TRUE	-1.14658	-2.06957	-2.2396	-1.23789	-0.786579	1.44382	-1.81858	-0.193548
O75151	PHF2	882	S	TRUE	FALSE	FALSE	TRUE	FALSE	FALSE	FALSE	-1.42649	-1.4535	-0.757521	-1.60327	-1.8056	-1.37618	-1.2125	-1.59502
O75152	ZC11A	290	S	TRUE	FALSE	FALSE	FALSE	FALSE	FALSE	FALSE	2.37337	0.0349941	1.78874	2.27065	0.917343	1.2064	1.39903	1.4648
O75152	ZC11A	132	S	TRUE	FALSE	FALSE	TRUE	FALSE	FALSE	TRUE	-0.507163	-1.46242	0.159348	-0.443282	-0.238238	-0.148235	-0.603413	-0.276585
O75152	ZC11A	758	S	TRUE	FALSE	FALSE	FALSE	FALSE	FALSE	FALSE	3.5708	1.20425	3.71226	2.74734	1.97571	2.79612	2.8291	2.50639
O75152	ZC11A	108	S	TRUE	FALSE	FALSE	FALSE	FALSE	FALSE	FALSE	1.11343	1.41694	1.65505	0.621883	1.02857	1.80264	1.39514	1.15103
O75170	PP6R2	771	S	TRUE	FALSE	FALSE	TRUE	TRUE	TRUE	FALSE	-2.40527	-1.92006	-1.63691	-2.4597	-3.3263	-2.64312	-1.98742	-2.80971
O75179	ANR17	2401	S	TRUE	FALSE	FALSE	FALSE	FALSE	FALSE	FALSE	-0.782132	-1.14909	-0.746699	0.252515	-0.766495	-2.01451	-0.892641	-0.842829
O75179	ANR17	1940	S	TRUE	TRUE	FALSE	TRUE	TRUE	FALSE	FALSE	-0.417941	-2.24707	-0.971171	-0.356522	-1.42265	-2.15364	-1.21206	-1.31094
O75179	ANR17	1709	S	TRUE	FALSE	FALSE	FALSE	FALSE	FALSE	FALSE	-1.27108	-0.268617	-1.1936	-1.15556	-0.651686	-0.663216	-0.911098	-0.823489
O75190	DNJB6	277	S	TRUE	FALSE	TRUE	FALSE	FALSE	FALSE	FALSE	3.39352	2.83672	3.48097	3.90235	2.71173	2.34465	3.23707	2.98625
O75351	VPS4B	102	S	TRUE	TRUE	FALSE	TRUE	FALSE	FALSE	TRUE	-1.85677	0.64907	-1.20074	0.569368	0.642047	0.0810158	-0.802816	0.43081
O75362	ZN217	407	S	TRUE	FALSE	TRUE	TRUE	FALSE	FALSE	FALSE	-4.45921	-3.14255	-3.99031	-1.60646	-2.43185	-1.53726	-3.86402	-1.85853
O75376	NCOR1	1472	S	TRUE	FALSE	FALSE	FALSE	FALSE	FALSE	FALSE	0.0262666	-0.691307	-0.143192	-0.01477	-0.0338743	0.0884483	-0.269411	0.013268
O75376	NCOR1	2184	S	TRUE	FALSE	FALSE	TRUE	FALSE	FALSE	FALSE	-1.54287	-0.974411	-0.457439	-1.33473	-0.542494	-0.633175	-0.991573	-0.836798
O75376	NCOR1	2151	S	TRUE	TRUE	FALSE	FALSE	FALSE	FALSE	TRUE	2.3394	0.16766	-0.613158	-0.644334	-0.376926	-0.915909	0.631302	-0.645723
O75376	NCOR1	1977	S	TRUE	TRUE	FALSE	FALSE	FALSE	FALSE	FALSE	-0.47138	0.127068	-1.72049	-1.08367	-0.249603	0.126851	-0.688267	-0.402139
O75379	VAMP4	30	S	TRUE	FALSE	FALSE	FALSE	FALSE	FALSE	FALSE	1.69579	1.55972	0.02137	1.41731	2.10837	1.21123	1.0923	1.57897
O75385	ULK1	638	S	TRUE	FALSE	FALSE	FALSE	FALSE	FALSE	FALSE	-2.39597	-1.60759	-2.95923	-2.57475	-1.72451	-1.35227	-2.32093	-1.88384
O75391	SPAG7	114	S	TRUE	FALSE	FALSE	FALSE	FALSE	FALSE	FALSE	-2.30569	-1.70284	-2.0937	-1.72821	-1.52493	-1.68164	-2.03408	-1.64493
O75396	SC22B	137	S	TRUE	FALSE	FALSE	FALSE	FALSE	FALSE	FALSE	2.41306	2.03366	1.97051	2.90048	1.73026	2.53601	2.13908	2.38892
O75400	PR40A	938	S	TRUE	FALSE	FALSE	FALSE	FALSE	TRUE	FALSE	-0.617709	-0.132614	-1.09276	-0.464649	0.624308	0.0123399	-0.614361	0.0573331
O75410	TACC1	276	S	TRUE	FALSE	FALSE	FALSE	FALSE	FALSE	FALSE	0.86169	0.385062	0.622148	-0.00259722	0.96633	1.07614	0.622966	0.679958
O75410	TACC1	94	S	TRUE	FALSE	FALSE	TRUE	TRUE	FALSE	FALSE	-3.36532	-2.25488	-2.43295	-0.988777	-1.86161	0.193297	-2.68439	-0.885697
O75420	PERQ1	862	S	TRUE	FALSE	TRUE	FALSE	FALSE	TRUE	TRUE	-0.653575	1.19325	-0.33129	-0.503139	0.199801	-0.714456	0.0694629	-0.339265
O75420	PERQ1	638	S	TRUE	TRUE	TRUE	FALSE	FALSE	FALSE	FALSE	-0.739739	-1.02348	-1.20121	-0.574678	-1.52149	-0.58118	-0.988143	-0.892448
O75427	LRCH4	25	S	TRUE	FALSE	FALSE	FALSE	FALSE	FALSE	FALSE	1.6296	1.57132	1.90091	1.8404	2.08542	1.84029	1.70061	1.92204
O75427	LRCH4	513	S	TRUE	TRUE	FALSE	FALSE	TRUE	FALSE	TRUE	0.140716	-1.66092	-0.803591	-2.9519	-2.23592	-2.52058	-0.774598	-2.56947
O75446	SAP30	131	S	TRUE	FALSE	TRUE	FALSE	FALSE	FALSE	TRUE	0.405018	0.274463	0.363885	-0.190273	-0.10554	0.283446	0.347789	-0.00412232
O75446	SAP30	138	S	TRUE	FALSE	TRUE	FALSE	FALSE	FALSE	TRUE	0.405018	0.37663	-1.31517	-2.05716	-1.35801	-3.73594	-0.177841	-2.3837
O75448	MED24	873	S	TRUE	FALSE	FALSE	FALSE	FALSE	FALSE	FALSE	0.756319	0.613493	0.248714	0.59461	-0.152672	1.14731	0.539509	0.529749
O75459	PAGE1	63	S	TRUE	FALSE	FALSE	TRUE	FALSE	FALSE	FALSE	4.38149	4.94865	2.62087	5.68643	4.58948	5.32687	3.98367	5.20092
O75459	PAGE1	144	S	TRUE	FALSE	FALSE	FALSE	FALSE	FALSE	FALSE	4.72814	4.54126	3.36675	4.25593	4.14402	5.88762	4.21205	4.76252
O75459	PAGE1	105	S	TRUE	FALSE	FALSE	FALSE	FALSE	FALSE	FALSE	4.16581	5.69149	4.18751	5.74512	5.30058	5.19413	4.6816	5.41328
O75475	PSIP1	443	S	TRUE	FALSE	FALSE	FALSE	FALSE	FALSE	FALSE	1.52848	2.12032	0.650246	-0.389587	0.803449	1.58558	1.43301	0.666482
O75475	PSIP1	106	S	TRUE	FALSE	FALSE	TRUE	FALSE	TRUE	TRUE	-1.12552	-0.860077	-1.57302	-0.439284	-2.00813	-2.38762	-1.18621	-1.61168
O75475	PSIP1	275	S	TRUE	TRUE	FALSE	FALSE	TRUE	TRUE	TRUE	2.04322	-0.323223	-0.630565	-3.80191	-3.83035	-4.01918	0.363145	-3.88381
O75494	SRS10	106	S	TRUE	FALSE	TRUE	FALSE	TRUE	TRUE	TRUE	-0.623745	0.734099	-1.53326	-4.16662	-3.69819	-4.60689	-0.474303	-4.15723
O75494	SRS10	131	S	TRUE	FALSE	FALSE	TRUE	FALSE	TRUE	TRUE	-2.99074	-1.55781	-1.60748	-1.00725	0.32377	-0.664824	-2.05201	-0.449434
O75494	SRS10	133	S	TRUE	FALSE	FALSE	TRUE	FALSE	TRUE	TRUE	-2.99074	-1.55781	-2.66931	-1.00725	-0.329756	-0.666988	-2.40595	-0.667997
O75531	BAF	4	S	TRUE	FALSE	FALSE	TRUE	FALSE	FALSE	FALSE	-2.47166	-0.950387	-1.9048	-3.4761	-2.24009	-1.43913	-1.77562	-2.38511
O75533	SF3B1	488	S	TRUE	FALSE	FALSE	FALSE	FALSE	FALSE	TRUE	-0.0252502	0.462098	-0.171853	-0.0662842	0.626675	-0.892729	0.0883316	-0.110779
O75533	SF3B1	129	S	TRUE	FALSE	FALSE	FALSE	FALSE	FALSE	FALSE	1.13315	0.813444	0.988409	-0.0635089	0.257678	0.013605	0.978334	0.069258
O75534	CSDE1	514	S	TRUE	FALSE	FALSE	FALSE	FALSE	FALSE	FALSE	1.26931	1.75666	0.594517	0.45238	1.26211	1.26512	1.20683	0.993203
O75569	PRKRA	18	S	TRUE	TRUE	FALSE	FALSE	FALSE	FALSE	FALSE	-1.31919	0.784471	0.0748097	0.341976	0.129384	0.887835	-0.153304	0.453065
O75592	MYCB2	3467	S	TRUE	FALSE	FALSE	TRUE	FALSE	TRUE	TRUE	0.71637	-0.0912441	0.762227	1.1499	-0.566147	0.930319	0.462451	0.504692
O75592	MYCB2	2833	S	TRUE	FALSE	FALSE	FALSE	FALSE	FALSE	FALSE	-0.369869	-1.03105	0.0365299	0.33168	-0.535844	-0.771086	-0.454797	-0.325083
O75592	MYCB2	2751	S	TRUE	FALSE	FALSE	FALSE	FALSE	FALSE	TRUE	-1.23071	-0.890188	0.48551	-0.324211	-0.315422	-0.846625	-0.54513	-0.49542
O75592	MYCB2	3440	S	TRUE	FALSE	TRUE	FALSE	FALSE	FALSE	FALSE	-0.883997	-0.511184	-0.759297	-1.26601	-2.31439	-1.74787	-0.718159	-1.77609
O75626	PRDM1	511	S	TRUE	FALSE	FALSE	FALSE	FALSE	FALSE	FALSE	0.826886	0.214733	1.32248	0.614989	0.785027	0.76314	0.788034	0.721052
O75626	PRDM1	288	S	TRUE	FALSE	FALSE	FALSE	FALSE	FALSE	TRUE	-0.228432	-0.231355	0.304475	-0.565458	-0.395392	0.194314	-0.0517706	-0.255512
O75626	PRDM1	272	S	TRUE	FALSE	FALSE	FALSE	TRUE	TRUE	FALSE	-1.17842	-0.644981	-0.684082	1.72858	0.736476	-0.264961	-0.835828	0.733365
O75643	U520	225	S	TRUE	FALSE	FALSE	FALSE	FALSE	FALSE	FALSE	2.47708	3.09185	0.75098	2.75707	2.69007	2.09504	2.10664	2.51406
O75665	OFD1	735	S	TRUE	FALSE	TRUE	FALSE	FALSE	FALSE	FALSE	0.549844	0.620122	0.0321598	0.599429	-1.57529	-0.832461	0.400709	-0.602773
O75665	OFD1	899	S	TRUE	FALSE	TRUE	TRUE	FALSE	TRUE	FALSE	-1.78772	-0.798801	-1.08036	-0.717668	-1.5475	-2.46495	-1.22229	-1.57671
O75683	SURF6	138	S	TRUE	FALSE	FALSE	FALSE	FALSE	FALSE	FALSE	2.07857	2.69726	2.45741	2.55381	2.72018	2.80058	2.41108	2.69153
O75691	UTP20	788	S	TRUE	FALSE	FALSE	TRUE	FALSE	FALSE	FALSE	-0.664608	-0.0619367	0.33217	-1.04165	0.194432	0.140812	-0.131458	-0.235467
O75694	NU155	992	S	TRUE	TRUE	FALSE	TRUE	FALSE	FALSE	FALSE	0.659128	0.426808	1.01544	-0.272759	0.105671	0.0852432	0.700459	-0.0272816
O75694	NU155	4	S	TRUE	FALSE	TRUE	FALSE	TRUE	TRUE	FALSE	0.072689	-2.38476	-0.601358	1.09426	-0.344156	1.51043	-0.971142	0.753514
O75717	WDHD1	333	S	TRUE	FALSE	FALSE	FALSE	FALSE	FALSE	TRUE	2.10969	0.845603	-0.190393	1.44895	-0.254789	0.685618	0.921634	0.626591
O75717	WDHD1	868	S	TRUE	TRUE	TRUE	TRUE	FALSE	FALSE	TRUE	-3.43735	-3.67387	-4.46519	1.95184	1.88154	0.698507	-3.8588	1.51063
O75717	WDHD1	383	S	TRUE	FALSE	TRUE	TRUE	FALSE	FALSE	FALSE	0.590235	-0.253698	1.48416	-0.700083	-0.31073	-0.240249	0.606898	-0.417021
O75821	EIF3G	42	S	TRUE	FALSE	TRUE	FALSE	TRUE	FALSE	FALSE	2.69557	2.21186	2.14037	2.88527	3.44724	4.15827	2.34927	3.49693
O75822	EIF3J	11	S	TRUE	FALSE	FALSE	FALSE	FALSE	FALSE	FALSE	5.86766	5.35011	3.36661	4.99542	5.28664	-0.640187	4.86146	3.21396
O75822	EIF3J	13	S	TRUE	FALSE	FALSE	TRUE	FALSE	FALSE	TRUE	0.0302926	-2.67716	-1.16454	-1.66129	-1.73384	-1.8617	-1.27047	-1.75228
O75822	EIF3J	20	S	TRUE	FALSE	TRUE	TRUE	FALSE	FALSE	FALSE	0.0160096	0.254815	0.110555	-1.66129	-1.73384	-0.864737	0.127127	-1.41996
O75896	TUSC2	50	S	TRUE	FALSE	TRUE	FALSE	FALSE	FALSE	FALSE	1.42095	-0.355788	1.06575	0.968789	1.10965	1.50486	0.710302	1.19443
O75909	CCNK	340	S	TRUE	FALSE	FALSE	FALSE	FALSE	FALSE	FALSE	1.08395	0.549215	0.181568	0.542395	0.936739	1.15865	0.60491	0.87926
O75909	CCNK	324	S	TRUE	TRUE	FALSE	FALSE	FALSE	FALSE	FALSE	-1.37554	-1.57546	-2.72102	-3.79497	-2.51408	-2.43461	-1.89068	-2.91455
O75925	PIAS1	503	S	TRUE	FALSE	FALSE	FALSE	FALSE	FALSE	FALSE	0.715909	1.95172	0.776226	1.13617	1.06373	1.63437	1.14795	1.27809
O75925	PIAS1	488	S	TRUE	TRUE	FALSE	FALSE	TRUE	FALSE	FALSE	-1.56414	-1.97208	-1.5127	-2.52352	-2.5438	-2.30932	-1.68298	-2.45888
O75925	PIAS1	510	S	TRUE	FALSE	TRUE	TRUE	FALSE	FALSE	FALSE	-1.52638	-2.48065	-1.53358	-2.15921	-1.68259	-1.66721	-1.84687	-1.83634
O75962	TRIO	1779	S	TRUE	FALSE	FALSE	FALSE	FALSE	FALSE	TRUE	-2.76308	-1.92538	-2.83487	-1.69168	-2.00948	-2.2675	-2.50778	-1.98955
O76021	RL1D1	427	S	TRUE	FALSE	FALSE	TRUE	FALSE	FALSE	FALSE	-3.71058	-0.557067	-3.24415	-3.1694	-1.85541	-1.90118	-2.50393	-2.30866
O76021	RL1D1	361	S	TRUE	FALSE	FALSE	FALSE	FALSE	FALSE	FALSE	6.64418	6.26839	6.36192	7.30847	6.23088	6.95201	6.42483	6.83045
O76031	CLPX	617	S	TRUE	TRUE	FALSE	TRUE	FALSE	TRUE	FALSE	-2.51915	-1.71004	-1.54631	-3.16372	-1.19638	-1.78599	-1.92517	-2.0487
O76074	PDE5A	86	S	TRUE	FALSE	TRUE	FALSE	FALSE	TRUE	FALSE	-1.87169	1.20329	-1.69654	-1.04682	-0.476898	-1.12959	-0.788312	-0.884434
O76080	ZFAN5	48	S	TRUE	FALSE	TRUE	TRUE	FALSE	FALSE	FALSE	-2.81655	-0.535694	-2.66986	-0.750107	-0.748691	-0.668752	-2.00737	-0.722516
Q13068	GAGE4	33	S	TRUE	FALSE	FALSE	FALSE	FALSE	FALSE	FALSE	2.6102	3.40163	2.91052	3.92712	3.88669	3.52394	2.97412	3.77925
O76094	SRP72	621	S	TRUE	FALSE	FALSE	FALSE	FALSE	FALSE	FALSE	2.90672	3.8315	2.38882	3.86534	3.64603	3.90563	3.04235	3.80567
O94761	RECQ4	323	S	TRUE	FALSE	FALSE	FALSE	FALSE	TRUE	FALSE	-2.70611	-3.8797	-2.75791	-3.13242	-2.88089	-2.69102	-3.11457	-2.90145
O94762	RECQ5	727	S	TRUE	FALSE	FALSE	TRUE	FALSE	FALSE	FALSE	-3.2805	-3.49115	-2.31185	-2.40734	-3.01446	-3.75349	-3.02783	-3.05843
O94762	RECQ5	815	S	TRUE	FALSE	TRUE	FALSE	FALSE	FALSE	FALSE	0.365029	1.49764	0.27531	1.6884	1.708	1.41114	0.712659	1.60251
O94776	MTA2	435	S	TRUE	FALSE	FALSE	FALSE	FALSE	FALSE	TRUE	2.35307	1.6756	1.45889	1.93356	1.26866	1.9394	1.82919	1.71387
O94782	UBP1	475	S	TRUE	FALSE	FALSE	TRUE	FALSE	FALSE	FALSE	-1.3929	-0.0954592	-2.38926	-0.775385	-0.129545	0.111573	-1.29254	-0.264452
O94804	STK10	514	S	TRUE	TRUE	TRUE	TRUE	FALSE	FALSE	TRUE	-3.62086	-4.46676	-4.27887	-2.22162	-3.45415	-4.37139	-4.12217	-3.34905
O94804	STK10	13	S	TRUE	FALSE	FALSE	FALSE	FALSE	FALSE	FALSE	0.0519593	-0.857606	-4.49558	-0.260727	-0.11812	-1.15369	-1.76708	-0.510845
O94804	STK10	438	S	TRUE	FALSE	FALSE	FALSE	FALSE	FALSE	FALSE	0.876968	0.760907	-0.879642	1.46762	0.68408	0.83449	0.252745	0.995396
O94804	STK10	191	S	TRUE	FALSE	FALSE	TRUE	FALSE	FALSE	TRUE	-0.753373	-0.546582	0.501287	0.0155724	0.982139	0.447635	-0.266223	0.481782
O94806	KPCD3	364	S	TRUE	TRUE	FALSE	FALSE	FALSE	FALSE	TRUE	-2.30679	-2.24619	-2.51769	-1.96298	-2.14602	-3.59761	-2.35689	-2.56887
Q15139	KPCD1	738	S	TRUE	FALSE	FALSE	TRUE	FALSE	TRUE	TRUE	-1.82118	-2.67399	-1.98976	-1.82179	-0.140006	-0.917188	-2.16164	-0.95966
O94806	KPCD3	213	S	TRUE	FALSE	TRUE	TRUE	FALSE	FALSE	FALSE	0.877125	0.873143	-1.13944	1.53185	0.872422	-0.225871	0.20361	0.726132
Q15139	KPCD1	742	S	TRUE	FALSE	FALSE	TRUE	FALSE	FALSE	FALSE	-0.373457	-0.169218	0.577182	0.355393	0.407297	0.0158162	0.0115022	0.259502
O94806	KPCD3	27	S	TRUE	FALSE	FALSE	FALSE	FALSE	FALSE	FALSE	0.821557	0.64005	-0.0263913	-2.48325	0.385285	1.37714	0.478405	-0.240275
Q15139	KPCD1	397	S	TRUE	FALSE	FALSE	FALSE	FALSE	FALSE	FALSE	1.13983	0.720469	-0.333055	0.324666	0.641449	-0.0928645	0.509082	0.291083
Q15139	KPCD1	401	S	TRUE	TRUE	TRUE	TRUE	FALSE	FALSE	TRUE	-3.60642	-4.35828	-4.74928	-1.70198	-2.26177	-1.76392	-4.23799	-1.90922
O94826	TOM70	91	S	TRUE	FALSE	FALSE	FALSE	FALSE	FALSE	FALSE	2.43374	2.42681	2.00707	3.42509	3.39519	2.2454	2.2892	3.02189
O94842	TOX4	178	S	TRUE	FALSE	TRUE	FALSE	FALSE	TRUE	TRUE	1.16647	0.297502	0.839982	1.09158	0.985833	0.773312	0.767985	0.950243
O94850	DEND	567	S	TRUE	FALSE	FALSE	FALSE	FALSE	FALSE	FALSE	-0.880014	-0.316251	-0.184568	-0.556983	-0.166668	-1.73744	-0.460278	-0.820365
O94864	ST65G	108	S	TRUE	FALSE	FALSE	FALSE	FALSE	FALSE	TRUE	-0.653461	0.366161	-1.03639	-0.31428	-0.0888575	0.0311289	-0.441231	-0.124003
O94875	SRBS2	259	S	TRUE	TRUE	TRUE	FALSE	FALSE	TRUE	FALSE	-3.57327	-4.45431	-3.44008	-3.47616	-3.70934	-5.78119	-3.82255	-4.32223
O94876	TMCC1	382	S	TRUE	TRUE	FALSE	FALSE	TRUE	FALSE	FALSE	-2.47645	-2.19589	-1.5369	0.0741517	-1.86979	-1.57515	-2.06974	-1.12359
O94880	PHF14	530	S	TRUE	TRUE	TRUE	TRUE	FALSE	FALSE	TRUE	-2.87386	-4.61633	-3.62387	-3.93177	-2.69972	-2.93387	-3.70468	-3.18845
O94880	PHF14	208	S	TRUE	TRUE	TRUE	TRUE	FALSE	FALSE	TRUE	-3.98601	-4.18959	-4.75454	0.163789	0.431088	-0.177361	-4.31005	0.139172
O94888	UBXN7	280	S	TRUE	FALSE	FALSE	TRUE	FALSE	FALSE	FALSE	-0.317631	-1.13797	0.446646	-1.17538	-1.962	-0.721465	-0.336319	-1.28628
O94888	UBXN7	288	S	TRUE	FALSE	FALSE	FALSE	FALSE	FALSE	FALSE	1.7255	0.370541	-1.10778	0.375153	0.0439558	0.601971	0.32942	0.34036
O94901	SUN1	138	S	TRUE	FALSE	FALSE	TRUE	FALSE	TRUE	TRUE	-0.515942	-0.923522	-0.192986	-0.410748	-0.779264	-1.18037	-0.54415	-0.790128
O94913	PCF11	777	S	TRUE	TRUE	TRUE	FALSE	FALSE	TRUE	FALSE	-2.49459	-2.0982	-0.483424	-0.669294	-0.0250505	-0.674241	-1.69207	-0.456195
O94913	PCF11	489	S	TRUE	FALSE	FALSE	TRUE	FALSE	FALSE	TRUE	-0.0943921	-0.0682792	0.773056	0.245768	0.110659	-0.109403	0.203462	0.0823413
O94913	PCF11	494	S	TRUE	FALSE	FALSE	FALSE	FALSE	FALSE	FALSE	-0.0943921	-0.0682792	-2.40778	0.532451	0.110659	-1.7665	-0.856817	-0.374464
O94915	FRYL	1978	S	TRUE	FALSE	FALSE	TRUE	TRUE	FALSE	TRUE	-0.463205	-0.648286	-1.78041	0.152687	-0.402246	0.682651	-0.963968	0.144364
O94921	CDK14	134	S	TRUE	FALSE	FALSE	FALSE	FALSE	FALSE	TRUE	-0.960427	-1.84336	-1.39163	-1.67948	-1.70047	-2.55584	-1.39847	-1.9786
O94921	CDK14	95	S	TRUE	FALSE	TRUE	FALSE	FALSE	FALSE	FALSE	0.676004	0.609126	0.569565	1.73039	-0.173668	0.127923	0.618232	0.561548
O94979	SC31A	799	S	TRUE	FALSE	FALSE	FALSE	FALSE	FALSE	FALSE	3.33979	3.04657	4.30587	3.28205	2.78137	3.03676	3.56407	3.03339
O94986	CE152	1455	S	TRUE	TRUE	FALSE	TRUE	FALSE	FALSE	TRUE	-4.94072	-5.4133	-4.40874	-4.49764	-4.57084	-4.77684	-4.92092	-4.61511
O94986	CE152	2	S	TRUE	TRUE	FALSE	TRUE	TRUE	FALSE	FALSE	1.1003	-0.905418	0.504234	0.302793	-1.69347	0.173532	0.233037	-0.405715
O95067	CCNB2	92	S	TRUE	FALSE	FALSE	FALSE	TRUE	FALSE	TRUE	-0.271124	0.595708	-0.592989	-0.45675	0.592342	-1.91006	-0.0894684	-0.591489
O95071	UBR5	2483	S	TRUE	TRUE	FALSE	FALSE	FALSE	FALSE	TRUE	3.19388	1.04882	1.76708	1.68695	1.10263	0.339034	2.00326	1.04287
O95071	UBR5	2486	S	TRUE	TRUE	FALSE	FALSE	FALSE	TRUE	TRUE	2.1537	1.04882	1.76708	1.68695	2.72472	2.0772	1.65653	2.16296
O95071	UBR5	1549	S	TRUE	FALSE	TRUE	FALSE	TRUE	FALSE	FALSE	0.489224	0.422152	-1.14662	0.075751	-0.378716	-0.115273	-0.078414	-0.139413
O95071	UBR5	1308	S	TRUE	TRUE	TRUE	TRUE	FALSE	FALSE	TRUE	-3.64195	-4.93749	-3.62088	-1.89711	-2.0121	-2.17014	-4.06677	-2.02645
O95071	UBR5	327	S	TRUE	FALSE	TRUE	TRUE	FALSE	FALSE	TRUE	-3.3319	-2.11424	-1.26607	-2.8772	-2.03633	-3.61594	-2.23741	-2.84315
O95104	SFR15	154	S	TRUE	FALSE	TRUE	FALSE	TRUE	FALSE	TRUE	2.66234	2.15179	0.926232	2.50367	2.53993	0.790169	1.91345	1.94459
O95155	UBE4B	105	S	TRUE	FALSE	FALSE	FALSE	FALSE	FALSE	FALSE	-1.6101	-1.66867	-0.190982	-0.569909	-0.996162	-0.346874	-1.15659	-0.637648
O95197	RTN3	30	S	TRUE	FALSE	TRUE	FALSE	FALSE	FALSE	TRUE	4.51077	1.74556	5.31331	4.76809	5.05018	5.19881	3.85654	5.00569
O95197	RTN3	229	S	TRUE	TRUE	TRUE	TRUE	FALSE	FALSE	TRUE	-3.97163	-2.81027	-4.16567	-2.41851	-2.39173	-2.39074	-3.64919	-2.40033
O95218	ZRAB2	153	S	TRUE	FALSE	FALSE	FALSE	FALSE	FALSE	FALSE	4.05599	2.04298	3.61467	2.7968	2.64901	2.42287	3.23788	2.62289
O95218	ZRAB2	120	S	TRUE	FALSE	FALSE	FALSE	FALSE	FALSE	FALSE	3.79443	4.52712	2.96211	4.56851	4.60195	4.39928	3.76122	4.52325
O95218	ZRAB2	188	S	TRUE	FALSE	FALSE	TRUE	FALSE	FALSE	FALSE	-2.41342	0.101582	-1.64932	-0.421329	0.0346597	-0.132894	-1.32039	-0.173188
O95218	ZRAB2	280	S	TRUE	FALSE	FALSE	TRUE	TRUE	FALSE	FALSE	-2.48656	-0.480558	-1.09835	-2.8723	-1.65756	-1.73865	-1.35516	-2.0895
O95232	LC7L3	431	S	TRUE	FALSE	FALSE	TRUE	FALSE	TRUE	FALSE	-1.42668	-2.04681	-2.37808	-1.01713	-2.47675	-1.71873	-1.95053	-1.73754
O95235	KI20A	532	S	TRUE	FALSE	TRUE	TRUE	FALSE	TRUE	FALSE	-2.08606	-1.10184	-2.09388	-0.885694	0.171049	-0.878478	-1.76059	-0.531041
O95239	KIF4A	1225	S	TRUE	FALSE	FALSE	TRUE	FALSE	FALSE	FALSE	-0.0609841	0.731588	-0.672185	-0.719587	-0.0356494	0.207185	-0.00052716	-0.182684
O95239	KIF4A	1038	S	TRUE	FALSE	FALSE	FALSE	TRUE	FALSE	FALSE	-2.89757	-2.22257	-2.6312	-0.849222	-1.28994	0.420903	-2.58378	-0.572752
O95239	KIF4A	801	S	TRUE	FALSE	FALSE	FALSE	FALSE	FALSE	FALSE	-0.133048	0.374697	-0.0684722	0.602216	0.000333242	0.423126	0.0577256	0.341892
O95243	MBD4	428	S	TRUE	FALSE	TRUE	TRUE	FALSE	FALSE	FALSE	-2.55023	-2.59452	-2.08761	-2.35219	-2.55786	-2.43737	-2.41079	-2.44914
O95243	MBD4	318	S	TRUE	FALSE	FALSE	FALSE	FALSE	FALSE	FALSE	-2.41051	-2.34237	-2.59155	-1.75916	-2.56224	-2.30653	-2.44814	-2.20931
O95251	KAT7	57	S	TRUE	FALSE	TRUE	FALSE	FALSE	FALSE	TRUE	-0.572233	0.373009	-0.790942	-0.111493	0.0131144	-0.128637	-0.330055	-0.075672
O95260	ATE1	169	S	TRUE	TRUE	TRUE	FALSE	TRUE	FALSE	FALSE	0.342166	0.114745	-0.377182	-2.12185	-0.511571	1.23461	0.0265766	-0.466268
O95295	SNAPN	133	S	TRUE	FALSE	FALSE	FALSE	FALSE	FALSE	FALSE	-0.585899	-0.146119	-1.34278	-1.17091	-0.743996	-1.26213	-0.6916	-1.05901
O95297	MPZL1	219	S	TRUE	TRUE	FALSE	TRUE	TRUE	FALSE	FALSE	-3.12372	-2.85869	-1.46831	-3.5959	-2.48815	-2.63636	-2.48357	-2.9068
O95297	MPZL1	221	S	TRUE	FALSE	TRUE	FALSE	FALSE	FALSE	FALSE	-1.16116	-0.963937	-2.28274	-1.84412	-2.23599	-2.07476	-1.46928	-2.05162
O95359	TACC2	2512	S	TRUE	FALSE	TRUE	FALSE	TRUE	FALSE	FALSE	-1.14483	-0.519779	-1.13826	-0.525808	-0.808522	-1.04309	-0.934288	-0.792473
O95359	TACC2	2317	S	TRUE	FALSE	TRUE	TRUE	FALSE	FALSE	FALSE	-2.13525	-3.06169	-4.00156	0.964402	0.503991	-1.04566	-3.06617	0.140912
O95359	TACC2	2321	S	TRUE	TRUE	TRUE	TRUE	FALSE	FALSE	TRUE	-4.19955	-3.5205	-2.68612	0.64349	0.173586	-0.181134	-3.46872	0.211981
O95359	TACC2	2359	S	TRUE	FALSE	TRUE	FALSE	FALSE	FALSE	TRUE	-0.0744215	-0.158884	-0.510561	0.129045	0.489411	-0.516471	-0.247956	0.0339947
O95365	ZBT7A	337	S	TRUE	TRUE	FALSE	FALSE	FALSE	FALSE	FALSE	0.520054	-1.00553	1.1692	-0.717812	-0.593608	-0.304351	0.227908	-0.53859
O95365	ZBT7A	549	S	TRUE	FALSE	FALSE	FALSE	FALSE	FALSE	FALSE	0.787555	0.506889	0.698321	1.73285	1.27166	0.420267	0.664255	1.14159
O95391	SLU7	215	S	TRUE	FALSE	FALSE	FALSE	TRUE	FALSE	FALSE	-0.417561	1.80698	-0.559697	0.976385	1.0034	0.808365	0.276573	0.929382
O95394	AGM1	64	S	TRUE	TRUE	FALSE	TRUE	FALSE	FALSE	FALSE	-0.0761258	0.32216	-0.281661	0.793351	1.08575	0.382006	-0.0118756	0.753703
O95400	CD2B2	195	S	TRUE	FALSE	FALSE	FALSE	FALSE	FALSE	FALSE	-3.82505	0.632995	-2.44265	-2.25964	-1.33979	-4.88109	-1.87824	-2.82684
O95402	MED26	535	S	TRUE	FALSE	FALSE	FALSE	FALSE	TRUE	TRUE	-1.0818	-1.62217	-2.67084	-1.70179	-1.07398	-0.569299	-1.7916	-1.11502
O95402	MED26	7	S	TRUE	TRUE	TRUE	TRUE	FALSE	FALSE	FALSE	-2.55587	-3.39222	-4.68063	-1.81213	-1.41209	-1.67422	-3.5429	-1.63281
O95425	SVIL	245	S	TRUE	FALSE	FALSE	FALSE	FALSE	TRUE	FALSE	-1.90273	-2.15221	-1.1923	-1.47041	-2.13961	-1.80397	-1.74908	-1.80466
O95453	PARN	619	S	TRUE	FALSE	FALSE	FALSE	FALSE	FALSE	FALSE	1.94987	1.94632	1.48626	2.2704	1.69103	2.37689	1.79415	2.11278
O95453	PARN	557	S	TRUE	FALSE	TRUE	TRUE	FALSE	FALSE	FALSE	-0.907989	1.37547	1.19227	-0.543322	-1.32881	-2.23288	0.553251	-1.36834
O95466	FMNL1	1031	S	TRUE	TRUE	FALSE	FALSE	FALSE	FALSE	TRUE	-0.632909	0.178054	-0.494779	0.935973	-0.0525538	0.649728	-0.316545	0.511049
O95466	FMNL1	184	S	TRUE	FALSE	TRUE	FALSE	FALSE	FALSE	TRUE	0.704219	1.49733	0.445928	1.0898	0.910599	1.22368	0.882493	1.07469
O95466	FMNL1	624	S	TRUE	FALSE	FALSE	FALSE	FALSE	FALSE	FALSE	3.33008	3.22596	2.93741	4.31617	3.45788	3.58106	3.16448	3.78504
O95466	FMNL1	675	S	TRUE	FALSE	FALSE	TRUE	TRUE	FALSE	FALSE	-1.97154	-1.5647	-1.50587	0.236023	-1.19228	-1.39373	-1.6807	-0.78333
O95544	NADK	48	S	TRUE	FALSE	TRUE	FALSE	FALSE	FALSE	FALSE	0.11617	1.6371	-0.494883	0.317501	-0.437735	0.0506392	0.419464	-0.0231981
O95562	SFT2B	9	S	TRUE	FALSE	TRUE	TRUE	FALSE	FALSE	FALSE	-0.747134	-1.74909	-1.10642	-0.238302	-5.3053	-1.05478	-1.20088	-2.19946
O95573	ACSL3	683	S	TRUE	FALSE	TRUE	TRUE	FALSE	FALSE	TRUE	0.277411	-0.110859	-0.145326	-1.22563	-0.210416	-0.472092	0.0070749	-0.636047
O95613	PCNT	2177	S	TRUE	TRUE	FALSE	TRUE	FALSE	FALSE	FALSE	-0.609202	-2.07791	-3.49806	-2.1952	-1.84024	-1.7091	-2.06172	-1.91485
O95613	PCNT	44	S	TRUE	FALSE	FALSE	TRUE	FALSE	FALSE	FALSE	-2.44602	-4.19305	-3.75076	-1.13691	-3.15672	-2.61229	-3.46328	-2.30197
O95625	ZBT11	1050	S	TRUE	TRUE	TRUE	TRUE	FALSE	FALSE	TRUE	-3.35887	-3.56728	-3.47734	-2.09864	-2.13927	-0.787813	-3.46783	-1.67524
O95628	CNOT4	432	S	TRUE	FALSE	TRUE	FALSE	FALSE	FALSE	TRUE	0.669543	0.382462	0.732022	1.20835	1.36115	0.489583	0.594676	1.0197
O95671	ASML	239	S	TRUE	FALSE	FALSE	FALSE	FALSE	FALSE	FALSE	2.28538	3.53196	1.2748	2.52056	2.36769	3.08457	2.36405	2.65761
O95671	ASML	21	S	TRUE	FALSE	FALSE	FALSE	FALSE	FALSE	TRUE	-1.37972	-1.2915	-1.66641	-1.36017	-1.38479	0.960538	-1.44588	-0.59481
O95674	CDS2	21	S	TRUE	TRUE	TRUE	TRUE	FALSE	FALSE	TRUE	-3.25465	-3.40703	-4.1023	2.01877	0.874289	0.140472	-3.58799	1.01118
O95674	CDS2	33	S	TRUE	FALSE	FALSE	FALSE	FALSE	FALSE	FALSE	-4.16194	-1.3034	0.466326	-4.97046	-2.90076	-2.46889	-1.66634	-3.4467
O95684	FR1OP	156	S	TRUE	FALSE	FALSE	FALSE	FALSE	TRUE	FALSE	0.206677	-0.216557	-0.203698	0.530817	0.215355	-0.816037	-0.071193	-0.023288
O95684	FR1OP	160	S	TRUE	FALSE	FALSE	FALSE	FALSE	TRUE	FALSE	0.206677	-0.216557	-0.203698	0.530817	-0.686031	-0.816037	-0.071193	-0.32375
O95696	BRD1	128	S	TRUE	FALSE	FALSE	TRUE	FALSE	FALSE	FALSE	-0.902122	-0.604336	-2.27524	-0.798272	-0.565061	-0.789428	-1.26057	-0.717587
O95747	OXSR1	339	S	TRUE	FALSE	FALSE	TRUE	FALSE	FALSE	FALSE	2.7279	1.72666	1.33018	1.65287	1.65466	2.57046	1.92824	1.95933
O95758	PTBP3	454	S	TRUE	TRUE	TRUE	FALSE	FALSE	TRUE	FALSE	-2.41883	-2.48384	-2.07701	-2.21808	-1.38122	-1.61679	-2.32656	-1.7387
O95758	PTBP3	56	S	TRUE	FALSE	FALSE	FALSE	TRUE	TRUE	FALSE	-3.19309	-1.3575	-2.3877	-0.479969	-1.90018	-2.12079	-2.31276	-1.50031
O95772	MENTO	27	S	TRUE	TRUE	FALSE	TRUE	TRUE	FALSE	FALSE	-1.99598	-2.31154	-2.29109	-2.32487	-3.20827	-2.30622	-2.19954	-2.61312
O95785	WIZ	983	S	TRUE	TRUE	TRUE	FALSE	FALSE	FALSE	TRUE	-0.763989	-1.12048	-1.71822	-1.53282	-2.26491	-1.84245	-1.2009	-1.88006
O95785	WIZ	1146	S	TRUE	TRUE	FALSE	FALSE	TRUE	FALSE	TRUE	-1.92936	-2.35135	-2.20076	-1.04542	-1.87063	0.182154	-2.16049	-0.9113
O95785	WIZ	996	S	TRUE	FALSE	FALSE	FALSE	FALSE	FALSE	TRUE	-0.97338	-0.967335	-1.17055	-0.790586	-0.613321	-0.790324	-1.03709	-0.73141
O95785	WIZ	1012	S	TRUE	FALSE	FALSE	TRUE	TRUE	FALSE	FALSE	-3.04107	-2.70621	-1.19377	-1.82974	-1.57304	-1.90504	-2.31369	-1.76927
O95785	WIZ	1017	S	TRUE	FALSE	FALSE	FALSE	FALSE	FALSE	FALSE	-1.67544	-0.88414	-1.19709	-0.426688	-0.204209	-1.02529	-1.25222	-0.552063
O95793	STAU1	390	S	TRUE	FALSE	TRUE	FALSE	FALSE	TRUE	FALSE	-0.627524	-2.59462	-0.922018	-0.616219	-0.0305711	0.145243	-1.38139	-0.167182
O95801	TTC4	51	S	TRUE	FALSE	FALSE	FALSE	FALSE	FALSE	FALSE	0.416073	-0.0651401	-0.302164	0.222317	-0.0197514	0.297025	0.0162561	0.16653
O95801	TTC4	23	S	TRUE	FALSE	FALSE	FALSE	TRUE	FALSE	FALSE	-4.52908	-2.11555	-2.49589	-1.50538	-1.56368	-0.613805	-3.04684	-1.22762
O95817	BAG3	173	S	TRUE	TRUE	FALSE	TRUE	FALSE	FALSE	TRUE	-2.37495	-1.42039	-2.55715	-0.704494	-2.02484	-1.93891	-2.1175	-1.55608
O95817	BAG3	377	S	TRUE	FALSE	FALSE	FALSE	FALSE	FALSE	FALSE	-0.256767	0.552609	0.471763	1.51491	0.529826	1.28258	0.255868	1.10911
O95831	AIFM1	268	S	TRUE	FALSE	FALSE	FALSE	FALSE	FALSE	FALSE	-0.219011	-0.00799203	-0.0334711	0.00987912	-0.56967	-0.141199	-0.0868247	-0.233663
O95983	MBD3	85	S	TRUE	FALSE	TRUE	FALSE	FALSE	TRUE	FALSE	-1.07959	-0.829541	-2.22734	-1.77813	-2.34219	-1.95049	-1.37882	-2.0236
Q9NZH5	PTTG2	165	S	TRUE	FALSE	FALSE	FALSE	FALSE	FALSE	FALSE	0.983337	2.67567	1.2197	2.07804	2.89463	2.04284	1.62623	2.3385
O95999	BCL10	138	S	TRUE	FALSE	TRUE	TRUE	TRUE	FALSE	FALSE	-2.71167	-0.100705	-3.01072	-2.84458	-2.54949	-3.29156	-1.94103	-2.89521
O96007	MOC2B	20	S	TRUE	FALSE	FALSE	FALSE	FALSE	FALSE	FALSE	-0.323387	0.522243	-0.534938	0.103003	0.936809	1.32884	-0.112027	0.789549
O96017	CHK2	260	S	TRUE	FALSE	TRUE	TRUE	FALSE	FALSE	FALSE	-2.45087	-1.90703	-2.36904	-2.16743	-2.73059	-2.5343	-2.24232	-2.47744
O96018	APBA3	9	S	TRUE	FALSE	TRUE	FALSE	TRUE	TRUE	TRUE	-0.607686	-1.71496	-1.76259	-3.99347	-4.14105	-4.51947	-1.36175	-4.21799
O96019	ACL6A	233	S	TRUE	FALSE	TRUE	FALSE	FALSE	FALSE	FALSE	-1.09474	-0.255283	-1.72715	-0.951606	-2.59676	-1.48125	-1.02572	-1.67654
O96020	CCNE2	21	S	TRUE	FALSE	TRUE	TRUE	FALSE	FALSE	TRUE	0.691653	-0.354528	0.0292233	0.744503	0.00821878	-0.639621	0.122116	0.0377003
P00441	SODC	99	S	TRUE	FALSE	TRUE	FALSE	FALSE	FALSE	TRUE	2.54856	0.359336	1.39776	1.40536	1.34835	1.41522	1.43522	1.38964
P00492	HPRT	11	S	TRUE	FALSE	FALSE	TRUE	FALSE	TRUE	TRUE	-1.54161	-1.87897	-1.57663	-2.10891	-2.49863	-0.673849	-1.66574	-1.76047
P00519	ABL1	569	S	TRUE	FALSE	FALSE	TRUE	FALSE	FALSE	FALSE	1.07493	0.97329	0.625279	1.32897	1.88239	1.88804	0.891166	1.6998
P00558	PGK1	203	S	TRUE	FALSE	FALSE	FALSE	FALSE	FALSE	FALSE	1.75813	0.433633	1.90617	1.52538	1.87937	2.08915	1.36598	1.8313
P01106	MYC	62	S	TRUE	FALSE	FALSE	FALSE	FALSE	FALSE	FALSE	2.31811	2.07919	1.50822	1.70101	2.08028	1.17749	1.9685	1.65293
P01106	MYC	6	S	TRUE	FALSE	FALSE	FALSE	FALSE	FALSE	FALSE	1.58527	1.76191	1.59201	1.01517	1.67122	1.31347	1.6464	1.33329
P01106	MYC	71	S	TRUE	FALSE	FALSE	FALSE	FALSE	TRUE	TRUE	0.663234	0.519727	0.156018	0.744364	0.764646	1.01098	0.446327	0.839996
P01106	MYC	281	S	TRUE	FALSE	TRUE	TRUE	FALSE	FALSE	FALSE	1.1429	0.529839	0.93056	1.21188	0.0344861	-0.658557	0.867767	0.195937
P01106	MYC	293	S	TRUE	FALSE	TRUE	TRUE	FALSE	FALSE	FALSE	1.1429	0.338838	0.284008	1.53798	0.0344861	-0.658557	0.588583	0.304638
P10316	1A69	352	S	TRUE	FALSE	FALSE	TRUE	FALSE	FALSE	FALSE	-2.43184	-1.71497	-2.64396	-1.27593	0.149232	-2.2074	-2.26359	-1.11137
P10316	1A69	356	S	TRUE	TRUE	TRUE	TRUE	FALSE	TRUE	FALSE	-4.40956	-3.33608	-4.35739	0.0351104	-0.993574	-0.698255	-4.03434	-0.55224
P10316	1A69	359	S	TRUE	FALSE	FALSE	FALSE	FALSE	FALSE	FALSE	-0.283477	0.68065	0.00937559	1.57554	0.845598	1.16454	0.135516	1.19523
P02545	LMNA	66	S	TRUE	FALSE	FALSE	TRUE	FALSE	TRUE	TRUE	-2.52216	-2.77495	-2.35854	-2.93935	-3.61055	-2.93951	-2.55188	-3.16314
P02545	LMNA	390	S	TRUE	FALSE	FALSE	FALSE	FALSE	FALSE	FALSE	6.02128	4.72134	6.47084	6.11276	5.17424	5.47157	5.73782	5.58619
P02545	LMNA	392	S	TRUE	FALSE	FALSE	FALSE	FALSE	FALSE	FALSE	4.75866	3.30803	5.377	4.76509	4.09096	3.85257	4.48123	4.23621
P02545	LMNA	458	S	TRUE	FALSE	FALSE	TRUE	FALSE	FALSE	TRUE	-2.69499	-3.65842	-3.35277	-2.31604	-2.85652	-3.82717	-3.23539	-2.99991
P02545	LMNA	12	S	TRUE	FALSE	FALSE	FALSE	FALSE	FALSE	FALSE	-0.473469	-0.313624	-0.223975	-0.137235	-0.5788	-0.0684543	-0.337023	-0.261496
P02545	LMNA	22	S	TRUE	FALSE	FALSE	FALSE	FALSE	FALSE	FALSE	4.31186	4.64515	4.49669	4.76037	-0.993948	-2.72234	4.48457	0.348026
P02545	LMNA	628	S	TRUE	FALSE	TRUE	FALSE	FALSE	FALSE	FALSE	0.984466	1.29893	-0.133476	0.395665	0.435399	-0.547115	0.716638	0.0946495
P02545	LMNA	632	S	TRUE	TRUE	FALSE	FALSE	FALSE	TRUE	FALSE	-1.06621	0.22945	-1.03518	-0.040567	-0.213259	3.04786	-0.623981	0.931346
P02545	LMNA	636	S	TRUE	FALSE	FALSE	FALSE	TRUE	FALSE	TRUE	-0.233885	1.28965	1.13691	0.297423	1.14468	1.8464	0.730892	1.09617
P02686	MBP	40	S	TRUE	FALSE	TRUE	FALSE	TRUE	TRUE	TRUE	-0.220311	1.40346	-0.620663	-4.25623	-3.39748	-3.89007	0.187494	-3.84792
P02751	FINC	2384	S	TRUE	FALSE	TRUE	TRUE	FALSE	FALSE	TRUE	-1.29934	-0.300807	-1.28263	-0.815974	-0.863484	0.306104	-0.960929	-0.457785
P04049	RAF1	642	S	TRUE	TRUE	TRUE	TRUE	FALSE	FALSE	TRUE	-4.29193	-4.14707	-4.13964	-0.571555	-0.367323	0.975523	-4.19288	0.0122151
P04049	RAF1	43	S	TRUE	FALSE	TRUE	FALSE	TRUE	TRUE	TRUE	0.197723	2.2692	-0.255977	-4.22603	-4.0218	-4.87594	0.736981	-4.37459
P04049	RAF1	621	S	TRUE	FALSE	FALSE	FALSE	FALSE	FALSE	FALSE	2.58185	2.77066	2.00173	2.05718	2.54816	2.89609	2.45142	2.50048
P04049	RAF1	259	S	TRUE	FALSE	FALSE	FALSE	FALSE	FALSE	FALSE	2.16832	1.72939	1.73545	2.24295	1.98248	2.28402	1.87772	2.16982
P04075	ALDOA	39	S	TRUE	FALSE	TRUE	FALSE	FALSE	FALSE	TRUE	-1.78573	-0.875336	-0.825256	-1.78505	-1.40713	-0.364579	-1.16211	-1.18559
P04075	ALDOA	46	S	TRUE	TRUE	FALSE	FALSE	TRUE	TRUE	FALSE	-1.69604	-1.11473	-0.6563	-1.04741	-2.39852	-0.765325	-1.15569	-1.40375
P04183	KITH	231	S	TRUE	FALSE	FALSE	FALSE	FALSE	TRUE	FALSE	0.332392	0.860237	0.276427	-0.104235	-0.827187	0.274161	0.489685	-0.219087
P04183	KITH	13	S	TRUE	FALSE	FALSE	FALSE	FALSE	FALSE	TRUE	3.84137	1.19939	2.80181	1.36473	1.75982	2.75598	2.61419	1.96018
P04406	G3P	83	S	TRUE	FALSE	FALSE	FALSE	FALSE	FALSE	FALSE	0.216815	1.6078	0.625212	1.47309	1.3434	2.13222	0.816611	1.64957
P04406	G3P	241	S	TRUE	TRUE	FALSE	FALSE	TRUE	FALSE	FALSE	-1.23384	-0.334946	-0.985308	-0.453213	-0.6241	0.240611	-0.851364	-0.278901
P04637	P53	315	S	TRUE	FALSE	FALSE	TRUE	FALSE	FALSE	FALSE	0.378057	0.609302	0.779789	-0.297557	0.481986	0.720394	0.589049	0.301608
P04637	P53	392	S	TRUE	FALSE	TRUE	FALSE	TRUE	TRUE	TRUE	-1.67165	-3.48249	-1.62017	-2.51315	-2.92531	-4.42757	-2.2581	-3.28868
P04792	HSPB1	199	S	TRUE	FALSE	FALSE	TRUE	FALSE	FALSE	FALSE	-3.79625	-3.42981	-3.56832	-2.64689	-3.52276	-3.39005	-3.59813	-3.18657
P04792	HSPB1	15	S	TRUE	FALSE	FALSE	FALSE	FALSE	FALSE	FALSE	0.954096	1.50257	0.289745	0.976307	1.70895	1.93009	0.91547	1.53845
P04792	HSPB1	82	S	TRUE	FALSE	FALSE	FALSE	FALSE	FALSE	FALSE	7.91756	8.05873	6.08405	8.73195	7.69979	-2.47119	7.35345	4.65352
P04920	B3A2	243	S	TRUE	TRUE	FALSE	TRUE	FALSE	TRUE	FALSE	-1.53271	-1.37937	-2.34173	-2.43659	-2.80413	-1.61447	-1.75127	-2.28506
P04920	B3A2	443	S	TRUE	TRUE	FALSE	TRUE	FALSE	FALSE	TRUE	-0.871466	-0.41606	-1.12132	0.931562	0.89336	0.865327	-0.80295	0.89675
P04920	B3A2	446	S	TRUE	TRUE	FALSE	TRUE	FALSE	FALSE	TRUE	-0.698199	-0.41606	-0.631869	0.931562	0.89336	-1.27256	-0.582042	0.184121
P04920	B3A2	449	S	TRUE	TRUE	FALSE	TRUE	FALSE	FALSE	TRUE	0.692056	-0.41606	-0.163093	0.931562	0.89336	0.90598	0.0376343	0.910301
P04920	B3A2	132	S	TRUE	FALSE	FALSE	FALSE	FALSE	TRUE	TRUE	-0.501441	-1.17544	-0.50176	-0.545406	0.787744	-0.0781064	-0.726213	0.0547438
P04920	B3A2	173	S	TRUE	TRUE	TRUE	TRUE	TRUE	FALSE	FALSE	-4.6981	-3.87945	-4.65157	-0.385439	-0.169514	0.361536	-4.4097	-0.0644723
P05114	HMGN1	86	S	TRUE	FALSE	TRUE	TRUE	FALSE	FALSE	FALSE	-4.39832	-4.64021	-3.78937	-5.30829	-3.34814	-3.17996	-4.27597	-3.94546
P05114	HMGN1	89	S	TRUE	FALSE	FALSE	FALSE	FALSE	FALSE	FALSE	-1.72315	-1.30604	-2.16525	-1.7641	-1.45603	-1.97015	-1.73148	-1.73009
P05114	HMGN1	99	S	TRUE	FALSE	FALSE	FALSE	FALSE	TRUE	TRUE	1.15701	1.82237	0.290429	1.49312	1.36045	-0.541394	1.08993	0.770723
P05387	RLA2	102	S	TRUE	FALSE	FALSE	TRUE	TRUE	FALSE	FALSE	2.4674	2.42415	1.96225	1.96633	2.01637	3.15505	2.2846	2.37925
P05387	RLA2	105	S	TRUE	FALSE	FALSE	FALSE	FALSE	FALSE	FALSE	5.88239	6.43614	4.3365	5.32747	5.71978	6.28298	5.55167	5.77674
P05387	RLA2	16	S	TRUE	FALSE	TRUE	FALSE	TRUE	FALSE	FALSE	2.35715	0.857323	0.892057	2.53365	2.73033	3.15743	1.36884	2.80714
P05387	RLA2	17	S	TRUE	FALSE	FALSE	FALSE	FALSE	FALSE	TRUE	2.642	3.05888	0.753127	2.63992	2.97441	2.95617	2.15133	2.85684
P05412	JUN	63	S	TRUE	FALSE	TRUE	FALSE	FALSE	FALSE	TRUE	-2.14701	-2.18673	-1.63988	-0.937354	0.040763	0.689989	-1.99121	-0.0688672
P05412	JUN	73	S	TRUE	FALSE	FALSE	FALSE	FALSE	FALSE	TRUE	0.68091	0.606307	0.984313	1.1762	0.42564	-0.511386	0.757176	0.363486
P05412	JUN	243	S	TRUE	FALSE	FALSE	FALSE	TRUE	TRUE	FALSE	0.372309	-1.71339	-0.566928	-1.87002	-1.93734	-1.04105	-0.636001	-1.61614
P05455	LA	366	S	TRUE	FALSE	FALSE	FALSE	FALSE	FALSE	FALSE	5.59059	4.91179	5.66001	6.42289	5.29776	4.76784	5.38746	5.49616
P06400	RB	608	S	TRUE	TRUE	TRUE	FALSE	FALSE	FALSE	FALSE	0.660414	-0.280819	0.677454	2.24873	2.26504	2.52926	0.35235	2.34767
P06400	RB	612	S	TRUE	TRUE	TRUE	FALSE	FALSE	FALSE	FALSE	0.520726	1.5899	0.677454	2.24873	2.26504	2.52926	0.929359	2.34767
P06400	RB	807	S	TRUE	FALSE	FALSE	FALSE	FALSE	FALSE	FALSE	-0.264058	2.21605	0.789375	0.336421	1.56655	2.45649	0.91379	1.45315
P06400	RB	811	S	TRUE	FALSE	TRUE	FALSE	FALSE	TRUE	FALSE	-2.85718	-4.65114	-3.91469	-1.85726	-2.68543	-1.80037	-3.80767	-2.11435
P06400	RB	37	S	TRUE	FALSE	FALSE	FALSE	FALSE	FALSE	FALSE	3.61779	3.49171	3.43018	3.899	3.23793	4.27687	3.51323	3.8046
P06400	RB	795	S	TRUE	FALSE	FALSE	TRUE	FALSE	FALSE	FALSE	-3.37553	-2.00802	0.521739	-2.70903	-0.979858	-1.81868	-1.6206	-1.83586
P06400	RB	249	S	TRUE	FALSE	FALSE	FALSE	FALSE	FALSE	FALSE	-0.734615	0.516874	-0.0121366	0.404569	0.705709	0.690451	-0.0766258	0.600243
P06454	PTMA	2	S	TRUE	FALSE	FALSE	FALSE	FALSE	FALSE	TRUE	3.27712	4.65773	-0.577494	3.09756	-1.45189	0.182048	2.45245	0.609239
P06454	PTMA	9	S	TRUE	FALSE	FALSE	TRUE	FALSE	FALSE	FALSE	1.54103	1.11098	1.50618	1.73373	1.71437	1.82968	1.38607	1.75926
P06733	ENOA	419	S	TRUE	TRUE	FALSE	TRUE	FALSE	FALSE	FALSE	-1.29222	-1.56999	-1.49818	-3.12612	-2.23498	-1.73097	-1.45346	-2.36402
P06733	ENOA	263	S	TRUE	FALSE	TRUE	FALSE	TRUE	FALSE	TRUE	-0.865571	-0.536656	-0.0664623	-1.52553	-1.01948	-0.04617	-0.489563	-0.863725
P06733	ENOA	272	S	TRUE	FALSE	FALSE	FALSE	FALSE	FALSE	TRUE	-2.21571	-2.62505	-2.58494	-2.27876	-2.44464	-0.593864	-2.47523	-1.77242
P06748	NPM	125	S	TRUE	FALSE	FALSE	FALSE	FALSE	FALSE	FALSE	7.38092	7.71823	-1.35405	6.88361	7.2966	7.92915	4.5817	7.36979
P06748	NPM	137	S	TRUE	FALSE	FALSE	FALSE	FALSE	FALSE	FALSE	-0.22405	1.07767	-0.182111	0.547291	0.705573	0.785961	0.223837	0.679608
P06748	NPM	139	S	TRUE	FALSE	FALSE	FALSE	FALSE	FALSE	FALSE	0.526706	0.12738	0.777661	0.468147	0.239464	0.737785	0.477249	0.481799
P06748	NPM	70	S	TRUE	FALSE	FALSE	FALSE	FALSE	FALSE	FALSE	-1.09266	1.58433	-1.77634	-0.486133	1.00138	0.572374	-0.428225	0.362539
P06748	NPM	243	S	TRUE	FALSE	FALSE	FALSE	FALSE	FALSE	FALSE	-0.648993	0.409116	-0.010922	0.350919	0.498466	0.771015	-0.0835997	0.540133
P06748	NPM	4	S	TRUE	FALSE	FALSE	FALSE	FALSE	FALSE	FALSE	3.18282	3.43225	1.98263	2.57662	2.367	2.96242	2.8659	2.63535
P06748	NPM	10	S	TRUE	FALSE	FALSE	FALSE	FALSE	FALSE	TRUE	2.31072	2.61558	1.30706	1.66128	3.01834	2.80931	2.07779	2.49631
P06748	NPM	254	S	TRUE	FALSE	FALSE	TRUE	FALSE	FALSE	FALSE	0.550533	1.69446	0.388257	0.817772	1.11138	2.00175	0.877749	1.3103
P06748	NPM	227	S	TRUE	TRUE	FALSE	TRUE	FALSE	FALSE	FALSE	0.854264	1.27069	1.51937	-3.91377	-1.43882	-0.912553	1.21477	-2.08838
P07199	CENPB	156	S	TRUE	FALSE	FALSE	FALSE	FALSE	FALSE	TRUE	1.03957	1.45464	0.448129	0.289912	0.0433523	-0.67642	0.98078	-0.114385
P07437	TBB5	75	S	TRUE	FALSE	FALSE	FALSE	FALSE	FALSE	FALSE	-2.2964	-1.20807	-1.34515	-2.90978	-1.20083	-1.43833	-1.61654	-1.84965
P07437	TBB5	40	S	TRUE	FALSE	FALSE	FALSE	FALSE	FALSE	TRUE	-0.194076	-0.388423	-0.476462	-1.0231	-0.189187	1.21422	-0.352987	0.000642636
P07437	TBB5	115	S	TRUE	FALSE	FALSE	TRUE	FALSE	FALSE	TRUE	-1.41386	-1.31278	-1.47742	-1.92972	-1.71774	-1.89714	-1.40135	-1.8482
P07437	TBB5	172	S	TRUE	FALSE	FALSE	FALSE	FALSE	FALSE	FALSE	-0.937345	-0.932205	-1.19185	-2.02097	-0.391307	-0.283226	-1.02047	-0.898501
P07437	TBB5	95	S	TRUE	TRUE	TRUE	TRUE	FALSE	FALSE	TRUE	-5.08773	-4.12356	-4.02061	-2.24285	-0.0702649	-0.500931	-4.41063	-0.938015
P07814	SYEP	886	S	TRUE	FALSE	FALSE	FALSE	FALSE	TRUE	FALSE	3.09096	3.62478	3.11911	4.29677	2.98864	0.101	3.27828	2.46214
P07900	HS90A	231	S	TRUE	FALSE	FALSE	FALSE	FALSE	FALSE	FALSE	-1.24601	-0.457551	-3.05747	-3.74537	-1.38329	-0.893734	-1.58701	-2.00746
P07900	HS90A	263	S	TRUE	FALSE	FALSE	FALSE	FALSE	FALSE	FALSE	3.25065	5.38735	2.86824	5.54728	5.76092	5.33966	3.83541	5.54929
P07900	HS90A	476	S	TRUE	TRUE	FALSE	FALSE	FALSE	FALSE	FALSE	-0.698516	-0.864659	-1.8496	-0.513382	-0.244699	-0.563528	-1.13759	-0.440536
P07910	HNRPC	233	S	TRUE	FALSE	FALSE	FALSE	FALSE	FALSE	FALSE	-0.324966	-3.10385	-3.76067	-5.93396	-2.53718	-2.77853	-2.3965	-3.74989
P07948	LYN	13	S	TRUE	FALSE	TRUE	TRUE	FALSE	FALSE	FALSE	-2.54392	-1.62718	-1.88961	-1.82117	-1.7483	-2.82753	-2.02024	-2.13233
P08047	SP1	7	S	TRUE	FALSE	FALSE	FALSE	FALSE	FALSE	TRUE	-1.32853	-1.1035	-1.91811	-0.542685	-1.01274	0.075912	-1.45005	-0.493172
P08238	HS90B	226	S	TRUE	FALSE	FALSE	FALSE	FALSE	FALSE	FALSE	2.08893	1.81526	-0.296959	1.25528	1.70459	1.52721	1.20241	1.49569
P08238	HS90B	255	S	TRUE	FALSE	FALSE	FALSE	FALSE	FALSE	FALSE	1.33819	4.02823	0.208994	2.71155	3.41977	2.38315	1.85847	2.83816
P08238	HS90B	261	S	TRUE	TRUE	FALSE	TRUE	TRUE	FALSE	FALSE	0.733802	1.01383	0.00232979	-0.726291	0.71036	-3.39507	0.583321	-1.137
P08238	HS90B	452	S	TRUE	FALSE	FALSE	FALSE	FALSE	FALSE	FALSE	-0.161567	-0.445998	1.001	0.0638185	-0.623895	0.0546391	0.131144	-0.168479
P08559	ODPA	232	S	TRUE	FALSE	FALSE	FALSE	FALSE	FALSE	FALSE	1.26124	1.11152	0.213836	1.69472	0.980271	1.05438	0.862199	1.24312
P08559	ODPA	293	S	TRUE	FALSE	TRUE	FALSE	FALSE	FALSE	TRUE	4.03463	1.68446	4.18967	4.4971	3.53158	0.754222	3.30292	2.92763
P08559	ODPA	300	S	TRUE	FALSE	TRUE	TRUE	FALSE	FALSE	TRUE	0.97354	2.66466	1.03561	2.27553	0.547566	0.651834	1.55793	1.15831
P08567	PLEK	117	S	TRUE	FALSE	FALSE	FALSE	FALSE	TRUE	TRUE	-1.38602	-2.23323	-3.00969	-2.31248	-1.65381	0.0878491	-2.20964	-1.29281
P08621	RU17	410	S	TRUE	TRUE	FALSE	FALSE	FALSE	FALSE	TRUE	-2.44407	-1.17338	-1.40948	-0.0902627	-0.593474	-0.752226	-1.67564	-0.478654
P08621	RU17	320	S	TRUE	FALSE	TRUE	FALSE	FALSE	TRUE	TRUE	1.52059	3.13124	2.17765	1.67659	1.86254	1.36268	2.27649	1.63394
P08621	RU17	226	S	TRUE	FALSE	FALSE	FALSE	FALSE	FALSE	FALSE	2.52141	2.85875	2.53192	3.76295	2.79495	3.05786	2.63736	3.20525
P08651	NFIC	323	S	TRUE	FALSE	FALSE	FALSE	FALSE	FALSE	FALSE	1.72757	3.11633	2.19891	2.99278	2.62356	2.45438	2.3476	2.69024
P08651	NFIC	333	S	TRUE	FALSE	TRUE	TRUE	FALSE	FALSE	FALSE	-0.212111	-1.56219	0.462653	0.809594	-0.630483	-0.357602	-0.437215	-0.0594969
P08651	NFIC	339	S	TRUE	FALSE	FALSE	TRUE	FALSE	FALSE	FALSE	-1.54528	-0.147627	-0.756046	0.49591	-0.203748	-0.264577	-0.816319	0.00919476
P08670	VIME	459	S	TRUE	FALSE	FALSE	FALSE	FALSE	FALSE	FALSE	-0.428764	-0.992459	1.07675	0.529344	0.245661	0.23917	-0.114826	0.338058
P08670	VIME	214	S	TRUE	FALSE	FALSE	FALSE	FALSE	TRUE	TRUE	-1.2696	-2.64494	-0.242445	-1.88112	-2.12582	-1.5202	-1.38566	-1.84238
P08670	VIME	430	S	TRUE	FALSE	FALSE	FALSE	FALSE	FALSE	TRUE	0.837506	-0.30224	1.97352	0.648111	0.356805	-0.727645	0.836262	0.0924238
P08670	VIME	144	S	TRUE	FALSE	FALSE	FALSE	FALSE	FALSE	FALSE	-1.78151	-2.63407	-1.18798	-2.39749	-2.36161	-2.54482	-1.86786	-2.43464
P08670	VIME	412	S	TRUE	FALSE	TRUE	FALSE	TRUE	TRUE	TRUE	-0.641782	2.66678	-0.48363	-3.54864	-4.33027	-4.42593	0.513789	-4.10162
P08670	VIME	419	S	TRUE	FALSE	TRUE	FALSE	TRUE	FALSE	FALSE	1.21841	0.112168	-0.461114	-0.100753	1.16184	1.0458	0.289822	0.702296
P08670	VIME	72	S	TRUE	FALSE	FALSE	FALSE	FALSE	FALSE	FALSE	0.891058	-0.42985	0.622068	1.69607	0.071025	0.316973	0.361092	0.694689
P08670	VIME	73	S	TRUE	FALSE	FALSE	FALSE	FALSE	FALSE	FALSE	3.32438	1.8242	3.60742	2.69993	2.10456	3.2389	2.91867	2.68113
P08670	VIME	55	S	TRUE	TRUE	FALSE	TRUE	FALSE	TRUE	FALSE	4.1241	3.76681	2.6435	-0.654578	-1.0129	-1.91255	3.51147	-1.19334
P08670	VIME	56	S	TRUE	FALSE	TRUE	FALSE	FALSE	FALSE	FALSE	3.84581	1.64318	4.95606	5.06195	4.70735	5.31663	3.48168	5.02864
P08670	VIME	39	S	TRUE	FALSE	FALSE	FALSE	FALSE	FALSE	FALSE	2.93148	1.5148	2.89424	2.88639	0.861141	2.61859	2.44684	2.12204
P08670	VIME	42	S	TRUE	FALSE	FALSE	FALSE	FALSE	TRUE	FALSE	0.458023	0.565647	1.1601	0.57828	0.418949	0.748968	0.727922	0.582066
P08708	RS17	113	S	TRUE	FALSE	FALSE	FALSE	FALSE	FALSE	FALSE	2.88256	2.59881	0.764867	2.20273	2.39591	1.87907	2.08208	2.15924
P09234	RU1C	17	S	TRUE	TRUE	FALSE	TRUE	FALSE	FALSE	FALSE	0.758156	0.821291	-0.990654	-0.171336	0.650733	0.970881	0.196264	0.483426
P09496	CLCA	105	S	TRUE	FALSE	TRUE	FALSE	FALSE	TRUE	TRUE	-3.50235	-4.40738	-4.88882	-3.82197	-4.34151	-4.17794	-4.26618	-4.11381
P09601	HMOX1	229	S	TRUE	TRUE	TRUE	TRUE	FALSE	FALSE	FALSE	-3.81685	-3.40977	-4.23975	-2.41726	-2.12232	-2.03542	-3.82212	-2.19167
P09651	ROA1	338	S	TRUE	FALSE	TRUE	FALSE	FALSE	TRUE	TRUE	0.591335	0.788663	0.0911997	0.32427	-0.793788	-2.42941	0.490399	-0.96631
P09651	ROA1	368	S	TRUE	TRUE	FALSE	FALSE	FALSE	TRUE	FALSE	-3.76835	-1.46319	-3.04719	-2.92824	-0.760803	0.126364	-2.75958	-1.18756
P09651	ROA1	4	S	TRUE	FALSE	FALSE	FALSE	FALSE	FALSE	FALSE	6.64368	-1.02494	1.19112	0.810226	-0.0305575	2.64286	2.26995	1.14084
P09651	ROA1	6	S	TRUE	FALSE	FALSE	FALSE	FALSE	FALSE	FALSE	4.97885	5.004	4.80204	5.81048	5.30227	5.39446	4.9283	5.5024
P09651	ROA1	199	S	TRUE	FALSE	FALSE	TRUE	TRUE	FALSE	FALSE	-2.88844	-1.77644	-1.69045	-2.27541	-2.65286	-2.57848	-2.11845	-2.50225
P09651	ROA1	2	S	TRUE	FALSE	TRUE	TRUE	FALSE	TRUE	FALSE	0.6613	-0.308157	-0.713208	1.10004	-0.683523	-0.16402	-0.120022	0.084166
P09874	PARP1	782	S	TRUE	TRUE	FALSE	FALSE	FALSE	TRUE	FALSE	-0.824675	-1.95622	-1.13054	-0.885748	-1.11341	-2.1207	-1.30381	-1.37328
P09884	DPOLA	209	S	TRUE	FALSE	FALSE	FALSE	FALSE	FALSE	TRUE	-0.713318	0.0095053	-1.11038	-1.15154	-0.494506	-1.1046	-0.604732	-0.916883
P09884	DPOLA	186	S	TRUE	FALSE	FALSE	FALSE	FALSE	FALSE	FALSE	1.67576	1.76261	1.68816	1.0788	2.29549	1.9506	1.70884	1.77497
P0C1Z6	TFPT	252	S	TRUE	FALSE	FALSE	FALSE	TRUE	FALSE	FALSE	-0.378973	0.0914523	-2.02674	-0.950024	0.0132465	0.430091	-0.771421	-0.168896
P0C1Z6	TFPT	180	S	TRUE	FALSE	TRUE	FALSE	FALSE	FALSE	TRUE	-1.19738	-0.1794	0.0896522	1.17891	0.73966	0.365855	-0.429041	0.761475
P62987	RL40	65	S	TRUE	TRUE	FALSE	FALSE	FALSE	FALSE	TRUE	-0.0152882	-0.285455	1.168	0.460433	0.871499	-0.172241	0.289084	0.386564
P10073	ZSC22	9	S	TRUE	FALSE	TRUE	TRUE	FALSE	FALSE	FALSE	-2.24273	-2.70265	-3.44436	-3.67676	-2.7098	-2.49515	-2.79658	-2.96057
P10074	ZBT48	171	S	TRUE	FALSE	FALSE	TRUE	FALSE	FALSE	FALSE	-1.44059	-1.93914	-1.86331	-0.919707	-2.52726	-2.10062	-1.74768	-1.8492
P10074	ZBT48	179	S	TRUE	FALSE	FALSE	TRUE	FALSE	FALSE	FALSE	-1.44059	-1.93914	-1.2217	-0.919707	-2.52726	-2.10062	-1.53381	-1.8492
P10244	MYBB	452	S	TRUE	FALSE	FALSE	TRUE	FALSE	FALSE	TRUE	-1.23359	0.00217817	0.103087	-0.707491	-0.345762	-0.853415	-0.376108	-0.635556
P16402	H13	37	S	TRUE	FALSE	FALSE	FALSE	FALSE	FALSE	FALSE	2.46812	1.17643	3.5408	2.7405	1.9882	2.53819	2.39512	2.4223
P10412	H14	2	S	TRUE	FALSE	FALSE	FALSE	FALSE	FALSE	FALSE	3.09784	-0.0891413	3.14258	3.00336	2.59134	2.578	2.05042	2.72423
P10636	TAU	519	S	TRUE	TRUE	TRUE	TRUE	TRUE	FALSE	FALSE	-4.87925	-4.04401	-3.53752	-1.17514	-0.706099	-0.779224	-4.15359	-0.886821
P10636	TAU	713	S	TRUE	FALSE	FALSE	TRUE	FALSE	FALSE	TRUE	-1.32646	-2.00419	-0.606167	-1.24589	-2.32335	-2.20094	-1.31227	-1.92339
P10636	TAU	717	S	TRUE	FALSE	FALSE	TRUE	FALSE	FALSE	TRUE	-1.32646	-2.00419	-0.619642	-1.24589	-2.32335	-2.26655	-1.31676	-1.94526
P10644	KAP0	83	S	TRUE	FALSE	FALSE	FALSE	FALSE	FALSE	FALSE	1.96508	3.5225	2.35572	2.97257	3.22078	2.93319	2.61443	3.04218
P10809	CH60	70	S	TRUE	FALSE	FALSE	FALSE	FALSE	FALSE	FALSE	2.624	2.33069	2.22906	2.42276	2.83753	3.14354	2.39458	2.80127
P11142	HSP7C	2	S	TRUE	FALSE	TRUE	FALSE	TRUE	FALSE	TRUE	1.91362	-1.04915	-1.99532	0.597544	-0.521741	-0.864605	-0.376952	-0.262934
P11171	41	188	S	TRUE	TRUE	FALSE	FALSE	TRUE	TRUE	TRUE	-2.27172	-1.83284	-2.51924	-4.0997	-3.97126	-3.6354	-2.20793	-3.90212
P11171	41	85	S	TRUE	FALSE	TRUE	TRUE	FALSE	TRUE	FALSE	1.20113	-0.629722	1.77073	0.447214	-0.798195	-0.274837	0.780711	-0.208606
P11171	41	709	S	TRUE	FALSE	FALSE	FALSE	FALSE	TRUE	FALSE	2.61232	0.898597	1.05608	2.39004	1.82215	0.539159	1.52233	1.58378
P11171	41	712	S	TRUE	FALSE	FALSE	FALSE	FALSE	TRUE	FALSE	-1.00101	-1.33878	-0.961027	-0.444671	-0.951181	-1.56929	-1.10027	-0.988382
P11172	UMPS	214	S	TRUE	TRUE	FALSE	TRUE	FALSE	TRUE	FALSE	-1.12478	-0.471934	-1.77487	-1.34587	-0.61127	-0.293359	-1.12386	-0.750167
P11274	BCR	459	S	TRUE	FALSE	TRUE	FALSE	FALSE	FALSE	FALSE	-0.565609	-1.23888	-0.694271	-0.679671	-1.18368	-0.836539	-0.832921	-0.899962
P11274	BCR	1264	S	TRUE	FALSE	FALSE	TRUE	FALSE	FALSE	TRUE	-3.32265	-2.6648	-3.49596	-2.04003	-2.65068	-2.16275	-3.16114	-2.28449
P11387	TOP1	2	S	TRUE	FALSE	TRUE	TRUE	FALSE	FALSE	FALSE	-0.846535	1.3359	0.856391	-0.783191	-0.252723	-0.446825	0.448586	-0.494247
P11387	TOP1	10	S	TRUE	FALSE	FALSE	FALSE	FALSE	FALSE	FALSE	4.29354	4.94788	5.09758	4.22057	5.2637	6.86908	4.77967	5.45112
P11388	TOP2A	1106	S	TRUE	FALSE	FALSE	FALSE	FALSE	FALSE	FALSE	3.0205	3.44844	2.2042	3.95493	3.91067	3.48894	2.89104	3.78484
P11388	TOP2A	1374	S	TRUE	FALSE	TRUE	FALSE	FALSE	FALSE	TRUE	-3.69781	-1.44609	-2.36903	-1.78626	-1.62007	-0.600674	-2.50431	-1.33566
P11388	TOP2A	1377	S	TRUE	FALSE	FALSE	FALSE	FALSE	FALSE	FALSE	1.89224	3.94509	2.30627	2.05683	3.51985	2.0867	2.71453	2.55446
P11388	TOP2A	1495	S	TRUE	FALSE	FALSE	TRUE	FALSE	FALSE	FALSE	-2.4226	-2.56743	-2.1476	-2.06238	-1.92859	-2.0505	-2.37921	-2.01382
P11388	TOP2A	1504	S	TRUE	FALSE	FALSE	TRUE	FALSE	FALSE	TRUE	-1.65442	-1.16962	-2.22325	-1.03464	-0.611079	-0.923769	-1.68243	-0.856496
P11388	TOP2A	1393	S	TRUE	FALSE	FALSE	FALSE	FALSE	FALSE	FALSE	4.38303	6.40617	4.7061	4.42537	6.09201	2.68765	5.1651	4.40168
P11388	TOP2A	1247	S	TRUE	FALSE	FALSE	FALSE	FALSE	FALSE	FALSE	2.12917	3.86438	2.67313	3.39323	3.64471	3.50327	2.88889	3.51374
P11388	TOP2A	1525	S	TRUE	FALSE	FALSE	FALSE	FALSE	FALSE	FALSE	4.45238	4.42852	2.7394	3.58694	4.60205	5.20582	3.87343	4.46494
P11388	TOP2A	1213	S	TRUE	FALSE	FALSE	FALSE	FALSE	FALSE	FALSE	-2.47678	-1.93935	-1.06718	-1.5806	-1.35153	-1.9722	-1.82777	-1.63478
P11388	TOP2A	4	S	TRUE	FALSE	FALSE	FALSE	FALSE	FALSE	FALSE	0.337931	0.404543	0.502151	0.798959	0.8195	2.12048	0.414875	1.24631
P11441	UBL4A	90	S	TRUE	FALSE	TRUE	FALSE	FALSE	FALSE	FALSE	-0.974582	-2.04085	-2.20143	-1.89917	-2.19629	-1.32921	-1.73896	-1.80822
P11532	DMD	3623	S	TRUE	FALSE	FALSE	FALSE	FALSE	FALSE	FALSE	-2.03158	-2.79245	-1.48994	-1.12561	-2.53031	-1.95333	-2.10465	-1.86975
P11717	MPRI	2409	S	TRUE	FALSE	FALSE	FALSE	FALSE	TRUE	FALSE	2.95271	3.30961	2.86952	3.29467	3.17675	3.37277	3.04395	3.2814
P11717	MPRI	2484	S	TRUE	FALSE	TRUE	FALSE	FALSE	FALSE	FALSE	2.84741	2.72926	1.95734	1.97813	2.07111	1.12783	2.51134	1.72569
P11831	SRF	224	S	TRUE	TRUE	FALSE	TRUE	FALSE	TRUE	FALSE	1.36065	0.756519	1.93154	0.94377	1.7681	1.20829	1.34957	1.30672
Q13310	PABP4	51	S	TRUE	FALSE	FALSE	FALSE	FALSE	FALSE	TRUE	-2.40554	-0.899561	-1.18356	-2.33704	-1.05846	-1.22417	-1.49622	-1.53989
P12268	IMDH2	416	S	TRUE	FALSE	FALSE	TRUE	FALSE	TRUE	FALSE	-2.27331	-1.73529	-2.57329	-1.2777	-1.70665	-1.82798	-2.19396	-1.60411
P12268	IMDH2	122	S	TRUE	FALSE	FALSE	FALSE	FALSE	FALSE	FALSE	-3.65368	-1.56016	-4.1065	-3.13329	-1.79994	-1.74859	-3.10678	-2.22727
P12268	IMDH2	160	S	TRUE	TRUE	TRUE	FALSE	FALSE	TRUE	FALSE	0.702936	-0.305102	-0.121228	0.387687	-0.628329	0.373245	0.0922023	0.0442008
P12270	TPR	2050	S	TRUE	FALSE	TRUE	TRUE	TRUE	FALSE	FALSE	-2.80964	-4.11412	-1.85377	1.01032	0.404413	2.1898	-2.92585	1.20151
P12270	TPR	1185	S	TRUE	FALSE	FALSE	TRUE	FALSE	FALSE	FALSE	-0.914695	0.832198	-0.077094	0.291652	0.543212	1.00605	-0.0531972	0.613638
P12270	TPR	379	S	TRUE	FALSE	TRUE	FALSE	FALSE	FALSE	FALSE	-1.01048	-2.06485	-0.918156	-0.941715	-0.608232	-1.38868	-1.33116	-0.979543
P12270	TPR	2155	S	TRUE	TRUE	TRUE	TRUE	FALSE	TRUE	FALSE	-3.00069	-3.87267	-4.00069	0.201221	-0.678192	-2.81205	-3.62469	-1.09634
P12755	SKI	432	S	TRUE	FALSE	TRUE	TRUE	FALSE	FALSE	TRUE	-2.43157	-2.73947	-3.16782	-1.79797	-1.61815	-1.60668	-2.77962	-1.67427
P12956	XRCC6	477	S	TRUE	FALSE	FALSE	TRUE	FALSE	FALSE	TRUE	-0.402154	-0.905418	-0.877107	-0.577851	-0.0567994	-0.269832	-0.728226	-0.301494
P12956	XRCC6	6	S	TRUE	FALSE	TRUE	TRUE	TRUE	FALSE	FALSE	-3.18111	-0.292963	-2.64779	-0.589886	0.0453774	1.25713	-2.04062	0.23754
P13051	UNG	23	S	TRUE	FALSE	FALSE	FALSE	FALSE	FALSE	FALSE	1.6428	1.70281	1.76549	2.21213	1.28793	2.56666	1.7037	2.02224
P13489	RINI	2	S	TRUE	FALSE	FALSE	TRUE	TRUE	FALSE	FALSE	-1.05806	-0.522115	-2.54321	-0.573117	-0.824328	1.64063	-1.37446	0.0810602
P13612	ITA4	1021	S	TRUE	FALSE	FALSE	TRUE	FALSE	TRUE	FALSE	-1.00469	-0.298717	-1.37931	-0.536032	-0.795473	-1.12262	-0.89424	-0.818042
P13639	EF2	595	S	TRUE	TRUE	TRUE	TRUE	FALSE	TRUE	FALSE	-2.94386	-3.03607	-4.81222	-0.870849	-0.595404	-1.8043	-3.59739	-1.09019
P13639	EF2	502	S	TRUE	FALSE	FALSE	TRUE	TRUE	FALSE	FALSE	-1.83756	-1.09627	-2.95969	-1.65364	-1.92448	-1.07586	-1.96451	-1.55133
P13796	PLSL	5	S	TRUE	FALSE	FALSE	FALSE	FALSE	FALSE	FALSE	-2.70919	-0.828161	-2.74806	-0.658668	-0.996871	-1.86292	-2.09514	-1.17282
P13796	PLSL	257	S	TRUE	TRUE	TRUE	TRUE	FALSE	FALSE	TRUE	-3.67078	-4.74568	-3.85255	0.000728715	-0.295054	0.809262	-4.08967	0.171645
P13796	PLSL	406	S	TRUE	FALSE	FALSE	TRUE	FALSE	FALSE	TRUE	-2.30243	-1.07918	-2.58569	-2.21253	-1.58352	-1.61231	-1.9891	-1.80279
P13798	ACPH	187	S	TRUE	FALSE	FALSE	TRUE	FALSE	FALSE	FALSE	0.180062	-1.03817	0.582805	0.123703	-0.860093	-0.274579	-0.0917681	-0.33699
P13861	KAP2	78	S	TRUE	FALSE	FALSE	FALSE	FALSE	FALSE	FALSE	4.06327	3.58917	3.11335	3.94156	4.061	3.90577	3.5886	3.96944
P13861	KAP2	80	S	TRUE	FALSE	FALSE	FALSE	FALSE	FALSE	FALSE	4.06327	3.58917	2.89652	3.94156	4.061	3.90577	3.51632	3.96944
P13861	KAP2	99	S	TRUE	FALSE	FALSE	FALSE	FALSE	FALSE	FALSE	4.26827	4.29154	5.0328	5.77359	4.4725	5.61275	4.53087	5.28628
P13994	CC130	40	S	TRUE	FALSE	FALSE	TRUE	FALSE	FALSE	FALSE	-2.22123	-3.45663	-0.084079	-1.64297	-2.9905	-3.32007	-1.92065	-2.65118
P13994	CC130	332	S	TRUE	FALSE	TRUE	FALSE	FALSE	FALSE	FALSE	0.374867	1.09499	0.527024	0.940477	0.778825	0.65035	0.665627	0.789884
P14317	HCLS1	275	S	TRUE	FALSE	FALSE	FALSE	FALSE	FALSE	FALSE	0.603996	2.48674	0.949084	1.74708	2.08699	3.0012	1.34661	2.27842
P14618	KPYM	37	S	TRUE	FALSE	FALSE	FALSE	FALSE	FALSE	FALSE	2.81267	2.30569	3.0747	2.64324	2.89731	3.49064	2.73102	3.0104
P14625	ENPL	306	S	TRUE	FALSE	FALSE	TRUE	FALSE	FALSE	FALSE	-0.673541	1.49768	-0.610727	0.838219	1.09674	1.95239	0.0711371	1.29579
P14866	HNRPL	52	S	TRUE	FALSE	TRUE	FALSE	TRUE	FALSE	FALSE	-0.3708	-0.984285	-1.41694	0.89393	-0.234417	-1.36161	-0.92401	-0.234034
P15056	BRAF	750	S	TRUE	TRUE	FALSE	TRUE	FALSE	FALSE	FALSE	0.576773	-0.896895	0.554144	-1.72464	-0.736203	-0.993134	0.0780074	-1.15132
P15056	BRAF	365	S	TRUE	TRUE	TRUE	TRUE	TRUE	FALSE	FALSE	-4.58563	-4.65566	-3.40576	4.28235	3.31263	3.49819	-4.21568	3.69773
P15056	BRAF	446	S	TRUE	FALSE	FALSE	FALSE	FALSE	FALSE	FALSE	3.32056	4.13742	2.08094	3.18335	3.77895	2.38512	3.17964	3.11581
P15056	BRAF	729	S	TRUE	FALSE	FALSE	FALSE	FALSE	FALSE	FALSE	0.923928	0.984281	0.732688	0.900302	0.861532	1.2883	0.880299	1.01671
P15408	FOSL2	200	S	TRUE	TRUE	FALSE	TRUE	FALSE	FALSE	FALSE	-2.66951	-1.35666	-1.34545	-1.02304	-1.47085	-1.61907	-1.79054	-1.37099
P15822	ZEP1	2327	S	TRUE	TRUE	FALSE	FALSE	FALSE	FALSE	FALSE	-2.52074	-2.50961	-3.68874	-2.75119	-3.27853	-2.39816	-2.90636	-2.80929
P15822	ZEP1	1735	S	TRUE	FALSE	FALSE	TRUE	FALSE	FALSE	FALSE	-1.89253	-3.13541	-1.71643	-1.06787	-3.58208	-1.94918	-2.24812	-2.19971
P15822	ZEP1	479	S	TRUE	FALSE	TRUE	TRUE	FALSE	FALSE	TRUE	-2.7373	-3.93455	-2.85531	-2.17163	-0.996162	-1.60107	-3.17572	-1.58962
P15822	ZEP1	1180	S	TRUE	FALSE	FALSE	TRUE	FALSE	FALSE	TRUE	-2.01971	-3.12034	-1.46582	-2.45435	-2.61745	-1.35133	-2.20196	-2.14104
P15880	RS2	264	S	TRUE	FALSE	TRUE	FALSE	FALSE	FALSE	TRUE	0.801777	0.705781	0.313348	0.636868	0.596138	-0.0711484	0.606969	0.387286
P15880	RS2	281	S	TRUE	FALSE	FALSE	FALSE	TRUE	FALSE	TRUE	-0.174353	0.806294	-1.32425	-0.185251	-0.0276559	-0.948611	-0.230771	-0.387173
P15884	ITF2	515	S	TRUE	FALSE	FALSE	TRUE	TRUE	TRUE	TRUE	0.442656	-0.0827787	-0.841914	-3.86968	-3.30811	-3.102	-0.160679	-3.4266
P15884	ITF2	318	S	TRUE	TRUE	TRUE	FALSE	FALSE	FALSE	TRUE	-1.02266	0.496243	-1.78716	-0.308853	-0.289396	-0.167581	-0.771193	-0.255277
P15923	TFE2	379	S	TRUE	FALSE	TRUE	FALSE	FALSE	FALSE	TRUE	1.83928	1.18465	1.6887	2.15043	1.75982	0.126836	1.57088	1.3457
P15923	TFE2	139	S	TRUE	TRUE	TRUE	TRUE	FALSE	TRUE	FALSE	-3.33275	-3.32665	-4.39811	-1.01795	-1.52766	-2.21771	-3.68584	-1.58777
P15924	DESP	2821	S	TRUE	FALSE	TRUE	FALSE	TRUE	TRUE	FALSE	-3.21489	-1.27753	-1.95244	-0.619851	-0.409393	-2.14986	-2.14829	-1.0597
P15924	DESP	2209	S	TRUE	FALSE	FALSE	TRUE	FALSE	FALSE	TRUE	-2.53262	-1.77854	-3.46495	-2.04736	-1.51957	-2.14152	-2.59204	-1.90282
P16104	H2AX	140	S	TRUE	TRUE	TRUE	FALSE	FALSE	FALSE	TRUE	-0.344999	0.998789	-1.1341	-2.63527	-0.400016	-1.52883	-0.160102	-1.52137
P16188	1A30	356	S	TRUE	FALSE	TRUE	FALSE	FALSE	TRUE	FALSE	-2.74349	-2.67065	-1.35035	-1.99878	-2.25967	-2.23704	-2.25483	-2.16516
P16188	1A30	359	S	TRUE	FALSE	TRUE	FALSE	FALSE	FALSE	FALSE	-0.00147738	-0.544379	0.0479449	0.688979	0.576309	0.942159	-0.16597	0.735816
P16333	NCK1	166	S	TRUE	FALSE	TRUE	FALSE	TRUE	FALSE	TRUE	0.771146	0.679833	-1.39544	0.137983	0.200632	1.20338	0.0185142	0.513999
P16402	H13	2	S	TRUE	FALSE	FALSE	FALSE	FALSE	FALSE	FALSE	2.9452	3.4666	2.42687	2.60929	2.62428	4.26895	2.94622	3.16751
P16403	H12	36	S	TRUE	FALSE	FALSE	FALSE	FALSE	FALSE	FALSE	2.46812	1.17643	3.5408	2.7405	1.9882	2.53819	2.39512	2.4223
P16403	H12	2	S	TRUE	FALSE	FALSE	FALSE	FALSE	FALSE	FALSE	2.65584	-5.00915	3.44966	4.61279	4.10324	3.53958	0.36545	4.0852
P16615	AT2A2	663	S	TRUE	TRUE	FALSE	FALSE	FALSE	FALSE	FALSE	1.23755	1.13245	0.747704	1.23535	1.33309	0.726643	1.03924	1.09836
P16949	STMN1	16	S	TRUE	FALSE	FALSE	FALSE	FALSE	FALSE	FALSE	0.269754	-0.0921152	0.0232828	-0.864093	-0.414808	0.642943	0.0669737	-0.211986
P16949	STMN1	25	S	TRUE	FALSE	FALSE	FALSE	FALSE	FALSE	FALSE	4.57822	5.23955	4.60827	4.86222	5.15329	5.22364	4.80868	5.07971
P16949	STMN1	46	S	TRUE	FALSE	TRUE	FALSE	FALSE	TRUE	FALSE	-2.67022	-2.0085	-1.83426	-1.75384	-2.54151	-2.62241	-2.17099	-2.30592
P16949	STMN1	38	S	TRUE	FALSE	FALSE	FALSE	FALSE	FALSE	FALSE	0.553358	2.86157	0.778091	1.24891	2.74783	2.55563	1.39767	2.18412
P16949	STMN1	63	S	TRUE	TRUE	FALSE	FALSE	FALSE	FALSE	TRUE	2.68292	3.01792	2.82333	-1.0038	2.53955	2.40521	2.84139	1.31365
P16989	YBOX3	79	S	TRUE	FALSE	TRUE	TRUE	FALSE	TRUE	FALSE	-0.676359	-0.50666	-1.60435	0.0227652	0.780813	0.7084	-0.929124	0.503993
P17026	ZNF22	42	S	TRUE	FALSE	TRUE	TRUE	FALSE	FALSE	FALSE	-1.93873	-3.40262	-1.91745	-1.8823	-2.30903	-1.89054	-2.4196	-2.02729
P17029	ZKSC1	208	S	TRUE	FALSE	TRUE	FALSE	FALSE	FALSE	FALSE	-0.40125	0.908486	-0.0133771	-0.0810428	0.369998	-4.31018	0.16462	-1.34041
P17029	ZKSC1	13	S	TRUE	FALSE	FALSE	TRUE	FALSE	FALSE	FALSE	-0.528252	0.309848	-0.220373	0.693349	0.207344	0.217743	-0.146259	0.372812
P17096	HMGA1	102	S	TRUE	FALSE	FALSE	FALSE	FALSE	FALSE	FALSE	5.98045	5.93239	4.84844	5.69737	5.11623	4.78743	5.58709	5.20034
P17096	HMGA1	103	S	TRUE	FALSE	FALSE	FALSE	FALSE	FALSE	FALSE	6.02996	5.93239	4.81109	5.69737	5.11431	4.78044	5.59114	5.19737
P17096	HMGA1	36	S	TRUE	FALSE	FALSE	FALSE	FALSE	FALSE	FALSE	-0.385074	0.367693	0.90459	1.15476	0.179012	-0.341069	0.295736	0.3309
P17096	HMGA1	44	S	TRUE	FALSE	FALSE	FALSE	FALSE	FALSE	FALSE	1.4936	3.17852	2.78228	0.688237	2.1463	3.83672	2.4848	2.22376
P17096	HMGA1	9	S	TRUE	FALSE	TRUE	FALSE	FALSE	FALSE	FALSE	-0.226998	-0.495554	0.679544	-0.422032	1.74041	3.36174	-0.014336	1.56004
P17181	INAR1	495	S	TRUE	FALSE	FALSE	FALSE	FALSE	FALSE	TRUE	-1.53168	-0.725251	-1.58574	-0.910087	-0.296418	0.879973	-1.28089	-0.108844
P17480	UBF1	484	S	TRUE	FALSE	FALSE	FALSE	FALSE	FALSE	FALSE	-1.07921	0.749567	-1.78453	-0.95279	0.298713	-0.188904	-0.704724	-0.280994
P17480	UBF1	638	S	TRUE	FALSE	FALSE	FALSE	FALSE	FALSE	FALSE	-1.99662	-0.974277	-2.63349	-2.44297	-1.78883	-2.2938	-1.86813	-2.1752
P17535	JUND	255	S	TRUE	FALSE	TRUE	FALSE	FALSE	FALSE	FALSE	1.44417	-0.994873	0.397298	0.210674	-0.168964	1.57109	0.282197	0.537598
P17535	JUND	259	S	TRUE	FALSE	TRUE	FALSE	FALSE	FALSE	FALSE	1.44417	0.937774	0.397298	0.210674	-0.168964	1.57109	0.926413	0.537598
P17706	PTN2	304	S	TRUE	FALSE	FALSE	TRUE	FALSE	FALSE	FALSE	-3.38355	-1.04983	-2.84097	-1.13544	-0.931176	-1.7091	-2.42478	-1.25857
P17812	PYRG1	574	S	TRUE	FALSE	FALSE	FALSE	FALSE	FALSE	FALSE	2.74723	1.05487	2.09982	1.38385	1.61922	2.33233	1.96731	1.77846
P17812	PYRG1	575	S	TRUE	FALSE	FALSE	FALSE	FALSE	FALSE	FALSE	3.09041	2.22606	2.57766	2.49813	2.59899	2.85266	2.63138	2.64993
P17812	PYRG1	562	S	TRUE	FALSE	FALSE	FALSE	FALSE	FALSE	FALSE	3.3978	4.24964	3.18681	2.74312	3.63641	3.69345	3.61142	3.35766
P17858	PFKAL	775	S	TRUE	FALSE	FALSE	FALSE	FALSE	FALSE	FALSE	-0.385168	-2.99966	-0.374278	-0.876619	-1.66854	-0.387068	-1.25304	-0.977408
P17861	XBP1	47	S	TRUE	FALSE	FALSE	FALSE	FALSE	FALSE	FALSE	-1.46157	-1.3597	-1.36541	-1.20754	-1.75576	-1.51402	-1.39556	-1.49244
P17980	PRS6A	9	S	TRUE	FALSE	FALSE	FALSE	FALSE	FALSE	FALSE	0.359453	0.453617	-0.790644	-0.571252	-0.246437	0.902704	0.0074755	0.0283386
P18031	PTN1	365	S	TRUE	TRUE	TRUE	FALSE	TRUE	FALSE	FALSE	0.67255	-0.202152	0.296388	0.222843	0.152914	2.15179	0.255595	0.842517
P18031	PTN1	378	S	TRUE	TRUE	FALSE	FALSE	FALSE	FALSE	FALSE	-3.4262	-1.97586	-3.01709	-2.92511	-2.1983	-1.79638	-2.80638	-2.3066
P18031	PTN1	50	S	TRUE	TRUE	TRUE	TRUE	FALSE	TRUE	FALSE	-4.80388	-4.80882	-4.2231	-1.00327	-2.31254	-1.48744	-4.61193	-1.60108
P18583	SON	1782	S	TRUE	FALSE	TRUE	FALSE	TRUE	TRUE	TRUE	0.945426	2.56776	0.928947	-4.47385	-3.9109	-3.60721	1.48071	-3.99732
P18583	SON	94	S	TRUE	TRUE	FALSE	TRUE	FALSE	FALSE	FALSE	-4.04396	-4.91331	-2.34711	-2.54229	-4.02774	-3.09343	-3.76813	-3.22115
P18583	SON	1697	S	TRUE	FALSE	FALSE	FALSE	FALSE	FALSE	FALSE	1.31037	1.81389	0.879681	0.950424	1.38195	2.14697	1.33465	1.49312
P18583	SON	2129	S	TRUE	TRUE	TRUE	TRUE	FALSE	FALSE	TRUE	-4.4644	-4.12042	-4.51142	3.22622	2.73661	3.73419	-4.36541	3.23234
P18583	SON	1556	S	TRUE	FALSE	FALSE	FALSE	TRUE	FALSE	FALSE	3.86138	3.61814	3.81565	2.87271	3.93182	3.80039	3.76506	3.53497
P18583	SON	160	S	TRUE	TRUE	FALSE	TRUE	TRUE	FALSE	FALSE	-3.48891	-2.2161	-3.30546	-2.12823	-2.32177	-2.9911	-3.00349	-2.48037
P18583	SON	2029	S	TRUE	FALSE	FALSE	FALSE	FALSE	FALSE	FALSE	1.20911	0.047967	1.11119	0.773634	0.647021	-5.52904	0.789422	-1.36946
P18583	SON	2031	S	TRUE	FALSE	FALSE	FALSE	FALSE	FALSE	FALSE	1.20911	0.146461	1.64541	0.773634	0.647021	-5.52904	1.00033	-1.36946
P18583	SON	2009	S	TRUE	FALSE	FALSE	FALSE	FALSE	FALSE	FALSE	0.356418	-1.32532	1.25206	0.613332	0.0931455	-1.40699	0.0943867	-0.233503
P18583	SON	2011	S	TRUE	FALSE	FALSE	FALSE	FALSE	FALSE	FALSE	0.356418	-1.32532	0.962396	0.613332	0.0931455	-1.40699	-0.00216901	-0.233503
P18583	SON	2013	S	TRUE	FALSE	FALSE	FALSE	FALSE	FALSE	FALSE	1.26984	0.819941	1.85175	1.52305	1.37014	0.937668	1.31384	1.27695
P18583	SON	1769	S	TRUE	FALSE	FALSE	FALSE	FALSE	FALSE	FALSE	-0.0205665	0.356084	0.321498	0.971453	0.200477	0.580293	0.219005	0.584074
P18583	SON	1952	S	TRUE	FALSE	TRUE	TRUE	FALSE	FALSE	TRUE	-3.11422	-1.14074	-3.0066	-2.39487	-1.46851	-0.8082	-2.42052	-1.55719
P18583	SON	152	S	TRUE	FALSE	FALSE	FALSE	FALSE	FALSE	TRUE	-1.39328	-0.110162	-1.37756	-1.59611	-0.269817	-1.88113	-0.960336	-1.24902
P18583	SON	154	S	TRUE	FALSE	FALSE	TRUE	FALSE	FALSE	TRUE	-1.76538	-0.110162	-3.14013	-1.01165	-1.45737	-0.27912	-1.67189	-0.916046
P18615	NELFE	251	S	TRUE	FALSE	FALSE	FALSE	FALSE	FALSE	FALSE	-0.215536	-0.632149	-0.528042	-0.387793	-0.691387	-0.843432	-0.458576	-0.640871
P18615	NELFE	115	S	TRUE	FALSE	FALSE	FALSE	FALSE	FALSE	FALSE	1.52923	2.18123	0.927526	2.63594	1.60274	1.78661	1.54599	2.00843
P18615	NELFE	51	S	TRUE	FALSE	FALSE	FALSE	FALSE	TRUE	FALSE	-0.228052	0.496449	0.183085	1.11869	0.337313	0.172305	0.150494	0.542769
P18615	NELFE	353	S	TRUE	FALSE	FALSE	FALSE	FALSE	FALSE	FALSE	-0.0553221	-0.426825	-1.05876	-0.696109	-0.194973	-0.918512	-0.513635	-0.603198
P18621	RL17	142	S	TRUE	FALSE	FALSE	FALSE	FALSE	FALSE	TRUE	-0.00407546	2.57111	0.401847	0.486992	1.52172	-0.314816	0.989628	0.564634
P18621	RL17	5	S	TRUE	FALSE	FALSE	TRUE	TRUE	FALSE	FALSE	-2.05801	-1.83323	-2.55151	-1.06303	-1.61434	-3.0899	-2.14758	-1.92242
P18669	PGAM1	14	S	TRUE	FALSE	FALSE	FALSE	FALSE	FALSE	FALSE	1.70808	0.933612	0.437982	0.00046642	0.0216749	-0.110097	1.02656	-0.0293187
P18754	RCC1	11	S	TRUE	FALSE	FALSE	FALSE	FALSE	FALSE	FALSE	4.92118	3.56226	4.07481	4.77525	4.37238	4.478	4.18608	4.54187
P18858	DNLI1	201	S	TRUE	TRUE	FALSE	TRUE	FALSE	FALSE	TRUE	-0.866803	-2.89178	-2.087	-1.84464	-1.84247	-2.07921	-1.94853	-1.92211
P18858	DNLI1	47	S	TRUE	FALSE	FALSE	TRUE	FALSE	FALSE	TRUE	-3.07142	-3.46956	-0.398739	-0.955671	-2.33353	-0.636615	-2.31324	-1.3086
P18858	DNLI1	51	S	TRUE	FALSE	FALSE	FALSE	FALSE	FALSE	TRUE	-3.07142	-3.46956	-0.0407628	-0.955671	0.509276	-0.49595	-2.19391	-0.314115
P18858	DNLI1	801	S	TRUE	TRUE	FALSE	FALSE	FALSE	TRUE	FALSE	-1.77634	-2.30063	-0.561655	-2.02844	-1.39942	-1.74895	-1.54621	-1.7256
P18858	DNLI1	141	S	TRUE	FALSE	FALSE	FALSE	FALSE	FALSE	FALSE	1.74347	1.48878	2.50458	2.44878	1.39596	1.24748	1.91227	1.69741
P18858	DNLI1	66	S	TRUE	FALSE	FALSE	FALSE	FALSE	FALSE	FALSE	0.288806	0.520535	-1.46406	1.11882	0.791742	-0.0348287	-0.21824	0.625246
P18858	DNLI1	76	S	TRUE	FALSE	FALSE	FALSE	FALSE	FALSE	FALSE	-1.35298	0.311166	-1.46406	0.0687195	0.679732	-0.252615	-0.835292	0.165279
P18887	XRCC1	241	S	TRUE	TRUE	FALSE	FALSE	FALSE	TRUE	TRUE	-1.30913	-0.832279	-2.56546	-1.70397	0.033131	1.60754	-1.56896	-0.0210996
P18887	XRCC1	226	S	TRUE	FALSE	FALSE	TRUE	FALSE	FALSE	FALSE	1.72572	2.52227	1.15487	1.76572	1.97221	1.87673	1.80095	1.87155
P18887	XRCC1	447	S	TRUE	FALSE	FALSE	FALSE	FALSE	FALSE	FALSE	3.62817	2.66979	3.1884	4.54722	3.20439	2.48174	3.16212	3.41111
P19338	NUCL	563	S	TRUE	FALSE	FALSE	FALSE	FALSE	FALSE	FALSE	6.93752	6.67386	7.34688	6.92923	6.33824	7.38495	6.98609	6.88414
P19338	NUCL	619	S	TRUE	FALSE	FALSE	FALSE	FALSE	FALSE	FALSE	0.538383	0.464223	0.210206	0.336999	0.429901	1.33463	0.404271	0.700509
P19338	NUCL	67	S	TRUE	FALSE	FALSE	FALSE	FALSE	FALSE	FALSE	4.34759	4.92092	3.55428	3.2325	4.32008	4.38713	4.27427	3.97991
P19419	ELK1	324	S	TRUE	FALSE	FALSE	TRUE	FALSE	TRUE	TRUE	-2.11589	-2.42908	-1.96084	-2.21836	-2.90198	-2.54123	-2.1686	-2.55385
P19525	E2AK2	83	S	TRUE	FALSE	FALSE	TRUE	FALSE	FALSE	TRUE	-0.795447	-1.26123	-0.967556	-1.47519	-0.948136	0.112863	-1.00808	-0.770154
P19525	E2AK2	542	S	TRUE	TRUE	FALSE	FALSE	FALSE	FALSE	FALSE	-2.77952	-1.68997	-2.04641	-1.05443	-1.98347	-1.84683	-2.17197	-1.62824
P19532	TFE3	556	S	TRUE	FALSE	FALSE	TRUE	FALSE	FALSE	TRUE	-1.90988	-0.68834	-1.22925	-2.07609	-0.980208	-1.68841	-1.27582	-1.58157
P19634	SL9A1	796	S	TRUE	FALSE	FALSE	TRUE	FALSE	FALSE	TRUE	0.328181	0.674431	0.82739	0.0890912	0.310405	0.692484	0.610001	0.363993
P19634	SL9A1	703	S	TRUE	FALSE	FALSE	FALSE	FALSE	FALSE	FALSE	0.0956215	0.435347	0.645648	0.758134	1.1012	1.03774	0.392205	0.965694
P19634	SL9A1	693	S	TRUE	FALSE	FALSE	FALSE	FALSE	FALSE	FALSE	1.41177	-0.298549	1.29448	0.613771	0.675509	-0.147077	0.80257	0.380734
P19634	SL9A1	785	S	TRUE	FALSE	FALSE	FALSE	FALSE	FALSE	FALSE	2.35652	1.73192	2.0782	1.97316	1.12928	1.81113	2.05555	1.63786
P19838	NFKB1	893	S	TRUE	TRUE	FALSE	TRUE	FALSE	FALSE	TRUE	0.243609	-1.20969	-0.909161	-2.37179	-0.666208	-0.0817046	-0.62508	-1.0399
P19878	NCF2	332	S	TRUE	TRUE	TRUE	FALSE	FALSE	FALSE	TRUE	-0.0972535	1.38795	-0.703692	0.727101	1.0114	2.2441	0.195667	1.32753
P20020	AT2B1	1193	S	TRUE	FALSE	TRUE	FALSE	FALSE	FALSE	FALSE	-0.193252	1.6962	-0.125487	-0.412338	-0.567627	-0.849879	0.459153	-0.609948
P20042	IF2B	67	S	TRUE	FALSE	FALSE	TRUE	FALSE	FALSE	FALSE	-1.41636	-0.830946	-2.58942	-1.24223	-1.42158	-0.400063	-1.61224	-1.02129
P20042	IF2B	2	S	TRUE	FALSE	FALSE	FALSE	FALSE	FALSE	FALSE	4.00611	2.9935	1.87439	3.01683	3.89328	2.09837	2.958	3.00283
P20042	IF2B	13	S	TRUE	FALSE	FALSE	TRUE	FALSE	FALSE	FALSE	-2.64241	-2.93062	-2.36747	-2.51633	-3.24985	-3.56017	-2.64683	-3.10878
P20290	BTF3	30	S	TRUE	FALSE	FALSE	TRUE	FALSE	FALSE	FALSE	-3.74031	-3.47712	-3.20331	-2.13365	-4.04759	-4.12568	-3.47358	-3.43564
P20340	RAB6A	2	S	TRUE	FALSE	FALSE	FALSE	FALSE	FALSE	FALSE	-0.408498	-0.186634	-0.655951	-0.354048	-0.415993	-0.177069	-0.417028	-0.315704
P20472	PRVA	2	S	TRUE	FALSE	FALSE	FALSE	FALSE	FALSE	FALSE	-0.123051	-0.114359	-2.07555	-1.194	-1.69678	-0.876973	-0.770988	-1.25592
P20700	LMNB1	23	S	TRUE	FALSE	FALSE	FALSE	FALSE	FALSE	FALSE	3.18706	2.94319	3.19548	3.47152	3.07491	2.86382	3.10858	3.13675
P20700	LMNB1	278	S	TRUE	TRUE	TRUE	FALSE	FALSE	FALSE	TRUE	0.599208	2.35866	-0.0376044	-0.586844	1.30174	1.21896	0.97342	0.644619
P20700	LMNB1	284	S	TRUE	FALSE	TRUE	TRUE	FALSE	FALSE	FALSE	-1.86432	-1.90238	-1.32711	-1.09222	-0.893132	-1.589	-1.69794	-1.19145
P20700	LMNB1	391	S	TRUE	FALSE	FALSE	FALSE	FALSE	FALSE	FALSE	4.33699	3.6208	4.82165	5.07421	4.01381	4.31868	4.25981	4.4689
P20700	LMNB1	393	S	TRUE	FALSE	FALSE	FALSE	FALSE	FALSE	FALSE	2.59782	2.84602	3.0964	3.05191	2.58698	2.51463	2.84675	2.71784
P20810	ICAL	243	S	TRUE	FALSE	FALSE	FALSE	FALSE	FALSE	FALSE	3.39913	3.23496	2.54664	3.21779	3.34334	3.57901	3.06024	3.38005
P20810	ICAL	373	S	TRUE	TRUE	FALSE	TRUE	FALSE	FALSE	FALSE	-0.799166	-1.63735	-0.370338	-2.21917	-1.19563	-1.95663	-0.935619	-1.79048
P21127	CD11B	234	S	TRUE	FALSE	FALSE	TRUE	FALSE	FALSE	FALSE	-1.49386	-4.24171	-2.95912	-0.545619	-2.30925	-1.86803	-2.89823	-1.5743
P21127	CD11B	283	S	TRUE	FALSE	TRUE	FALSE	FALSE	FALSE	FALSE	1.54462	3.03534	0.649588	0.320143	0.931414	2.8508	1.74318	1.36745
P21127	CD11B	589	S	TRUE	FALSE	FALSE	FALSE	FALSE	FALSE	FALSE	-0.446667	1.45655	-0.472771	0.458079	1.19486	1.18882	0.179037	0.947254
P21127	CD11B	752	S	TRUE	FALSE	TRUE	TRUE	FALSE	FALSE	FALSE	-1.70719	-1.15259	-1.37805	0.491022	-0.429932	-0.172746	-1.41261	-0.0372188
P21127	CD11B	65	S	TRUE	FALSE	FALSE	FALSE	FALSE	FALSE	TRUE	-0.805169	0.313415	-0.350099	0.795318	0.481445	0.679839	-0.280617	0.6522
P21127	CD11B	47	S	TRUE	FALSE	TRUE	FALSE	FALSE	FALSE	TRUE	0.211537	2.11175	0.25958	0.530959	-0.544372	-1.485	0.860957	-0.499471
P21291	CSRP1	192	S	TRUE	FALSE	FALSE	FALSE	FALSE	FALSE	FALSE	2.6128	2.10554	1.87995	2.69539	2.81788	3.02713	2.19943	2.8468
P21333	FLNA	1459	S	TRUE	FALSE	FALSE	FALSE	FALSE	FALSE	TRUE	0.904127	0.416076	-2.78105	1.11775	1.38096	0.580345	-0.486948	1.02635
P21333	FLNA	2152	S	TRUE	FALSE	FALSE	TRUE	FALSE	TRUE	TRUE	-2.00647	-1.75079	-1.51969	-0.977838	-1.19674	-1.11765	-1.75898	-1.09741
P21675	TAF1	307	S	TRUE	FALSE	FALSE	FALSE	FALSE	FALSE	TRUE	0.689354	0.737442	-0.759838	0.542715	1.09371	0.261689	0.22232	0.632704
P21796	VDAC1	104	S	TRUE	FALSE	FALSE	FALSE	FALSE	FALSE	FALSE	1.54511	1.19526	2.11568	1.88616	1.77119	1.4698	1.61868	1.70905
P22059	OSBP1	351	S	TRUE	FALSE	FALSE	FALSE	FALSE	FALSE	FALSE	0.970327	0.945687	0.0749965	0.295411	0.563288	0.709506	0.66367	0.522735
P22059	OSBP1	190	S	TRUE	FALSE	TRUE	FALSE	FALSE	FALSE	FALSE	2.90239	2.31402	0.441136	2.40498	2.044	1.54369	1.88585	1.99756
P22059	OSBP1	193	S	TRUE	FALSE	FALSE	FALSE	FALSE	FALSE	FALSE	2.90239	-1.46453	0.913103	2.40498	2.044	1.54369	0.783656	1.99756
P22059	OSBP1	240	S	TRUE	FALSE	FALSE	TRUE	FALSE	TRUE	FALSE	-1.39007	-0.422527	0.459184	-1.21551	-1.39902	0.176735	-0.451137	-0.812597
P22087	FBRL	124	S	TRUE	FALSE	TRUE	FALSE	FALSE	FALSE	FALSE	1.83757	1.16105	2.49624	1.41425	1.36578	2.03273	1.83162	1.60426
P22234	PUR6	27	S	TRUE	FALSE	FALSE	FALSE	FALSE	FALSE	FALSE	-0.57486	0.404955	-0.645527	0.322686	0.313984	0.465189	-0.271811	0.367286
P22314	UBA1	803	S	TRUE	FALSE	FALSE	TRUE	FALSE	FALSE	TRUE	-1.02002	-2.02425	-2.47893	-1.90593	-1.40713	-1.51189	-1.84107	-1.60832
P22314	UBA1	835	S	TRUE	FALSE	FALSE	TRUE	FALSE	FALSE	FALSE	-1.07791	-0.00354655	0.399461	-1.10433	-0.542883	-0.0724755	-0.227333	-0.573229
P22314	UBA1	810	S	TRUE	FALSE	FALSE	TRUE	FALSE	FALSE	FALSE	-2.11905	-1.28066	-1.49782	-2.01778	-1.00069	-1.22719	-1.63251	-1.41522
P22314	UBA1	13	S	TRUE	FALSE	FALSE	FALSE	FALSE	FALSE	FALSE	2.96674	3.38099	3.51277	3.34621	3.31977	3.58132	3.28683	3.41577
P22415	USF1	186	S	TRUE	FALSE	FALSE	FALSE	FALSE	FALSE	TRUE	-0.996834	0.163044	-1.50082	-1.40842	-0.501283	-0.795487	-0.778204	-0.901732
P22626	ROA2	259	S	TRUE	FALSE	FALSE	FALSE	FALSE	FALSE	FALSE	4.60555	4.78603	4.00262	3.6949	5.16832	5.61368	4.46473	4.82563
P22626	ROA2	212	S	TRUE	FALSE	FALSE	FALSE	FALSE	FALSE	FALSE	0.234739	0.421325	-0.183256	0.66902	0.494624	0.0516659	0.157603	0.405103
P22626	ROA2	341	S	TRUE	FALSE	FALSE	TRUE	FALSE	FALSE	FALSE	-0.885992	-0.83653	-0.988927	-0.550649	-0.756477	-0.314236	-0.903816	-0.540454
P22626	ROA2	344	S	TRUE	FALSE	FALSE	FALSE	FALSE	FALSE	TRUE	0.444695	0.880026	0.535345	0.609076	0.327786	0.119159	0.620022	0.352007
P22794	EVI2A	186	S	TRUE	FALSE	FALSE	TRUE	TRUE	TRUE	FALSE	-0.874523	-2.96372	-1.18433	-0.208255	-0.854033	-2.62726	-1.67419	-1.22985
P23193	TCEA1	100	S	TRUE	FALSE	FALSE	FALSE	FALSE	FALSE	FALSE	3.57561	3.91615	2.87684	3.43973	4.12377	3.59018	3.4562	3.7179
P23381	SYWC	467	S	TRUE	FALSE	FALSE	FALSE	FALSE	FALSE	FALSE	1.65966	1.62416	1.68465	0.818764	1.83011	0.906228	1.65616	1.18503
P23381	SYWC	4	S	TRUE	FALSE	TRUE	TRUE	FALSE	FALSE	FALSE	-0.223125	0.0501156	-0.810757	1.66726	0.668062	-1.642	-0.327922	0.231108
P23443	KS6B1	447	S	TRUE	FALSE	FALSE	FALSE	FALSE	FALSE	FALSE	0.433432	-1.04828	0.518277	-0.357929	-0.374908	0.629598	-0.0321898	-0.0344131
P23497	SP100	157	S	TRUE	FALSE	FALSE	FALSE	FALSE	FALSE	FALSE	0.989554	1.32287	2.24891	0.511292	0.831061	1.24865	1.52044	0.863667
P23497	SP100	171	S	TRUE	TRUE	TRUE	TRUE	TRUE	FALSE	FALSE	-3.77583	-3.23394	-4.91539	-3.13377	-3.12153	-3.59355	-3.97506	-3.28295
P23528	COF1	3	S	TRUE	FALSE	FALSE	FALSE	FALSE	FALSE	FALSE	9.3705	7.96572	8.14618	10.2558	8.3423	8.98368	8.49413	9.19394
P23528	COF1	156	S	TRUE	FALSE	FALSE	FALSE	FALSE	TRUE	FALSE	-1.59664	-1.9927	-4.01397	-1.94648	-2.54617	-2.81714	-2.53444	-2.4366
P23588	IF4B	359	S	TRUE	FALSE	FALSE	TRUE	FALSE	FALSE	TRUE	-1.8621	-2.14138	-0.910961	-0.823075	-4.10921	-3.56777	-1.63815	-2.83335
P23588	IF4B	207	S	TRUE	FALSE	FALSE	FALSE	TRUE	FALSE	FALSE	-1.03795	-0.135978	0.354607	-0.0481592	-0.000777737	1.98137	-0.273107	0.644145
P23588	IF4B	406	S	TRUE	FALSE	FALSE	FALSE	FALSE	FALSE	FALSE	3.94017	2.18292	3.40338	3.7343	3.2559	2.16876	3.17549	3.05299
P23588	IF4B	409	S	TRUE	FALSE	TRUE	FALSE	FALSE	FALSE	FALSE	3.0637	3.72843	2.57519	3.29384	2.28359	1.17264	3.12244	2.25002
P24534	EF1B	8	S	TRUE	FALSE	TRUE	FALSE	TRUE	FALSE	FALSE	-1.56646	-2.1895	-3.10063	-1.87975	-3.15019	-0.763608	-2.28553	-1.93119
P24928	RPB1	1864	S	TRUE	FALSE	FALSE	FALSE	FALSE	FALSE	FALSE	-0.87849	0.441881	-1.30201	-0.163021	-0.250026	-0.520001	-0.579541	-0.311016
P24928	RPB1	1913	S	TRUE	FALSE	FALSE	FALSE	FALSE	FALSE	FALSE	0.97735	0.598995	-2.08637	2.21998	1.10104	1.65329	-0.17001	1.6581
P24928	RPB1	1917	S	TRUE	FALSE	FALSE	FALSE	FALSE	FALSE	TRUE	-1.2045	-1.26632	-2.08637	-0.658438	-0.604038	0.253779	-1.51906	-0.336233
P24928	RPB1	1920	S	TRUE	FALSE	FALSE	TRUE	FALSE	FALSE	FALSE	-0.103456	-0.792446	-0.882119	1.37702	0.747012	0.691967	-0.592674	0.938665
P24928	RPB1	1892	S	TRUE	FALSE	TRUE	FALSE	FALSE	FALSE	TRUE	-1.19441	-2.02977	-1.72968	-1.45795	-1.30798	-2.27152	-1.65128	-1.67915
P25054	APC	2125	S	TRUE	FALSE	FALSE	TRUE	FALSE	FALSE	TRUE	0.03487	-1.48041	-2.32121	-0.89879	-0.978807	-0.492868	-1.25558	-0.790155
P25205	MCM3	275	S	TRUE	FALSE	FALSE	TRUE	FALSE	FALSE	FALSE	-1.79046	-1.60355	-0.25912	-1.5335	-1.15826	-1.33092	-1.21771	-1.34089
P25205	MCM3	160	S	TRUE	TRUE	FALSE	FALSE	FALSE	FALSE	FALSE	-0.86888	0.481988	-2.54169	0.290484	0.0915201	0.326251	-0.976193	0.236085
P25440	BRD2	298	S	TRUE	FALSE	TRUE	FALSE	FALSE	FALSE	FALSE	1.06966	1.53348	0.91493	1.20254	0.344119	0.517697	1.17269	0.688119
P25440	BRD2	301	S	TRUE	FALSE	TRUE	FALSE	FALSE	FALSE	FALSE	1.06966	1.32967	1.53409	0.745443	0.344119	1.14366	1.31114	0.744406
P25440	BRD2	633	S	TRUE	FALSE	FALSE	FALSE	FALSE	FALSE	FALSE	1.81666	3.15294	1.77364	2.07022	2.77301	3.12195	2.24775	2.65506
P25490	TYY1	247	S	TRUE	FALSE	FALSE	FALSE	FALSE	FALSE	FALSE	0.598013	0.976721	0.741863	1.08967	1.67943	1.125	0.772199	1.29803
P25490	TYY1	118	S	TRUE	FALSE	FALSE	FALSE	FALSE	FALSE	TRUE	0.218704	1.33542	-0.056685	1.88213	2.42176	3.29516	0.499146	2.53302
P25788	PSA3	250	S	TRUE	FALSE	FALSE	FALSE	FALSE	FALSE	FALSE	2.07507	-3.33088	0.497386	-0.764596	-2.78015	-2.34595	-0.252809	-1.96357
P26010	ITB7	795	S	TRUE	FALSE	FALSE	TRUE	FALSE	TRUE	TRUE	0.621917	0.930649	-0.0838536	0.261736	1.76626	0.234832	0.489571	0.754277
P26358	DNMT1	714	S	TRUE	FALSE	FALSE	FALSE	FALSE	FALSE	FALSE	2.38816	3.50503	3.28172	3.09647	3.34417	3.59292	3.05831	3.34452
P26358	DNMT1	954	S	TRUE	FALSE	FALSE	FALSE	FALSE	FALSE	FALSE	3.06611	3.31613	1.53985	1.65768	3.2116	2.77519	2.64069	2.54816
P26358	DNMT1	127	S	TRUE	FALSE	FALSE	FALSE	TRUE	FALSE	TRUE	-1.11441	-1.39679	-1.03907	-0.675837	-1.15351	0.0386034	-1.18342	-0.596915
P26368	U2AF2	79	S	TRUE	FALSE	FALSE	FALSE	FALSE	FALSE	FALSE	0.518231	-0.0835003	-0.50291	0.961501	0.704346	0.175793	-0.0227263	0.61388
P26368	U2AF2	2	S	TRUE	FALSE	FALSE	FALSE	FALSE	FALSE	FALSE	4.82776	5.56468	4.37813	4.82557	4.80396	5.46611	4.92352	5.03188
P26599	PTBP1	141	S	TRUE	FALSE	TRUE	TRUE	FALSE	FALSE	TRUE	-1.63954	-0.915806	-2.00264	-3.00862	-2.13162	-2.17491	-1.51933	-2.43838
P26651	TTP	186	S	TRUE	TRUE	FALSE	TRUE	FALSE	FALSE	TRUE	-3.82697	-3.77873	-4.63188	-2.55527	-3.36713	-2.67332	-4.0792	-2.86524
P27448	MARK3	469	S	TRUE	FALSE	TRUE	FALSE	TRUE	TRUE	FALSE	-0.693438	-1.03524	-0.337367	1.01911	0.586286	-0.337569	-0.688682	0.42261
P27448	MARK3	419	S	TRUE	FALSE	TRUE	FALSE	FALSE	FALSE	TRUE	-0.00548472	-1.82554	0.927138	1.1199	0.27955	-0.0595619	-0.301294	0.446629
P27540	ARNT	77	S	TRUE	FALSE	TRUE	FALSE	TRUE	TRUE	TRUE	-0.612248	0.300908	-0.732002	-3.93204	-3.51376	-4.48495	-0.347781	-3.97691
P27694	RFA1	384	S	TRUE	FALSE	FALSE	TRUE	TRUE	FALSE	TRUE	-2.41354	-1.8585	-2.21701	-2.7069	-2.04639	-1.57789	-2.16301	-2.11039
P27707	DCK	74	S	TRUE	TRUE	FALSE	TRUE	FALSE	FALSE	FALSE	1.64353	0.136519	1.14569	-0.85568	-0.43533	0.542887	0.975246	-0.249374
P27708	PYR1	1859	S	TRUE	FALSE	FALSE	FALSE	FALSE	FALSE	FALSE	-1.82016	-2.55452	-1.52645	-1.15745	-2.03086	-2.20196	-1.96704	-1.79676
P27708	PYR1	1406	S	TRUE	FALSE	TRUE	FALSE	FALSE	FALSE	FALSE	0.802294	0.234423	1.21123	1.72863	0.272688	0.808183	0.749314	0.936501
P27815	PDE4A	145	S	TRUE	FALSE	FALSE	FALSE	FALSE	FALSE	FALSE	-0.991024	-3.05299	-1.84809	-0.669618	-3.14366	-2.63464	-1.96404	-2.14931
P27815	PDE4A	13	S	TRUE	TRUE	FALSE	TRUE	FALSE	FALSE	FALSE	-2.27804	-3.13505	-3.44983	-3.0475	-4.35844	-3.21242	-2.95431	-3.53946
P27816	MAP4	14	S	TRUE	FALSE	TRUE	FALSE	FALSE	FALSE	FALSE	0.499145	-1.52971	-0.671846	-0.232296	-0.840388	0.939055	-0.56747	-0.0445428
P27816	MAP4	358	S	TRUE	TRUE	TRUE	TRUE	FALSE	FALSE	FALSE	-3.95222	-3.86342	-3.0566	-0.197777	-0.737536	-0.844654	-3.62408	-0.593322
P27816	MAP4	280	S	TRUE	FALSE	FALSE	FALSE	FALSE	FALSE	FALSE	3.41839	2.28264	2.41797	2.37505	1.75995	2.65649	2.70633	2.26383
P27816	MAP4	507	S	TRUE	FALSE	FALSE	FALSE	FALSE	FALSE	FALSE	1.07708	0.214381	-1.14167	0.858703	0.3813	1.98863	0.0499305	1.07621
P27816	MAP4	1145	S	TRUE	TRUE	TRUE	FALSE	TRUE	FALSE	FALSE	1.9714	-0.336011	-0.174432	0.771269	0.308864	2.3197	0.486987	1.13328
P27816	MAP4	696	S	TRUE	TRUE	FALSE	TRUE	TRUE	FALSE	FALSE	-2.10202	-1.73708	-2.55092	-2.83811	-2.31734	-2.31202	-2.13001	-2.48915
P27816	MAP4	624	S	TRUE	FALSE	FALSE	FALSE	FALSE	FALSE	FALSE	0.172795	-0.0283417	-0.298833	-0.197343	0.022025	1.16549	-0.0514597	0.330058
P27816	MAP4	636	S	TRUE	FALSE	FALSE	FALSE	FALSE	FALSE	FALSE	-0.154735	-0.41261	1.36014	0.676354	0.445679	0.417403	0.264264	0.513145
P27816	MAP4	928	S	TRUE	FALSE	FALSE	FALSE	FALSE	FALSE	FALSE	1.80732	-0.712135	1.12884	1.73136	0.293248	1.51695	0.741343	1.18052
P27816	MAP4	787	S	TRUE	FALSE	FALSE	TRUE	TRUE	FALSE	TRUE	0.413641	2.57031	0.636108	3.44412	1.62385	2.9195	1.20669	2.66249
P27816	MAP4	941	S	TRUE	FALSE	TRUE	FALSE	TRUE	TRUE	FALSE	-0.099245	-0.473906	-1.25824	-1.00886	-1.98582	-0.417006	-0.610464	-1.13723
P27816	MAP4	1073	S	TRUE	FALSE	FALSE	FALSE	FALSE	FALSE	FALSE	0.936233	1.43686	1.76939	1.70406	1.14069	1.23067	1.38083	1.35847
P27824	CALX	583	S	TRUE	FALSE	FALSE	FALSE	FALSE	FALSE	FALSE	9.30977	1.29249	8.89504	9.49916	8.95053	10.2453	6.4991	9.565
P27824	CALX	554	S	TRUE	FALSE	FALSE	TRUE	FALSE	FALSE	FALSE	0.952255	3.112	-0.85014	2.73215	3.23934	2.47981	1.07137	2.8171
P27824	CALX	564	S	TRUE	FALSE	FALSE	FALSE	FALSE	FALSE	FALSE	3.63587	4.00636	3.04876	4.27445	4.33704	4.02027	3.56366	4.21059
P28066	PSA5	16	S	TRUE	FALSE	TRUE	TRUE	TRUE	FALSE	FALSE	-0.991239	-3.02718	-0.716365	-1.31688	-0.783602	-0.819018	-1.57826	-0.973166
P28066	PSA5	56	S	TRUE	TRUE	FALSE	FALSE	FALSE	FALSE	FALSE	-0.982353	-0.934937	-1.10847	-1.08868	-0.60769	-0.60168	-1.00859	-0.766017
P28290	SSFA2	739	S	TRUE	FALSE	FALSE	FALSE	FALSE	FALSE	FALSE	0.757087	0.767805	0.0120849	0.264215	-0.0240822	0.411497	0.512326	0.21721
P28290	SSFA2	92	S	TRUE	FALSE	FALSE	TRUE	FALSE	FALSE	TRUE	-1.57943	-1.39543	-1.85279	-1.64826	-1.6975	-1.30985	-1.60922	-1.55187
P28715	ERCC5	526	S	TRUE	FALSE	TRUE	TRUE	FALSE	FALSE	TRUE	-2.16292	-0.998461	-1.72449	-0.436717	-1.00309	-0.952018	-1.62862	-0.797275
P28715	ERCC5	341	S	TRUE	FALSE	TRUE	FALSE	FALSE	FALSE	TRUE	0.430575	-0.786192	0.217732	0.234586	-0.330876	-1.13655	-0.0459614	-0.410947
P28749	RBL1	640	S	TRUE	FALSE	TRUE	FALSE	FALSE	FALSE	FALSE	0.796624	0.974744	1.28271	0.955514	0.42759	1.02112	1.01803	0.801408
P28749	RBL1	749	S	TRUE	FALSE	TRUE	TRUE	FALSE	TRUE	FALSE	1.38816	0.644245	0.97731	0.912172	0.209121	0.330318	1.00324	0.48387
P29353	SHC1	139	S	TRUE	FALSE	FALSE	FALSE	FALSE	FALSE	TRUE	-0.69175	-1.06757	-2.087	-1.30683	-1.06626	-3.38934	-1.28211	-1.92081
P29372	3MG	78	S	TRUE	FALSE	TRUE	TRUE	FALSE	FALSE	FALSE	-2.8421	-0.698507	-2.63726	-2.57643	-1.72962	-1.65169	-2.05929	-1.98591
P29375	KDM5A	1111	S	TRUE	FALSE	FALSE	FALSE	FALSE	FALSE	FALSE	-0.528719	-0.686037	-2.83623	-0.54971	-0.99501	-0.732946	-1.35033	-0.759222
P29375	KDM5A	1666	S	TRUE	TRUE	FALSE	TRUE	FALSE	FALSE	FALSE	-0.684297	-0.658895	-0.98993	-3.56782	-0.667549	0.263566	-0.777707	-1.32393
P29375	KDM5A	204	S	TRUE	FALSE	TRUE	TRUE	FALSE	FALSE	TRUE	-2.6515	-2.66613	-3.29187	-1.05243	-1.15886	-0.799339	-2.86983	-1.00354
P29401	TKT	295	S	TRUE	TRUE	FALSE	FALSE	FALSE	FALSE	FALSE	0.0835236	-1.48236	-1.94229	-2.19841	-1.26154	-1.49228	-1.11371	-1.65074
P29590	PML	403	S	TRUE	FALSE	FALSE	FALSE	FALSE	FALSE	FALSE	-0.168795	0.765282	-0.308484	-0.112848	-0.714459	-0.899	0.0960008	-0.575436
P29590	PML	518	S	TRUE	FALSE	FALSE	FALSE	FALSE	FALSE	FALSE	5.15849	3.06857	4.64362	4.56087	3.6171	4.50158	4.29023	4.22651
P29590	PML	527	S	TRUE	FALSE	FALSE	FALSE	FALSE	FALSE	FALSE	5.17403	3.11712	4.67265	4.5913	3.65519	4.52121	4.32126	4.2559
P29590	PML	530	S	TRUE	FALSE	FALSE	FALSE	FALSE	FALSE	FALSE	5.23277	2.9941	4.70204	4.4738	3.85464	4.64814	4.30964	4.32553
P29590	PML	505	S	TRUE	FALSE	FALSE	FALSE	FALSE	FALSE	FALSE	0.335078	2.19476	0.386014	0.512907	1.32063	1.18476	0.971949	1.0061
P29590	PML	40	S	TRUE	TRUE	FALSE	TRUE	FALSE	FALSE	FALSE	-1.10999	-1.06928	-1.51458	-1.90331	-1.34283	-1.46762	-1.23128	-1.57125
P29692	EF1D	133	S	TRUE	FALSE	FALSE	FALSE	FALSE	FALSE	FALSE	3.521	2.93555	1.78296	3.95101	3.71833	4.1253	2.7465	3.93155
P29692	EF1D	162	S	TRUE	FALSE	FALSE	FALSE	FALSE	FALSE	FALSE	4.87111	6.86176	4.4662	6.07533	6.85428	6.7279	5.39969	6.5525
P29692	EF1D	119	S	TRUE	FALSE	TRUE	FALSE	FALSE	FALSE	FALSE	2.57546	4.63879	2.36816	0.769946	-0.214534	0.582496	3.19413	0.379303
P29966	MARCS	145	S	TRUE	TRUE	TRUE	TRUE	FALSE	FALSE	FALSE	-3.87002	-4.8869	-3.54851	-0.431399	-0.205438	-0.439623	-4.10181	-0.35882
P29966	MARCS	147	S	TRUE	FALSE	FALSE	TRUE	FALSE	FALSE	TRUE	-0.850297	0.733433	0.0281967	0.479693	0.62062	-0.182741	-0.0295557	0.305857
P29966	MARCS	118	S	TRUE	TRUE	FALSE	TRUE	FALSE	FALSE	FALSE	2.88845	2.49292	1.18932	2.21735	1.7214	2.3145	2.19023	2.08441
P29966	MARCS	163	S	TRUE	FALSE	FALSE	FALSE	FALSE	FALSE	TRUE	1.7149	0.423866	1.60823	1.62478	-0.523656	1.05545	1.249	0.718859
P29966	MARCS	101	S	TRUE	FALSE	FALSE	FALSE	FALSE	FALSE	FALSE	-1.90152	-0.11613	-1.28789	-0.0674752	-0.62595	-0.422271	-1.10185	-0.371899
P29966	MARCS	167	S	TRUE	FALSE	FALSE	TRUE	FALSE	FALSE	FALSE	-2.18089	-0.375817	-1.6505	-1.8437	-0.83111	-1.43223	-1.4024	-1.36901
P29966	MARCS	170	S	TRUE	FALSE	FALSE	FALSE	FALSE	FALSE	FALSE	1.78032	1.78514	0.802406	2.19702	1.40255	1.27816	1.45596	1.62591
P29966	MARCS	46	S	TRUE	FALSE	FALSE	TRUE	FALSE	FALSE	TRUE	-3.7965	-1.78384	-1.94184	-3.04743	-2.07142	-2.88357	-2.50739	-2.66747
P30043	BLVRB	82	S	TRUE	FALSE	FALSE	TRUE	FALSE	FALSE	FALSE	-2.70193	-1.02065	-1.84114	-1.86319	-1.53713	-0.922297	-1.85457	-1.44087
P30086	PEBP1	153	S	TRUE	FALSE	FALSE	FALSE	FALSE	FALSE	FALSE	-1.48386	-2.26778	-1.26845	-0.896129	-2.52108	-2.12172	-1.67336	-1.84631
P30279	CCND2	271	S	TRUE	TRUE	FALSE	FALSE	FALSE	FALSE	FALSE	-2.17552	-2.87409	-1.58323	-2.01943	-1.71437	-3.09643	-2.21095	-2.27674
P30305	MPIP2	151	S	TRUE	FALSE	FALSE	TRUE	FALSE	FALSE	FALSE	-2.02872	-1.65059	-1.70458	-2.24866	-2.02182	-2.05699	-1.79463	-2.10916
P30305	MPIP2	160	S	TRUE	FALSE	FALSE	TRUE	TRUE	FALSE	TRUE	-3.47803	-3.7572	-4.01106	-2.30545	-3.3306	-2.23851	-3.74876	-2.62485
P30305	MPIP2	249	S	TRUE	FALSE	FALSE	TRUE	FALSE	FALSE	FALSE	-1.92813	-2.72721	-3.2594	-2.94144	-1.50223	-2.35529	-2.63825	-2.26632
P30305	MPIP2	323	S	TRUE	TRUE	FALSE	TRUE	FALSE	FALSE	FALSE	0.206438	-0.287283	0.888996	-1.84025	-1.00069	-0.753925	0.269384	-1.19829
P30307	MPIP3	216	S	TRUE	FALSE	FALSE	TRUE	FALSE	TRUE	FALSE	-1.48074	-2.71661	-0.956379	-2.1054	-2.22007	-3.27736	-1.71791	-2.53428
P30307	MPIP3	263	S	TRUE	TRUE	FALSE	TRUE	FALSE	FALSE	TRUE	0.212019	0.381616	0.224277	-0.255358	-0.160398	-1.84899	0.272637	-0.754917
P30414	NKTR	463	S	TRUE	FALSE	FALSE	FALSE	FALSE	FALSE	FALSE	1.28819	1.96585	1.03907	0.840908	1.14085	0.874087	1.43103	0.95195
P30414	NKTR	866	S	TRUE	FALSE	FALSE	TRUE	FALSE	TRUE	TRUE	-3.07294	-3.43858	-2.49448	-3.31014	-2.92502	-2.90508	-3.002	-3.04675
P30414	NKTR	1146	S	TRUE	FALSE	FALSE	FALSE	FALSE	FALSE	TRUE	-2.69485	-0.881001	-1.48098	-1.45939	-1.04685	-0.504942	-1.68561	-1.00373
P30419	NMT1	47	S	TRUE	FALSE	FALSE	FALSE	FALSE	FALSE	FALSE	0.713034	1.83846	0.503436	1.35678	1.60773	1.71499	1.01831	1.55984
P30566	PUR8	9	S	TRUE	FALSE	FALSE	FALSE	FALSE	FALSE	FALSE	2.34805	1.82693	2.07884	1.88126	0.975037	1.77285	2.08461	1.54305
P30622	CLIP1	143	S	TRUE	TRUE	TRUE	TRUE	FALSE	TRUE	FALSE	-3.66101	-4.05105	-4.40822	-1.44178	-1.82938	-2.91091	-4.0401	-2.06069
P30622	CLIP1	195	S	TRUE	FALSE	FALSE	FALSE	FALSE	TRUE	TRUE	-1.46863	-1.44503	-1.00793	-1.20848	-1.84393	-1.67667	-1.3072	-1.57636
P30622	CLIP1	200	S	TRUE	FALSE	TRUE	FALSE	FALSE	FALSE	FALSE	0.107571	-0.717545	-1.83628	-1.22563	-1.68759	-2.09257	-0.815417	-1.6686
P30622	CLIP1	204	S	TRUE	FALSE	TRUE	TRUE	FALSE	FALSE	FALSE	0.107571	-1.70648	1.89087	-1.22563	-1.68759	-2.09257	0.0973181	-1.6686
P31321	KAP1	3	S	TRUE	TRUE	TRUE	FALSE	FALSE	FALSE	TRUE	0.382663	-1.18812	-0.916299	-0.131858	-1.65029	-1.50485	-0.573918	-1.09567
P31321	KAP1	83	S	TRUE	TRUE	TRUE	TRUE	FALSE	TRUE	FALSE	-4.277	-3.21197	-3.40516	-0.127106	0.942783	-1.21368	-3.63138	-0.132668
P31323	KAP3	114	S	TRUE	FALSE	TRUE	TRUE	FALSE	FALSE	TRUE	-2.42953	-1.51215	-1.61684	-1.90309	-1.6287	-1.67142	-1.85284	-1.7344
P31350	RIR2	20	S	TRUE	FALSE	FALSE	FALSE	FALSE	FALSE	FALSE	1.34982	2.48722	0.0869228	1.91737	3.15386	1.87054	1.30799	2.31392
P31943	HNRH1	310	S	TRUE	FALSE	FALSE	TRUE	FALSE	FALSE	FALSE	0.427177	1.28028	-0.599141	-0.814538	-0.157818	0.812127	0.36944	-0.0534098
P31943	HNRH1	63	S	TRUE	FALSE	TRUE	FALSE	FALSE	FALSE	FALSE	2.25839	2.44791	0.406362	2.33972	2.73954	3.6032	1.70422	2.89415
P31943	HNRH1	23	S	TRUE	FALSE	FALSE	TRUE	FALSE	FALSE	FALSE	-1.46018	-0.150346	-0.807471	-1.36843	-0.391307	0.147454	-0.805999	-0.537428
P31943	HNRH1	104	S	TRUE	FALSE	FALSE	FALSE	FALSE	FALSE	FALSE	5.05493	4.53258	4.4457	5.55189	4.7473	5.05063	4.67773	5.11661
P31948	STIP1	481	S	TRUE	FALSE	FALSE	FALSE	TRUE	FALSE	TRUE	-2.22907	0.34583	-2.28059	-1.54574	-1.27309	-1.189	-1.38794	-1.33594
P31949	S10AB	5	S	TRUE	FALSE	FALSE	TRUE	FALSE	TRUE	TRUE	-2.08309	-2.27772	-0.865631	-1.87117	-2.03588	-1.4729	-1.74215	-1.79331
P31949	S10AB	6	S	TRUE	FALSE	FALSE	FALSE	FALSE	FALSE	FALSE	0.363294	0.933291	-0.185183	0.125922	0.586495	0.805264	0.370467	0.505894
P32246	CCR1	341	S	TRUE	FALSE	TRUE	FALSE	FALSE	FALSE	TRUE	0.281387	1.3181	1.32964	-0.172256	-0.718694	-0.282666	0.976376	-0.391205
P32246	CCR1	352	S	TRUE	FALSE	FALSE	FALSE	FALSE	FALSE	FALSE	2.74798	3.47618	3.03307	3.92654	3.31478	3.17862	3.08575	3.47331
P32519	ELF1	432	S	TRUE	FALSE	FALSE	FALSE	FALSE	FALSE	FALSE	-1.83473	-0.99151	-1.41144	-0.249384	-1.11307	-1.12285	-1.41256	-0.828434
P32519	ELF1	187	S	TRUE	FALSE	FALSE	FALSE	FALSE	FALSE	TRUE	1.76461	0.889507	1.92481	1.82172	1.96392	1.2445	1.52631	1.67671
P32519	ELF1	163	S	TRUE	FALSE	FALSE	FALSE	FALSE	FALSE	TRUE	-2.36384	-2.50632	-3.22969	-2.67121	-2.597	-2.84185	-2.69995	-2.70336
P32519	ELF1	168	S	TRUE	FALSE	FALSE	FALSE	FALSE	FALSE	TRUE	0.329242	0.679672	-0.323453	0.0733823	0.518704	-0.410844	0.228487	0.0604142
P32927	IL3RB	659	S	TRUE	FALSE	FALSE	FALSE	FALSE	FALSE	TRUE	-2.28341	-1.83456	-2.08523	-1.80896	-3.05488	-2.49177	-2.06773	-2.45187
P33240	CSTF2	524	S	TRUE	FALSE	FALSE	FALSE	FALSE	TRUE	FALSE	3.43537	3.19081	1.38125	3.57273	2.70517	4.31382	2.66914	3.53057
P33241	LSP1	6	S	TRUE	FALSE	FALSE	FALSE	FALSE	FALSE	FALSE	-1.07503	-0.0686363	-1.8915	-0.586932	-0.11196	-0.567858	-1.01172	-0.42225
P33241	LSP1	24	S	TRUE	FALSE	FALSE	TRUE	FALSE	FALSE	TRUE	-0.843883	0.614739	-1.1366	-0.15109	0.540374	0.684904	-0.455248	0.358063
P33241	LSP1	177	S	TRUE	FALSE	FALSE	FALSE	FALSE	FALSE	FALSE	3.76408	2.07355	-0.197566	2.78839	0.623478	3.92642	1.88002	2.44609
P33241	LSP1	188	S	TRUE	FALSE	TRUE	FALSE	FALSE	FALSE	FALSE	1.52235	0.626082	-1.14455	-1.56111	-1.45359	3.06893	0.334627	0.0180786
P33241	LSP1	189	S	TRUE	FALSE	FALSE	FALSE	FALSE	FALSE	FALSE	5.91642	4.49089	4.95962	4.87787	4.83911	5.96805	5.12231	5.22835
P33241	LSP1	193	S	TRUE	FALSE	FALSE	FALSE	FALSE	FALSE	FALSE	5.73086	4.49089	4.6275	4.87787	4.83911	5.96805	4.94975	5.22835
P33241	LSP1	204	S	TRUE	FALSE	FALSE	FALSE	FALSE	FALSE	FALSE	2.92737	0.0262579	2.84036	2.15881	0.365108	1.64977	1.93133	1.39123
P33241	LSP1	208	S	TRUE	FALSE	FALSE	FALSE	FALSE	FALSE	FALSE	0.170365	0.507848	0.394345	0.72209	1.0736	1.17334	0.357519	0.989678
P33241	LSP1	252	S	TRUE	FALSE	FALSE	FALSE	FALSE	FALSE	FALSE	4.14452	3.9372	1.90314	3.32766	3.9793	3.78187	3.32829	3.69627
P33316	DUT	88	S	TRUE	FALSE	TRUE	FALSE	FALSE	FALSE	TRUE	-0.851206	-0.127992	-0.901111	-0.844276	-1.31106	-1.7493	-0.62677	-1.30155
P33316	DUT	99	S	TRUE	TRUE	FALSE	TRUE	FALSE	TRUE	FALSE	-0.186037	0.424272	-0.0512628	0.68878	0.400544	0.416048	0.0623241	0.501791
P33527	MRP1	930	S	TRUE	TRUE	FALSE	TRUE	FALSE	FALSE	TRUE	-1.10323	-1.20171	-2.05617	-6.07043	-2.96342	-3.67598	-1.4537	-4.23661
P33991	MCM4	131	S	TRUE	FALSE	FALSE	FALSE	FALSE	FALSE	FALSE	1.41529	0.416791	-0.11933	-0.129337	-0.43557	1.35581	0.570917	0.263635
P33991	MCM4	326	S	TRUE	FALSE	FALSE	TRUE	FALSE	FALSE	FALSE	-1.37047	-0.871622	-0.731327	-1.00432	-1.28788	-0.345927	-0.991141	-0.879375
P33991	MCM4	120	S	TRUE	FALSE	FALSE	FALSE	FALSE	FALSE	TRUE	-0.762326	-0.0688507	-2.32746	-0.757235	-0.247966	0.0606535	-1.05288	-0.314849
P33993	MCM7	500	S	TRUE	FALSE	FALSE	TRUE	FALSE	FALSE	TRUE	-0.930808	-1.18211	-1.29208	-1.74599	-1.40466	-2.12559	-1.135	-1.75875
P33993	MCM7	121	S	TRUE	TRUE	FALSE	TRUE	FALSE	FALSE	FALSE	-2.89909	-0.274867	-1.92005	0.461344	-0.128768	-1.15071	-1.698	-0.272711
P34897	GLYM	266	S	TRUE	FALSE	FALSE	FALSE	FALSE	FALSE	FALSE	-0.655275	-0.282138	-0.480882	-0.29187	-0.475415	0.0764932	-0.472765	-0.230264
P34910	EVI2B	294	S	TRUE	TRUE	TRUE	TRUE	FALSE	FALSE	TRUE	-4.6561	-2.56252	-4.37339	-2.19641	-1.9943	-3.95624	-3.864	-2.71565
P34910	EVI2B	268	S	TRUE	FALSE	FALSE	FALSE	FALSE	FALSE	FALSE	3.74811	-2.02547	0.481324	3.79317	2.93661	2.84138	0.734656	3.19039
P34910	EVI2B	271	S	TRUE	FALSE	FALSE	FALSE	FALSE	FALSE	FALSE	0.445277	-2.02547	0.40892	0.448539	0.0631786	-1.15663	-0.390424	-0.214969
P34932	HSP74	76	S	TRUE	FALSE	FALSE	FALSE	FALSE	FALSE	FALSE	-1.64336	-1.2506	-1.48442	-1.46783	-1.06059	-0.73254	-1.45946	-1.08699
Q92598	HS105	384	S	TRUE	FALSE	FALSE	FALSE	FALSE	FALSE	FALSE	-2.22555	-1.55711	-1.10847	-1.42063	-1.19675	-0.892449	-1.63038	-1.16994
P35221	CTNA1	641	S	TRUE	FALSE	FALSE	FALSE	FALSE	FALSE	FALSE	3.74016	3.91185	1.1777	3.25512	3.43168	3.19171	2.94324	3.29284
P35236	PTN7	143	S	TRUE	TRUE	FALSE	FALSE	FALSE	FALSE	FALSE	-0.675692	-1.93502	-1.55673	-2.14831	-1.92578	-0.861042	-1.38914	-1.64504
P35236	PTN7	44	S	TRUE	FALSE	FALSE	TRUE	FALSE	FALSE	TRUE	0.457	-0.181217	0.460415	-0.0481136	0.511023	-0.42274	0.245399	0.01339
P35251	RFC1	312	S	TRUE	TRUE	FALSE	FALSE	FALSE	FALSE	TRUE	-1.45675	-0.071282	-2.24763	-1.01595	-0.570924	-1.1614	-1.25855	-0.916091
P35251	RFC1	69	S	TRUE	FALSE	FALSE	FALSE	FALSE	FALSE	FALSE	0.386375	-1.66131	-1.85137	0.101265	-0.867613	-0.317414	-1.0421	-0.361254
P35251	RFC1	71	S	TRUE	FALSE	FALSE	FALSE	FALSE	FALSE	FALSE	-0.0508383	-1.66131	-1.85137	-0.392148	-1.70928	-1.78449	-1.18784	-1.29531
P35251	RFC1	368	S	TRUE	FALSE	FALSE	FALSE	FALSE	FALSE	FALSE	-3.80367	-1.11808	-4.12179	-3.89236	-2.13491	-2.5043	-3.01451	-2.84386
P35251	RFC1	156	S	TRUE	FALSE	FALSE	FALSE	FALSE	FALSE	TRUE	-0.770474	0.489867	-1.25466	0.760477	0.993632	1.52698	-0.511754	1.0937
P35251	RFC1	108	S	TRUE	FALSE	FALSE	TRUE	FALSE	FALSE	FALSE	-1.51378	0.0394418	-2.48521	-1.92906	-0.48932	0.179086	-1.31985	-0.746431
P35251	RFC1	190	S	TRUE	FALSE	TRUE	FALSE	TRUE	FALSE	FALSE	-0.815907	-0.0532586	1.00835	2.01328	0.464027	1.15574	0.0463946	1.21101
P35269	T2FA	385	S	TRUE	FALSE	FALSE	FALSE	FALSE	FALSE	FALSE	1.8309	2.12828	1.19402	2.64948	2.16218	1.47846	1.71774	2.0967
P35269	T2FA	433	S	TRUE	FALSE	TRUE	FALSE	FALSE	TRUE	TRUE	-0.91456	-2.07538	-1.50745	-0.810441	-1.24525	-1.36667	-1.49913	-1.14079
P35579	MYH9	1943	S	TRUE	FALSE	FALSE	FALSE	FALSE	FALSE	FALSE	3.17654	2.73652	2.73468	2.89108	2.6006	2.92551	2.88258	2.80573
P35606	COPB2	859	S	TRUE	FALSE	FALSE	FALSE	FALSE	FALSE	FALSE	1.36989	1.99676	1.23179	2.66478	2.23807	2.24582	1.53281	2.38289
P35611	ADDA	726	S	TRUE	FALSE	FALSE	FALSE	FALSE	FALSE	FALSE	1.16002	0.657905	1.02052	1.65546	0.340439	0.58015	0.94615	0.858683
P35611	ADDA	358	S	TRUE	FALSE	FALSE	FALSE	FALSE	FALSE	FALSE	2.19852	0.829249	1.47446	1.01209	1.12928	1.14332	1.50074	1.0949
P35611	ADDA	431	S	TRUE	FALSE	TRUE	TRUE	FALSE	FALSE	FALSE	0.38654	0.366265	1.49938	0.754907	0.862168	1.48227	0.750727	1.03312
P35612	ADDB	613	S	TRUE	TRUE	TRUE	FALSE	TRUE	FALSE	FALSE	-3.68249	-3.07757	-3.70696	-2.58402	-1.86534	-1.23716	-3.48901	-1.89551
P35612	ADDB	617	S	TRUE	TRUE	TRUE	FALSE	FALSE	FALSE	FALSE	-0.812689	-1.47427	-1.93494	-1.89115	-1.86534	-2.0592	-1.4073	-1.93856
P35612	ADDB	11	S	TRUE	FALSE	FALSE	FALSE	TRUE	FALSE	TRUE	2.11768	3.17536	1.59746	1.66207	2.23524	3.44991	2.29683	2.44907
P35658	NU214	678	S	TRUE	FALSE	FALSE	FALSE	FALSE	FALSE	TRUE	0.602574	-0.375993	-0.213844	-0.344392	-0.104967	-0.148723	0.00424565	-0.19936
P35658	NU214	433	S	TRUE	FALSE	FALSE	FALSE	FALSE	FALSE	FALSE	-0.74798	-0.590525	-1.25718	-0.563734	-0.148677	-1.40843	-0.865229	-0.706945
P35658	NU214	1023	S	TRUE	FALSE	FALSE	FALSE	FALSE	FALSE	FALSE	3.30825	3.79756	2.79629	2.68087	2.85532	3.20331	3.3007	2.91317
P35658	NU214	940	S	TRUE	FALSE	FALSE	FALSE	FALSE	FALSE	FALSE	-2.09391	-2.0736	-3.83323	-0.0379605	-0.6505	-0.47067	-2.66691	-0.386377
P35659	DEK	307	S	TRUE	TRUE	FALSE	TRUE	FALSE	FALSE	FALSE	-2.77263	-2.45914	-1.48226	-3.0869	-1.70239	-2.28507	-2.23801	-2.35812
P35659	DEK	2	S	TRUE	FALSE	FALSE	FALSE	TRUE	FALSE	TRUE	-2.78814	-0.78515	-1.53504	-0.296811	-0.791579	-0.309986	-1.70278	-0.466125
P35680	HNF1B	279	S	TRUE	FALSE	FALSE	FALSE	FALSE	TRUE	TRUE	-1.79833	-2.74765	-3.27615	-1.51089	-0.830119	-1.0391	-2.60738	-1.1267
P36507	MP2K2	226	S	TRUE	FALSE	FALSE	FALSE	FALSE	FALSE	FALSE	1.74573	1.48858	-1.94835	1.43219	1.55918	2.72878	0.428653	1.90671
P36578	RL4	295	S	TRUE	FALSE	FALSE	FALSE	FALSE	FALSE	FALSE	2.18251	1.71093	2.26895	2.76824	2.17138	2.6907	2.05413	2.54344
P36871	PGM1	117	S	TRUE	FALSE	FALSE	FALSE	FALSE	FALSE	FALSE	2.57328	3.41568	2.09205	2.23616	3.21462	3.43949	2.69367	2.96342
P36915	GNL1	324	S	TRUE	TRUE	FALSE	TRUE	FALSE	TRUE	FALSE	-1.64517	-0.899942	-3.02146	-1.68726	-1.22418	-0.4615	-1.85552	-1.12431
P36915	GNL1	51	S	TRUE	FALSE	FALSE	FALSE	FALSE	FALSE	FALSE	1.39708	0.824987	0.713861	1.52173	1.28567	-1.66118	0.978643	0.382072
P37275	ZEB1	322	S	TRUE	FALSE	TRUE	FALSE	FALSE	TRUE	TRUE	0.0962281	0.0312155	0.046517	0.969831	1.12355	1.36334	0.0579869	1.15224
P37802	TAGL2	185	S	TRUE	FALSE	FALSE	FALSE	FALSE	FALSE	FALSE	-2.2227	-0.434813	0.0811231	-1.00707	0.524615	0.485009	-0.858798	0.00085051
P37802	TAGL2	163	S	TRUE	FALSE	FALSE	FALSE	FALSE	FALSE	FALSE	0.917936	0.526506	0.612787	0.971705	1.28357	0.513382	0.685743	0.922886
P37837	TALDO	4	S	TRUE	TRUE	FALSE	TRUE	FALSE	FALSE	FALSE	3.63946	3.85842	2.69599	1.10249	1.63677	2.4096	3.39796	1.71628
P37837	TALDO	237	S	TRUE	FALSE	TRUE	FALSE	FALSE	FALSE	FALSE	-1.28576	-2.67548	-1.64326	-0.280777	-1.11952	0.179367	-1.86817	-0.406976
P38159	RBMX	88	S	TRUE	FALSE	FALSE	FALSE	FALSE	FALSE	FALSE	0.851546	1.01477	0.278375	1.9203	1.13633	-0.168915	0.714898	0.962572
P38159	RBMX	215	S	TRUE	FALSE	FALSE	TRUE	FALSE	FALSE	TRUE	-2.49766	-4.95005	-5.23004	-3.44557	-3.82529	-3.00472	-4.22592	-3.42519
P38159	RBMX	326	S	TRUE	TRUE	FALSE	TRUE	FALSE	FALSE	FALSE	0.0218	0.225377	0.0788652	-0.0801795	0.115178	-0.165451	0.108681	-0.043484
P38159	RBMX	208	S	TRUE	FALSE	FALSE	FALSE	FALSE	FALSE	FALSE	6.0992	5.90264	5.87361	6.4106	6.58053	6.37941	5.95848	6.45684
P38159	RBMX	249	S	TRUE	FALSE	FALSE	TRUE	FALSE	FALSE	TRUE	1.55016	1.28281	-0.344189	1.85603	1.77496	1.09609	0.829594	1.5757
P38159	RBMX	58	S	TRUE	FALSE	TRUE	TRUE	FALSE	FALSE	FALSE	-1.39328	-1.80569	-1.45622	-1.16979	-1.01678	-0.583123	-1.55173	-0.923233
P38159	RBMX	352	S	TRUE	FALSE	FALSE	FALSE	FALSE	FALSE	FALSE	1.98669	1.07586	0.651515	1.3853	1.20686	0.834788	1.23802	1.14232
P38159	RBMX	189	S	TRUE	FALSE	FALSE	TRUE	FALSE	FALSE	FALSE	-2.02018	-1.43548	-0.549744	-1.82292	-1.25813	-2.17332	-1.33513	-1.75146
P38398	BRCA1	1336	S	TRUE	TRUE	TRUE	TRUE	FALSE	FALSE	TRUE	-4.48046	-3.4893	-3.28235	-1.38562	-2.39895	-2.07306	-3.75071	-1.95254
P38398	BRCA1	1342	S	TRUE	TRUE	TRUE	TRUE	FALSE	FALSE	TRUE	-3.87309	-3.66692	-4.42874	-1.38562	-2.39895	-0.261561	-3.98958	-1.34871
P38398	BRCA1	114	S	TRUE	TRUE	TRUE	TRUE	FALSE	FALSE	TRUE	-3.44338	-3.44377	-3.60655	-1.00292	1.16021	0.755741	-3.4979	0.304344
P38398	BRCA1	1009	S	TRUE	FALSE	TRUE	FALSE	FALSE	TRUE	TRUE	-0.862883	-1.63763	-1.47516	-0.448366	0.952077	0.70817	-1.32523	0.40396
P38398	BRCA1	632	S	TRUE	FALSE	FALSE	TRUE	FALSE	FALSE	TRUE	-1.91884	-2.08622	-1.25286	-1.56706	-0.984598	-0.248898	-1.75264	-0.933517
P38398	BRCA1	1524	S	TRUE	FALSE	FALSE	TRUE	FALSE	FALSE	FALSE	-0.490471	-0.34902	0.0197215	0.308842	-0.768159	-0.118041	-0.273256	-0.192453
P38398	BRCA1	1191	S	TRUE	TRUE	FALSE	TRUE	FALSE	TRUE	FALSE	-2.43145	-2.30982	-2.7103	-1.77274	-0.654926	-2.45488	-2.48386	-1.62752
P38398	BRCA1	1542	S	TRUE	FALSE	FALSE	FALSE	FALSE	TRUE	TRUE	0.0687454	1.67484	0.406195	0.0581448	-1.08353	0.506088	0.716593	-0.1731
P38432	COIL	566	S	TRUE	FALSE	FALSE	FALSE	FALSE	FALSE	FALSE	-1.75781	-0.938719	1.71305	1.87944	-1.82018	2.42893	-0.327826	0.829395
P38919	IF4A3	12	S	TRUE	TRUE	FALSE	FALSE	TRUE	FALSE	FALSE	-2.84111	-0.300394	-1.9001	1.39535	-0.184079	-0.797504	-1.68053	0.137924
P39023	RL3	13	S	TRUE	FALSE	FALSE	TRUE	FALSE	TRUE	FALSE	-2.50121	-2.85583	-4.0671	-2.57249	-1.38015	-2.65896	-3.14138	-2.20387
P39687	AN32A	27	S	TRUE	FALSE	FALSE	TRUE	FALSE	FALSE	FALSE	-4.1557	-2.91965	-4.71235	-2.58556	-2.83423	-3.16949	-3.92923	-2.86309
P39687	AN32A	17	S	TRUE	FALSE	FALSE	FALSE	FALSE	FALSE	FALSE	-0.313015	-2.59268	0.327664	-1.55836	-2.59118	-1.72642	-0.859344	-1.95865
P39880	CUX1	1270	S	TRUE	TRUE	FALSE	TRUE	FALSE	FALSE	FALSE	-3.53303	-3.30096	-3.13271	-2.60755	-2.78921	-2.1517	-3.32223	-2.51615
P40222	TXLNA	514	S	TRUE	FALSE	FALSE	TRUE	TRUE	TRUE	TRUE	4.88604	2.97482	4.052	-4.16205	-3.24249	-4.49298	3.97095	-3.96584
P40222	TXLNA	515	S	TRUE	FALSE	FALSE	FALSE	FALSE	FALSE	FALSE	1.70046	2.03903	0.402312	1.4547	2.3899	2.08482	1.3806	1.97647
P40306	PSB10	230	S	TRUE	TRUE	TRUE	TRUE	FALSE	FALSE	TRUE	-3.96005	-3.63149	-3.82796	-2.0231	-1.79281	-1.88116	-3.8065	-1.89902
P40425	PBX2	330	S	TRUE	FALSE	FALSE	FALSE	FALSE	FALSE	FALSE	-2.04096	-2.10336	-2.73772	-2.32937	-2.28994	-2.99254	-2.29401	-2.53728
P40692	MLH1	477	S	TRUE	FALSE	FALSE	FALSE	TRUE	FALSE	FALSE	-2.97874	-3.09883	-2.1124	-2.19614	-2.57537	-2.89089	-2.72999	-2.55413
P40763	STAT3	727	S	TRUE	FALSE	TRUE	FALSE	FALSE	FALSE	TRUE	1.28472	0.641408	0.78966	1.25136	2.00667	0.958991	0.905261	1.40568
P40818	UBP8	718	S	TRUE	FALSE	FALSE	FALSE	FALSE	FALSE	FALSE	1.09316	1.68063	1.08766	1.02423	1.88852	1.33391	1.28715	1.41555
P40818	UBP8	392	S	TRUE	FALSE	FALSE	FALSE	FALSE	FALSE	FALSE	-1.51976	-1.28199	-1.6975	-1.08021	-2.06013	-1.097	-1.49975	-1.41245
P40855	PEX19	147	S	TRUE	FALSE	FALSE	FALSE	FALSE	FALSE	FALSE	1.61638	1.39367	1.98002	1.66946	1.1011	1.46904	1.66336	1.4132
P40938	RFC3	12	S	TRUE	FALSE	FALSE	TRUE	TRUE	FALSE	FALSE	-1.24387	-2.69646	-2.78198	-3.95756	-2.99503	-2.18242	-2.24077	-3.045
P40939	ECHA	756	S	TRUE	TRUE	TRUE	TRUE	FALSE	TRUE	FALSE	-4.18438	-4.58132	-3.71155	-0.706158	-2.48731	-1.5483	-4.15908	-1.58059
P41162	ETV3	159	S	TRUE	TRUE	TRUE	FALSE	FALSE	FALSE	FALSE	1.05226	1.49535	-0.261478	-0.230653	-0.326022	-0.147666	0.762046	-0.23478
P41208	CETN2	20	S	TRUE	TRUE	FALSE	TRUE	FALSE	FALSE	FALSE	-0.928416	-1.6033	-1.76051	-0.592812	-1.155	-0.843088	-1.43074	-0.863632
P41212	ETV6	22	S	TRUE	FALSE	FALSE	FALSE	FALSE	FALSE	FALSE	3.14351	2.35925	2.5158	2.28818	2.69179	3.39357	2.67285	2.79118
P41212	ETV6	213	S	TRUE	FALSE	FALSE	FALSE	FALSE	FALSE	FALSE	0.684791	1.7161	0.634286	0.0535167	0.890535	0.937001	1.01173	0.627017
P41212	ETV6	439	S	TRUE	TRUE	FALSE	FALSE	FALSE	FALSE	FALSE	-0.927061	0.300918	-0.671729	-0.859589	0.658298	1.39634	-0.432624	0.39835
P41212	ETV6	271	S	TRUE	FALSE	TRUE	FALSE	FALSE	TRUE	TRUE	-0.25466	-0.0703289	-1.6176	-0.929391	-1.54337	-2.21074	-0.647531	-1.56117
P41227	NAA10	182	S	TRUE	FALSE	TRUE	FALSE	FALSE	TRUE	TRUE	-1.22523	-0.811742	-0.534724	0.181483	-0.579291	-1.69466	-0.857232	-0.69749
P41229	KDM5C	301	S	TRUE	FALSE	TRUE	FALSE	FALSE	FALSE	TRUE	-2.0086	-2.32328	-2.61304	-1.52366	-1.60161	-1.09242	-2.31497	-1.40589
P41229	KDM5C	317	S	TRUE	FALSE	FALSE	TRUE	FALSE	TRUE	FALSE	-2.40578	-1.30918	-1.87664	-2.92007	-1.29403	-1.24763	-1.86387	-1.82058
P41229	KDM5C	1359	S	TRUE	FALSE	FALSE	FALSE	TRUE	FALSE	FALSE	-2.36297	-0.929089	-1.93221	-0.546855	-0.778335	-0.977927	-1.74142	-0.767705
Q6NXS1	IPP2M	121	S	TRUE	FALSE	FALSE	FALSE	FALSE	FALSE	FALSE	1.85171	0.198678	0.523333	1.61301	0.605689	-0.0674508	0.857906	0.717082
Q6NXS1	IPP2M	122	S	TRUE	FALSE	FALSE	FALSE	FALSE	FALSE	FALSE	1.85171	0.198678	0.947682	1.74264	0.605689	-0.0674508	0.999355	0.760293
P41252	SYIC	1047	S	TRUE	FALSE	FALSE	FALSE	FALSE	FALSE	FALSE	-2.01379	-0.0955319	-0.805481	-0.886718	-0.0922639	-2.23138	-0.971602	-1.07012
P41567	EIF1	9	S	TRUE	FALSE	FALSE	TRUE	FALSE	FALSE	FALSE	-1.01768	-0.773342	-1.11416	-2.82047	0.0102496	2.41834	-0.968395	-0.130627
P41970	ELK3	396	S	TRUE	FALSE	FALSE	TRUE	FALSE	FALSE	FALSE	-3.07291	-3.06771	-1.46333	-2.68008	-3.35258	-3.25363	-2.53465	-3.09543
P42166	LAP2A	424	S	TRUE	TRUE	FALSE	FALSE	FALSE	TRUE	FALSE	-1.01727	0.389697	-0.993755	-0.672543	-1.63244	0.244208	-0.540443	-0.686924
P42167	LAP2B	66	S	TRUE	FALSE	FALSE	FALSE	FALSE	FALSE	FALSE	5.21019	5.28176	4.94516	5.10799	5.32583	5.07264	5.1457	5.16882
P42167	LAP2B	67	S	TRUE	FALSE	FALSE	FALSE	FALSE	FALSE	FALSE	4.81028	5.28176	5.27375	4.59215	4.69363	3.96719	5.12193	4.41765
P42167	LAP2B	156	S	TRUE	FALSE	FALSE	FALSE	FALSE	FALSE	TRUE	-4.66592	0.415157	-2.1335	-1.35838	-1.18025	-1.08601	-2.12809	-1.20821
P42166	LAP2A	351	S	TRUE	FALSE	FALSE	FALSE	TRUE	FALSE	TRUE	0.741726	0.469939	0.290951	-0.79624	0.92333	0.118295	0.500872	0.0817948
P42166	LAP2A	293	S	TRUE	TRUE	FALSE	FALSE	TRUE	TRUE	TRUE	1.46208	1.61091	0.733384	-4.10563	-4.05282	-2.9095	1.26879	-3.68932
P42167	LAP2B	168	S	TRUE	FALSE	TRUE	TRUE	FALSE	FALSE	TRUE	-2.32593	-2.28596	-3.54382	-1.03542	-1.043	-2.22267	-2.71857	-1.4337
P42167	LAP2B	306	S	TRUE	FALSE	FALSE	FALSE	FALSE	FALSE	FALSE	2.94056	3.16582	2.04289	1.8083	2.69275	3.24025	2.71643	2.58043
P42167	LAP2B	385	S	TRUE	FALSE	FALSE	FALSE	FALSE	FALSE	FALSE	1.59234	2.05139	0.870833	2.50225	1.97074	2.09207	1.50485	2.18835
P42167	LAP2B	180	S	TRUE	FALSE	FALSE	TRUE	FALSE	TRUE	FALSE	2.59461	1.55898	1.73717	4.03213	3.82277	1.96719	1.96358	3.27403
P42167	LAP2B	184	S	TRUE	FALSE	FALSE	FALSE	FALSE	FALSE	FALSE	2.98669	3.03539	0.73532	3.1837	2.1269	3.00809	2.25247	2.7729
P42167	LAP2B	222	S	TRUE	FALSE	TRUE	FALSE	FALSE	FALSE	FALSE	-0.296643	2.20788	-1.26798	0.404701	-0.269389	-1.59625	0.214419	-0.486979
P42167	LAP2B	224	S	TRUE	FALSE	TRUE	FALSE	TRUE	FALSE	TRUE	-1.71521	-0.85126	-1.33073	0.78411	0.0525071	1.43771	-1.29907	0.758107
P42224	STAT1	727	S	TRUE	FALSE	FALSE	FALSE	FALSE	FALSE	FALSE	1.38099	0.730931	0.67055	0.619931	0.529826	1.97232	0.927491	1.04069
P42677	RS27	11	S	TRUE	FALSE	FALSE	FALSE	FALSE	FALSE	FALSE	0.0372937	1.75464	0.908263	1.41807	1.6507	1.21059	0.900067	1.42646
P42677	RS27	78	S	TRUE	FALSE	TRUE	FALSE	FALSE	FALSE	TRUE	-0.877564	-0.550093	-1.49284	-0.0996981	-0.624511	-1.09874	-0.973499	-0.607651
P42677	RS27	27	S	TRUE	FALSE	FALSE	FALSE	FALSE	TRUE	FALSE	-1.41175	-1.36908	-1.0624	-1.01731	-1.13813	-1.09593	-1.28108	-1.08379
P42684	ABL2	631	S	TRUE	FALSE	TRUE	FALSE	TRUE	TRUE	TRUE	-0.654085	-0.421612	-0.0610394	-3.55254	-3.92189	-4.19027	-0.378912	-3.88823
P42684	ABL2	620	S	TRUE	TRUE	TRUE	TRUE	FALSE	FALSE	TRUE	-4.10842	-3.71197	-4.37773	-0.553513	-1.41765	-2.16772	-4.06604	-1.37963
P42684	ABL2	655	S	TRUE	TRUE	TRUE	TRUE	FALSE	FALSE	TRUE	-5.50979	-5.23026	-3.16171	-1.0854	-2.39112	-2.12133	-4.63392	-1.86595
P42684	ABL2	817	S	TRUE	FALSE	FALSE	TRUE	FALSE	FALSE	FALSE	-2.09595	-2.1887	-2.0352	-1.83598	-2.21977	-3.19323	-2.10662	-2.41633
P42684	ABL2	936	S	TRUE	FALSE	TRUE	TRUE	FALSE	FALSE	TRUE	-4.34831	-4.23129	-3.92615	-1.96834	-1.82795	0.133924	-4.16858	-1.22079
P42695	CNDD3	1384	S	TRUE	FALSE	TRUE	FALSE	TRUE	FALSE	FALSE	1.45918	1.18368	1.10652	1.99559	1.32904	1.71522	1.24979	1.67995
P42696	RBM34	14	S	TRUE	FALSE	FALSE	FALSE	FALSE	TRUE	FALSE	2.17933	1.68836	0.880483	1.764	1.55066	-1.7644	1.58273	0.516753
P42696	RBM34	28	S	TRUE	FALSE	FALSE	FALSE	FALSE	FALSE	FALSE	2.17367	2.53959	1.62483	2.53954	2.73768	2.46634	2.1127	2.58119
P42858	HD	419	S	TRUE	FALSE	FALSE	TRUE	FALSE	TRUE	TRUE	0.011872	-1.3206	-0.687019	-1.51446	-2.64092	-0.697901	-0.665249	-1.61776
P42858	HD	432	S	TRUE	FALSE	FALSE	TRUE	FALSE	TRUE	TRUE	0.011872	-1.3206	-2.02431	-1.51446	0.131967	1.31139	-1.11101	-0.023701
P43007	SATT	507	S	TRUE	FALSE	FALSE	TRUE	TRUE	TRUE	TRUE	2.60465	2.68428	2.8863	-4.04187	-3.04287	-4.60559	2.72508	-3.89677
P43243	MATR3	37	S	TRUE	FALSE	TRUE	TRUE	TRUE	FALSE	FALSE	-0.343902	0.0070209	0.216587	-1.86224	-0.176125	-0.659027	-0.0400979	-0.89913
P43243	MATR3	41	S	TRUE	FALSE	TRUE	TRUE	FALSE	FALSE	TRUE	-1.16625	-0.235034	-1.21817	-1.13071	-0.907396	-1.20357	-0.873151	-1.08056
P43243	MATR3	188	S	TRUE	FALSE	FALSE	FALSE	FALSE	FALSE	FALSE	0.325683	2.27773	-0.126748	1.055	1.77678	1.70302	0.825555	1.5116
P43243	MATR3	206	S	TRUE	FALSE	FALSE	FALSE	FALSE	FALSE	FALSE	-0.755743	-1.24825	-0.401141	0.749003	0.509526	-1.33411	-0.80171	-0.0251922
P43243	MATR3	4	S	TRUE	FALSE	FALSE	TRUE	TRUE	TRUE	FALSE	-2.07292	-2.12643	-3.72017	-0.626007	-1.3063	-2.28709	-2.63984	-1.40647
P43243	MATR3	14	S	TRUE	FALSE	FALSE	FALSE	FALSE	FALSE	TRUE	-0.300187	-0.515089	-0.887309	-0.0758401	0.0744893	1.58399	-0.567528	0.527547
P43243	MATR3	598	S	TRUE	FALSE	FALSE	FALSE	FALSE	FALSE	FALSE	1.57528	2.90641	1.51778	1.08142	2.32382	1.9215	1.99982	1.77558
P43243	MATR3	604	S	TRUE	FALSE	FALSE	FALSE	FALSE	FALSE	FALSE	1.23072	3.16954	1.65739	1.15502	2.61307	2.18361	2.01922	1.9839
P43307	SSRA	268	S	TRUE	FALSE	FALSE	FALSE	FALSE	FALSE	FALSE	4.60294	4.3029	2.4579	4.03442	5.05005	4.01791	3.78792	4.36746
P43487	RANG	60	S	TRUE	FALSE	FALSE	FALSE	FALSE	FALSE	TRUE	-2.43104	-1.96992	-2.3126	-1.89461	-1.74543	-2.67099	-2.23786	-2.10368
P45880	VDAC2	115	S	TRUE	TRUE	FALSE	FALSE	FALSE	FALSE	FALSE	0.566149	2.68587	1.64981	1.34902	2.103	1.21008	1.63394	1.55404
P46013	KI67	2528	S	TRUE	FALSE	FALSE	FALSE	FALSE	FALSE	FALSE	-2.10114	0.34465	-1.95482	-1.64187	-0.517664	-0.371846	-1.2371	-0.843795
P46013	KI67	1679	S	TRUE	FALSE	FALSE	FALSE	FALSE	FALSE	FALSE	-2.52522	-1.54915	-1.67055	-1.37552	-1.28117	-0.96149	-1.91498	-1.20606
P46013	KI67	584	S	TRUE	FALSE	FALSE	FALSE	FALSE	FALSE	FALSE	1.28122	2.54018	2.10834	2.03473	1.67776	2.16765	1.97658	1.96005
P46013	KI67	827	S	TRUE	FALSE	FALSE	TRUE	FALSE	FALSE	FALSE	0.172731	0.192849	0.761322	-0.0778082	1.56562	0.072958	0.375634	0.520255
P46013	KI67	2105	S	TRUE	FALSE	FALSE	FALSE	FALSE	FALSE	FALSE	0.55456	0.440375	0.811262	1.16857	0.116818	0.743514	0.602066	0.676301
P46013	KI67	1131	S	TRUE	FALSE	FALSE	FALSE	FALSE	FALSE	FALSE	0.631108	1.56843	0.634999	1.59951	1.09494	1.61481	0.944845	1.43642
P46013	KI67	2344	S	TRUE	TRUE	FALSE	FALSE	FALSE	FALSE	TRUE	0.726507	0.0649327	0.393859	1.05177	0.277755	0.772929	0.395099	0.700819
P46013	KI67	2223	S	TRUE	FALSE	FALSE	FALSE	FALSE	FALSE	FALSE	0.587985	0.930685	1.05655	0.818334	0.971325	0.818293	0.858408	0.869317
P46013	KI67	1861	S	TRUE	FALSE	FALSE	FALSE	FALSE	FALSE	TRUE	0.111777	-0.125909	-0.0212913	0.795821	0.0616468	-0.18501	-0.0118077	0.224153
P46013	KI67	2708	S	TRUE	FALSE	TRUE	FALSE	FALSE	TRUE	FALSE	0.545952	2.21285	0.488931	0.337783	0.877346	0.942878	1.08258	0.719336
P46013	KI67	2828	S	TRUE	TRUE	FALSE	FALSE	FALSE	FALSE	TRUE	0.28138	0.952074	0.121398	1.54899	0.495821	1.72561	0.451618	1.25681
P46013	KI67	1376	S	TRUE	FALSE	TRUE	FALSE	FALSE	FALSE	FALSE	-0.954343	-1.50492	-0.961505	-0.455585	-0.0188508	-2.1435	-1.14026	-0.872645
P46013	KI67	374	S	TRUE	FALSE	FALSE	FALSE	FALSE	FALSE	FALSE	-0.656126	-2.59346	-1.99797	-0.0881226	-2.83166	-0.859362	-1.74919	-1.25972
P46013	KI67	308	S	TRUE	FALSE	TRUE	FALSE	FALSE	FALSE	FALSE	0.616736	3.37825	0.701213	0.987585	-0.261591	0.106346	1.5654	0.277446
P46013	KI67	1071	S	TRUE	FALSE	FALSE	FALSE	FALSE	FALSE	FALSE	-3.11709	-0.414152	-2.81389	-2.77004	-1.46532	-1.4595	-2.11504	-1.89828
P46013	KI67	357	S	TRUE	FALSE	TRUE	FALSE	TRUE	TRUE	FALSE	-0.217963	0.34355	-1.59254	0.527518	0.42457	-0.872428	-0.488986	0.0265532
P46019	KPB2	1015	S	TRUE	FALSE	FALSE	TRUE	FALSE	FALSE	FALSE	0.711429	-0.753798	-0.227664	0.161888	0.0909362	0.220302	-0.0900109	0.157709
P46019	KPB2	729	S	TRUE	FALSE	FALSE	FALSE	FALSE	TRUE	FALSE	-1.3482	-2.75237	-2.05753	-1.24942	-1.87056	0.119037	-2.0527	-1.00031
P46060	RAGP1	428	S	TRUE	FALSE	FALSE	TRUE	FALSE	FALSE	FALSE	3.31955	4.07861	4.46862	2.87666	2.99256	3.40607	3.95559	3.09176
P46060	RAGP1	442	S	TRUE	FALSE	FALSE	TRUE	FALSE	FALSE	FALSE	3.31955	4.91208	2.34055	2.87666	4.11631	3.40607	3.52406	3.46635
P46087	NOP2	786	S	TRUE	FALSE	FALSE	TRUE	FALSE	FALSE	FALSE	1.11637	2.6864	2.07494	2.81079	2.92408	2.23919	1.95923	2.65802
P46087	NOP2	181	S	TRUE	FALSE	FALSE	TRUE	FALSE	FALSE	FALSE	1.57974	3.08464	0.7991	2.55207	2.48337	1.69991	1.82116	2.24512
P46087	NOP2	732	S	TRUE	FALSE	FALSE	FALSE	FALSE	FALSE	FALSE	0.217001	0.65098	0.538869	0.379014	1.34678	0.831325	0.46895	0.852372
P46100	ATRX	634	S	TRUE	FALSE	FALSE	TRUE	FALSE	FALSE	TRUE	-1.39821	-2.49964	-1.67559	-0.927283	-0.861949	-1.78964	-1.85781	-1.19296
P46100	ATRX	656	S	TRUE	FALSE	FALSE	TRUE	FALSE	FALSE	TRUE	-1.19268	-1.50291	-1.75763	-2.42557	-0.861949	-0.581143	-1.48441	-1.28955
P46100	ATRX	889	S	TRUE	FALSE	FALSE	FALSE	FALSE	FALSE	TRUE	-1.18267	-0.408535	-1.77904	-1.8255	-1.57714	0.0276829	-1.12341	-1.12499
P46100	ATRX	1527	S	TRUE	FALSE	FALSE	FALSE	FALSE	FALSE	FALSE	0.246566	2.21459	1.43371	1.72308	2.05088	2.11307	1.29829	1.96234
P46100	ATRX	1061	S	TRUE	FALSE	FALSE	FALSE	FALSE	FALSE	FALSE	0.0779191	-0.254247	-0.271595	0.455828	0.0728849	-0.258838	-0.149307	0.0899581
P46100	ATRX	598	S	TRUE	TRUE	FALSE	FALSE	FALSE	FALSE	TRUE	-0.547342	0.217548	-1.16167	0.0967457	0.779602	-0.0456113	-0.497154	0.276912
P46100	ATRX	729	S	TRUE	FALSE	FALSE	FALSE	FALSE	FALSE	FALSE	0.524705	-3.09486	-1.03347	0.439387	-0.101149	-0.766464	-1.20121	-0.142742
P46100	ATRX	731	S	TRUE	FALSE	FALSE	TRUE	FALSE	FALSE	TRUE	-1.07564	-3.09486	-2.36303	-2.12536	-1.43437	-0.83493	-2.17784	-1.46488
P46100	ATRX	819	S	TRUE	FALSE	FALSE	TRUE	FALSE	TRUE	FALSE	-0.312031	-0.826952	-2.06132	0.0116733	-0.0154137	-0.338376	-1.06677	-0.114039
P46100	ATRX	677	S	TRUE	TRUE	FALSE	FALSE	FALSE	TRUE	FALSE	-0.243342	-1.78023	-1.69893	-0.66508	-1.79006	-2.02937	-1.24083	-1.49484
P46379	BAG6	113	S	TRUE	FALSE	FALSE	FALSE	FALSE	FALSE	FALSE	1.45564	2.4128	1.32454	2.5268	2.1572	2.29217	1.731	2.32539
P46379	BAG6	964	S	TRUE	FALSE	TRUE	FALSE	FALSE	FALSE	FALSE	-0.154414	-0.74308	0.752587	0.769347	1.2742	1.5826	-0.0483024	1.20872
P46379	BAG6	973	S	TRUE	FALSE	FALSE	FALSE	FALSE	FALSE	FALSE	0.906012	1.31522	1.72901	2.292	1.13954	1.63567	1.31675	1.68907
P46379	BAG6	1117	S	TRUE	FALSE	FALSE	FALSE	FALSE	FALSE	FALSE	1.93685	1.5892	1.58046	2.60445	2.19505	2.23242	1.70217	2.34397
P46459	NSF	437	S	TRUE	FALSE	FALSE	FALSE	TRUE	FALSE	FALSE	-2.93682	-3.17129	-3.12902	-2.59438	-3.4743	-2.81108	-3.07904	-2.95992
P52564	MP2K6	207	S	TRUE	FALSE	TRUE	TRUE	FALSE	FALSE	FALSE	-0.984026	-1.13763	-0.315361	-1.64808	-2.40306	-1.77733	-0.812338	-1.94282
P46776	RL27A	68	S	TRUE	FALSE	TRUE	TRUE	FALSE	FALSE	FALSE	-2.02	-2.92588	-2.20499	-0.932337	-1.53804	-2.12315	-2.38363	-1.53118
P46778	RL21	104	S	TRUE	TRUE	TRUE	FALSE	FALSE	TRUE	FALSE	-1.06917	-0.500014	-0.775117	-1.14431	-1.69027	-1.18046	-0.781434	-1.33835
P46779	RL28	115	S	TRUE	FALSE	FALSE	FALSE	FALSE	FALSE	FALSE	0.0392227	-1.15952	0.0617462	0.171576	-0.999533	0.520963	-0.352851	-0.102331
P46781	RS9	153	S	TRUE	FALSE	FALSE	FALSE	FALSE	TRUE	FALSE	-1.61153	-3.29788	-0.610565	-1.51747	-2.04653	-2.19099	-1.83999	-1.91833
P46783	RS10	146	S	TRUE	FALSE	FALSE	FALSE	FALSE	FALSE	FALSE	-1.05903	-0.887917	-0.433354	-0.389319	-0.829924	-1.00562	-0.793434	-0.74162
P46934	NEDD4	747	S	TRUE	FALSE	TRUE	TRUE	FALSE	FALSE	FALSE	-0.00599094	1.54309	-0.0446642	-0.383755	-0.978807	-0.669614	0.497478	-0.677392
P46940	IQGA1	330	S	TRUE	FALSE	FALSE	FALSE	FALSE	FALSE	FALSE	-0.040393	1.29751	0.133397	0.426212	0.0351367	1.31334	0.463506	0.591563
P46940	IQGA1	2	S	TRUE	FALSE	FALSE	FALSE	FALSE	FALSE	TRUE	0.183713	0.327978	0.431687	0.491935	1.12835	2.78432	0.314459	1.4682
P46940	IQGA1	19	S	TRUE	TRUE	TRUE	TRUE	TRUE	FALSE	FALSE	-5.09234	-4.12615	-4.34965	-2.82716	-1.4211	-0.488005	-4.52271	-1.57876
P47712	PA24A	727	S	TRUE	TRUE	FALSE	TRUE	FALSE	TRUE	FALSE	-1.50694	-2.4289	-2.4513	0.62266	1.03078	-0.502791	-2.12905	0.383549
P47712	PA24A	729	S	TRUE	FALSE	FALSE	FALSE	FALSE	FALSE	FALSE	2.4763	2.99879	-1.3895	3.423	3.2598	2.61757	1.36186	3.10012
P47712	PA24A	437	S	TRUE	FALSE	FALSE	FALSE	FALSE	FALSE	FALSE	0.800889	1.95433	0.900512	1.51164	2.0573	1.59191	1.21858	1.72028
P47755	CAZA2	9	S	TRUE	FALSE	FALSE	TRUE	FALSE	FALSE	FALSE	-2.26801	-0.551964	-3.13092	-1.53443	-0.723455	-0.368684	-1.98363	-0.875522
P47756	CAPZB	2	S	TRUE	FALSE	FALSE	TRUE	FALSE	FALSE	TRUE	-1.64798	-1.36132	0.113711	-1.96674	-1.74881	-2.75898	-0.965196	-2.15818
P47914	RL29	142	S	TRUE	TRUE	TRUE	TRUE	TRUE	FALSE	FALSE	-4.94161	-4.08163	-4.23542	-0.204869	-1.53186	-0.108262	-4.41955	-0.614995
P47974	TISD	490	S	TRUE	FALSE	TRUE	TRUE	FALSE	FALSE	TRUE	-2.14067	-1.63711	-0.299072	-2.12828	-3.15209	-3.71762	-1.35895	-2.99933
P47974	TISD	438	S	TRUE	FALSE	TRUE	TRUE	FALSE	FALSE	FALSE	-1.92348	-0.698662	-2.51312	-0.344133	-0.966773	-0.785151	-1.71175	-0.698685
P47974	TISD	125	S	TRUE	FALSE	FALSE	TRUE	FALSE	FALSE	FALSE	-1.88772	-0.645833	-2.65477	-1.61653	-1.29735	-3.7961	-1.72944	-2.23666
P48382	RFX5	10	S	TRUE	FALSE	FALSE	FALSE	FALSE	FALSE	FALSE	0.399786	0.5679	-0.320195	0.267876	0.253323	0.0970269	0.21583	0.206075
P48382	RFX5	185	S	TRUE	TRUE	TRUE	FALSE	FALSE	TRUE	FALSE	-0.752986	-0.687041	-0.896251	0.406264	-0.181038	-0.274451	-0.77876	-0.0164081
P48444	COPD	493	S	TRUE	FALSE	FALSE	TRUE	TRUE	FALSE	FALSE	-2.92282	-2.1379	-1.62528	-0.404076	-2.08682	-2.24266	-2.22867	-1.57785
P48551	INAR2	400	S	TRUE	FALSE	FALSE	TRUE	FALSE	TRUE	FALSE	-2.14048	-2.2917	-2.99428	-2.23171	-2.37595	-2.59979	-2.47549	-2.40248
P48634	PRC2A	1147	S	TRUE	FALSE	FALSE	FALSE	FALSE	FALSE	TRUE	1.28984	1.90525	0.0991188	0.948914	1.10901	0.130491	1.09807	0.729472
P48634	PRC2A	761	S	TRUE	FALSE	FALSE	FALSE	FALSE	FALSE	FALSE	-1.05222	-2.41194	-2.02484	-1.23844	-1.53752	-1.3239	-1.82967	-1.36662
P48634	PRC2A	1085	S	TRUE	FALSE	FALSE	TRUE	FALSE	TRUE	FALSE	-1.13325	-0.810133	-2.0356	-0.039398	-0.83337	-0.610195	-1.32633	-0.494321
P48634	PRC2A	1089	S	TRUE	TRUE	TRUE	TRUE	FALSE	FALSE	TRUE	-3.16456	-2.70333	-3.74352	-2.11661	-1.65462	-0.355344	-3.2038	-1.37552
P48634	PRC2A	380	S	TRUE	FALSE	FALSE	FALSE	FALSE	FALSE	TRUE	-2.43842	-1.62238	-3.05808	-2.85627	-1.79537	-4.00713	-2.37296	-2.88626
P48634	PRC2A	456	S	TRUE	FALSE	FALSE	TRUE	FALSE	FALSE	FALSE	-0.43435	-2.96478	-0.969634	-0.519095	-2.00067	-0.944337	-1.45625	-1.1547
P48634	PRC2A	808	S	TRUE	FALSE	TRUE	FALSE	FALSE	FALSE	FALSE	-2.94712	-1.56858	-2.34947	-0.538995	-0.492192	-0.394739	-2.28839	-0.475309
P48634	PRC2A	1219	S	TRUE	FALSE	FALSE	FALSE	FALSE	FALSE	FALSE	4.20135	4.1589	4.39389	4.06636	4.64009	4.03566	4.25138	4.24737
P48634	PRC2A	1014	S	TRUE	FALSE	TRUE	FALSE	FALSE	FALSE	TRUE	0.00944103	-0.609225	-1.92323	-2.5894	-5.37487	-4.42034	-0.841005	-4.1282
P48634	PRC2A	1306	S	TRUE	TRUE	FALSE	FALSE	FALSE	FALSE	TRUE	-1.3772	-1.16839	-0.871701	-0.33605	-1.15668	-1.1912	-1.1391	-0.894642
P48637	GSHB	415	S	TRUE	FALSE	TRUE	FALSE	FALSE	TRUE	FALSE	-0.37411	0.784311	-0.432424	0.0693866	0.249286	0.892942	-0.00740769	0.403871
P48651	PTSS1	442	S	TRUE	FALSE	FALSE	FALSE	TRUE	TRUE	TRUE	-3.49559	-0.649355	-3.05909	-4.55236	-4.53162	-5.17048	-2.40134	-4.75149
P48651	PTSS1	417	S	TRUE	FALSE	TRUE	TRUE	FALSE	FALSE	FALSE	-1.96802	-2.84447	-1.15372	-0.644789	0.0731384	-0.995316	-1.98873	-0.522322
P48960	CD97	831	S	TRUE	FALSE	FALSE	FALSE	FALSE	FALSE	FALSE	2.08859	1.73679	1.89906	1.95395	1.2037	1.83034	1.90815	1.66266
P49006	MRP	104	S	TRUE	FALSE	FALSE	FALSE	FALSE	FALSE	TRUE	0.672302	-0.275692	-1.15349	0.251192	-0.328642	-0.580281	-0.252294	-0.219243
P49116	NR2C2	19	S	TRUE	FALSE	FALSE	FALSE	FALSE	FALSE	FALSE	-1.22708	-1.58927	-2.03357	-1.40572	-1.70503	-2.01881	-1.61664	-1.70985
P49116	NR2C2	68	S	TRUE	FALSE	TRUE	TRUE	FALSE	FALSE	TRUE	-2.16207	-2.4986	-1.81655	-2.20498	-2.50328	-0.372029	-2.15907	-1.69343
P49207	RL34	12	S	TRUE	FALSE	TRUE	FALSE	FALSE	FALSE	FALSE	1.61814	2.6167	0.332691	0.501564	0.0614765	0.831026	1.52251	0.464689
P49327	FAS	2198	S	TRUE	TRUE	TRUE	TRUE	FALSE	FALSE	TRUE	-4.41296	-3.29592	-3.06251	-3.06765	-3.75978	-1.92257	-3.59046	-2.91667
P49327	FAS	207	S	TRUE	FALSE	FALSE	FALSE	FALSE	FALSE	FALSE	-0.473369	-0.50587	-0.0699169	0.404613	0.581366	0.2859	-0.349719	0.42396
P49327	FAS	725	S	TRUE	FALSE	FALSE	TRUE	FALSE	TRUE	FALSE	0.0760754	-0.271821	-0.316882	-0.282159	-0.874881	-1.0844	-0.170876	-0.747148
P49356	FNTB	3	S	TRUE	FALSE	FALSE	TRUE	FALSE	FALSE	TRUE	0.0939015	-1.15531	-0.735095	-0.765885	-0.792271	-0.759323	-0.598836	-0.772493
P49368	TCPG	252	S	TRUE	FALSE	FALSE	FALSE	TRUE	FALSE	FALSE	-2.67912	-3.65619	-1.01845	-1.94889	-3.05185	-3.54184	-2.45125	-2.84753
P49368	TCPG	458	S	TRUE	FALSE	TRUE	TRUE	FALSE	FALSE	FALSE	-2.5796	-2.00947	-3.83093	-3.56398	-3.18764	-3.2678	-2.80667	-3.33981
P49450	CENPA	17	S	TRUE	FALSE	FALSE	FALSE	FALSE	FALSE	FALSE	2.93417	2.37824	2.88758	2.81813	2.62111	1.71901	2.73333	2.38608
P49450	CENPA	19	S	TRUE	FALSE	FALSE	FALSE	FALSE	FALSE	FALSE	2.93417	2.37824	2.88758	2.81813	2.62111	1.71901	2.73333	2.38608
P49454	CENPF	3094	S	TRUE	TRUE	TRUE	TRUE	FALSE	TRUE	FALSE	-4.64705	-4.08624	-3.3735	-2.24478	-2.01407	-2.03019	-4.0356	-2.09635
P49454	CENPF	3119	S	TRUE	TRUE	FALSE	FALSE	FALSE	TRUE	TRUE	-3.54812	-1.66204	-2.34572	-2.27466	-3.46957	-1.78006	-2.51863	-2.5081
P49454	CENPF	821	S	TRUE	FALSE	TRUE	FALSE	TRUE	TRUE	FALSE	-2.25715	-1.23534	-2.25983	-3.98518	-4.62945	-4.20215	-1.91744	-4.27226
P49454	CENPF	3150	S	TRUE	FALSE	FALSE	FALSE	FALSE	TRUE	TRUE	0.295277	-0.596899	0.245544	-0.633031	-1.20863	-1.85797	-0.0186925	-1.23321
P49585	PCY1A	362	S	TRUE	FALSE	FALSE	FALSE	FALSE	FALSE	FALSE	2.17575	2.17849	-0.745668	3.3559	2.17827	2.23809	1.20286	2.59075
P49585	PCY1A	233	S	TRUE	FALSE	FALSE	FALSE	FALSE	FALSE	FALSE	0.104191	1.57665	0.326605	0.144268	0.571803	0.514648	0.669149	0.410239
P49585	PCY1A	329	S	TRUE	FALSE	FALSE	FALSE	FALSE	FALSE	FALSE	2.24606	2.40034	1.72284	2.65851	2.83834	2.34802	2.12308	2.61495
P49585	PCY1A	331	S	TRUE	FALSE	FALSE	FALSE	FALSE	FALSE	FALSE	2.33391	2.54567	1.99558	2.59729	2.77035	2.54101	2.29172	2.63621
P49585	PCY1A	343	S	TRUE	FALSE	FALSE	TRUE	FALSE	FALSE	FALSE	-0.452421	-0.00771807	-0.316159	-0.675008	-0.720743	-0.387346	-0.258766	-0.594366
P49585	PCY1A	347	S	TRUE	FALSE	FALSE	TRUE	FALSE	TRUE	FALSE	-2.24079	-1.92368	-1.8248	-0.675008	-1.52237	-1.18409	-1.99642	-1.12716
P49590	SYHM	67	S	TRUE	TRUE	FALSE	TRUE	FALSE	FALSE	FALSE	-2.17529	0.245857	-2.29159	0.408045	-0.0346478	-0.592684	-1.40701	-0.0730957
P49674	KC1E	363	S	TRUE	FALSE	FALSE	TRUE	FALSE	FALSE	FALSE	-0.575128	0.360654	-1.61806	-0.879995	-0.297018	-0.554455	-0.610845	-0.577156
P49736	MCM2	5	S	TRUE	FALSE	FALSE	TRUE	FALSE	FALSE	TRUE	-1.48981	-2.00498	-2.07833	-2.45634	-2.38909	-0.720989	-1.85771	-1.85548
P49736	MCM2	13	S	TRUE	FALSE	FALSE	FALSE	FALSE	FALSE	FALSE	1.33562	0.190583	-0.0525222	1.00275	0.884073	0.529979	0.491227	0.805601
P49736	MCM2	108	S	TRUE	FALSE	FALSE	TRUE	FALSE	FALSE	TRUE	2.81666	-3.08992	2.1502	1.70029	1.61832	1.29318	0.625644	1.53726
P49736	MCM2	170	S	TRUE	FALSE	TRUE	FALSE	FALSE	FALSE	FALSE	-1.96225	0.227215	-0.148198	-1.17157	0.0781136	-1.10329	-0.627744	-0.732249
P49736	MCM2	53	S	TRUE	FALSE	FALSE	TRUE	FALSE	FALSE	FALSE	2.00519	2.77803	0.306523	2.81208	3.0946	3.07399	1.69658	2.99356
P49736	MCM2	139	S	TRUE	FALSE	FALSE	FALSE	FALSE	FALSE	FALSE	6.97768	6.53516	6.81426	7.09366	6.74763	7.1092	6.7757	6.98349
P49736	MCM2	26	S	TRUE	FALSE	FALSE	FALSE	FALSE	FALSE	FALSE	-0.712905	3.04706	-0.486866	-0.945753	4.14964	3.24755	0.615763	2.15048
P49736	MCM2	27	S	TRUE	FALSE	TRUE	FALSE	FALSE	FALSE	FALSE	3.31057	4.92562	3.08317	3.32667	-1.08094	-1.72628	3.77312	0.173151
P49736	MCM2	381	S	TRUE	FALSE	TRUE	FALSE	FALSE	TRUE	TRUE	0.158281	1.77288	1.27338	-0.76921	1.00219	0.26265	1.06818	0.165211
P49736	MCM2	41	S	TRUE	FALSE	FALSE	TRUE	FALSE	TRUE	FALSE	1.86046	3.05684	0.427336	2.02666	1.84124	3.14882	1.78154	2.33891
P49750	YLPM1	924	S	TRUE	FALSE	FALSE	FALSE	TRUE	TRUE	FALSE	0.0623096	-1.0846	-0.679506	0.151659	-0.447709	-0.983616	-0.567265	-0.426555
P49754	VPS41	249	S	TRUE	FALSE	FALSE	TRUE	FALSE	FALSE	FALSE	-1.48054	-1.56896	-1.65636	-1.13884	-0.987062	-1.24496	-1.56862	-1.12362
P49756	RBM25	703	S	TRUE	FALSE	FALSE	TRUE	FALSE	FALSE	FALSE	-2.48247	-0.796345	-1.97921	-1.30553	-0.600329	-1.5808	-1.75268	-1.16222
P49756	RBM25	675	S	TRUE	TRUE	FALSE	FALSE	TRUE	TRUE	TRUE	1.02111	2.92223	1.83144	-4.66767	-3.87936	-3.61556	1.92493	-4.0542
P49756	RBM25	677	S	TRUE	FALSE	FALSE	FALSE	FALSE	FALSE	FALSE	3.18643	2.90177	1.75212	2.66721	2.71336	2.7896	2.61344	2.72339
P49760	CLK2	142	S	TRUE	TRUE	TRUE	TRUE	FALSE	FALSE	FALSE	-4.54998	-2.68286	-4.29961	-0.781486	0.00193155	-0.792833	-3.84415	-0.524129
P49760	CLK2	98	S	TRUE	FALSE	FALSE	TRUE	FALSE	TRUE	FALSE	-2.60802	-1.3722	-3.00648	-0.838842	-1.33051	-1.80145	-2.3289	-1.3236
P49761	CLK3	215	S	TRUE	TRUE	FALSE	TRUE	FALSE	FALSE	TRUE	-1.91402	-1.60786	-1.21643	-4.64122	-3.15735	-3.81748	-1.57944	-3.87202
P49761	CLK3	157	S	TRUE	FALSE	FALSE	FALSE	FALSE	FALSE	FALSE	3.51679	2.80995	3.10783	3.20396	3.34959	2.73234	3.14486	3.0953
P49768	PSN1	43	S	TRUE	TRUE	FALSE	TRUE	FALSE	TRUE	FALSE	-1.42195	-1.77169	-2.03309	0.279717	-1.14566	-1.21136	-1.74224	-0.692436
P49790	NU153	687	S	TRUE	FALSE	FALSE	TRUE	FALSE	FALSE	FALSE	0.821863	0.346365	0.367142	1.71635	0.847723	1.01366	0.51179	1.19258
P49790	NU153	614	S	TRUE	FALSE	TRUE	TRUE	FALSE	FALSE	FALSE	1.21616	0.742549	0.68985	0.884517	-1.91559	-1.24015	0.882854	-0.757073
P49790	NU153	619	S	TRUE	TRUE	TRUE	TRUE	FALSE	FALSE	FALSE	-4.50688	-4.48389	-4.24325	-1.90669	-1.91559	-1.24015	-4.41134	-1.68748
P49790	NU153	529	S	TRUE	FALSE	TRUE	FALSE	FALSE	FALSE	TRUE	-0.647131	-0.436582	-0.429176	0.0537414	-0.535844	-0.745795	-0.504296	-0.409299
P49790	NU153	203	S	TRUE	FALSE	FALSE	TRUE	FALSE	FALSE	FALSE	-2.60457	-2.47826	-2.51601	0.0681078	-1.94234	0.666792	-2.53295	-0.402478
P49790	NU153	209	S	TRUE	FALSE	FALSE	FALSE	TRUE	FALSE	TRUE	0.284318	0.270181	-0.248479	0.604334	0.195636	0.0682021	0.102006	0.289391
P49790	NU153	516	S	TRUE	FALSE	TRUE	TRUE	FALSE	TRUE	FALSE	-0.57218	-0.689034	-0.878313	0.703232	0.296617	0.799347	-0.713176	0.599732
P49792	RBP2	2510	S	TRUE	FALSE	FALSE	TRUE	FALSE	FALSE	FALSE	0.248871	1.65752	0.50749	0.0655469	1.3115	2.08817	0.804626	1.15507
P49792	RBP2	955	S	TRUE	FALSE	FALSE	FALSE	FALSE	FALSE	FALSE	-0.0852316	1.08267	0.0511525	0.406418	-0.247808	0.772822	0.349529	0.310477
P49792	RBP2	3207	S	TRUE	TRUE	FALSE	TRUE	TRUE	FALSE	FALSE	-1.68134	-2.04752	-0.159622	-1.73895	-2.08023	-1.47393	-1.29616	-1.76437
P49792	RBP2	1509	S	TRUE	FALSE	FALSE	FALSE	FALSE	FALSE	TRUE	-1.62436	-2.43946	-0.617113	-1.22543	-2.30866	-1.27403	-1.56031	-1.60271
P49792	RBP2	1160	S	TRUE	FALSE	TRUE	TRUE	FALSE	FALSE	FALSE	-2.45547	-0.649972	-1.00686	-0.875976	-0.684658	-0.879338	-1.37077	-0.813324
P49792	RBP2	2668	S	TRUE	FALSE	FALSE	FALSE	FALSE	FALSE	FALSE	-1.25526	-0.442106	-1.29904	-0.689558	-0.983982	0.0746762	-0.998804	-0.532955
P49792	RBP2	2276	S	TRUE	FALSE	FALSE	FALSE	FALSE	FALSE	TRUE	-0.764098	-0.153677	-0.887763	-1.16266	-0.160497	-1.51398	-0.601846	-0.945713
P49792	RBP2	2280	S	TRUE	TRUE	FALSE	TRUE	TRUE	FALSE	FALSE	-1.2259	-1.62659	-0.698472	-1.31379	-1.86431	-2.26601	-1.18365	-1.8147
P49792	RBP2	1456	S	TRUE	TRUE	FALSE	FALSE	FALSE	TRUE	FALSE	-1.31336	-1.80694	-0.490523	-1.96868	-0.807453	-2.16138	-1.20361	-1.64584
P49792	RBP2	796	S	TRUE	FALSE	FALSE	TRUE	FALSE	FALSE	FALSE	-1.46544	-0.855263	-0.924254	-1.6793	-1.10225	-1.35504	-1.08165	-1.37886
P49792	RBP2	2900	S	TRUE	FALSE	FALSE	FALSE	FALSE	FALSE	FALSE	2.44026	1.62652	1.74128	2.32775	2.12497	2.40436	1.93602	2.28569
P49792	RBP2	788	S	TRUE	FALSE	FALSE	FALSE	FALSE	FALSE	FALSE	0.75378	1.41875	0.783816	1.0788	1.1967	1.7286	0.98545	1.3347
P49810	PSN2	22	S	TRUE	FALSE	FALSE	FALSE	FALSE	FALSE	TRUE	-3.95542	-3.78858	-2.77254	-3.32915	-4.10469	-4.08752	-3.50551	-3.84045
P49815	TSC2	1411	S	TRUE	FALSE	FALSE	FALSE	FALSE	FALSE	FALSE	0.736461	-0.00498129	-0.804707	0.595035	0.369242	0.144666	-0.0244091	0.369648
P49815	TSC2	1132	S	TRUE	FALSE	FALSE	FALSE	FALSE	FALSE	TRUE	-0.564011	-0.457925	-0.312235	-0.618007	-0.460971	-1.04943	-0.444724	-0.70947
P49841	GSK3B	9	S	TRUE	FALSE	TRUE	FALSE	FALSE	FALSE	TRUE	0.463022	-0.813403	1.17542	1.3645	1.24461	1.68223	0.275013	1.43045
P49848	TAF6	653	S	TRUE	TRUE	FALSE	TRUE	TRUE	FALSE	FALSE	-1.79372	-1.97232	-2.50253	-3.56453	-2.43759	-2.11668	-2.08953	-2.70627
P49915	GUAA	332	S	TRUE	FALSE	FALSE	FALSE	FALSE	FALSE	FALSE	0.170461	-0.727167	-1.42597	-0.40267	-0.444854	-0.678797	-0.660891	-0.508774
P49916	DNLI3	242	S	TRUE	FALSE	FALSE	FALSE	FALSE	FALSE	FALSE	3.26788	2.0862	2.81357	3.8048	2.41711	2.45994	2.72255	2.89395
P49916	DNLI3	913	S	TRUE	FALSE	TRUE	FALSE	FALSE	FALSE	FALSE	-1.50855	0.979174	1.49911	1.06312	1.69048	2.03185	0.323246	1.59515
P49916	DNLI3	210	S	TRUE	FALSE	FALSE	FALSE	TRUE	FALSE	TRUE	4.33519	4.4408	4.21848	4.53062	4.3706	3.08836	4.33149	3.99652
P49959	MRE11	649	S	TRUE	FALSE	FALSE	TRUE	FALSE	FALSE	FALSE	1.22463	0.41934	1.70633	0.841998	0.678122	0.99339	1.11677	0.837837
P50219	MNX1	77	S	TRUE	FALSE	TRUE	FALSE	FALSE	FALSE	FALSE	-1.41146	-2.93107	-1.125	-1.58996	-1.42754	-1.70924	-1.82251	-1.57558
P50219	MNX1	79	S	TRUE	FALSE	TRUE	FALSE	FALSE	FALSE	FALSE	-1.41146	-0.0595724	-1.125	-1.58996	-1.42754	-1.70924	-0.865347	-1.57558
P50402	EMD	171	S	TRUE	FALSE	FALSE	TRUE	FALSE	FALSE	FALSE	3.70054	3.15386	3.82147	3.71724	3.13966	4.04193	3.55862	3.63295
P50402	EMD	8	S	TRUE	FALSE	FALSE	FALSE	FALSE	FALSE	FALSE	1.84561	-0.33615	-0.726865	-0.679577	-0.601272	0.14033	0.260864	-0.380173
P50402	EMD	49	S	TRUE	FALSE	FALSE	FALSE	FALSE	FALSE	FALSE	1.38251	2.6961	1.03271	1.95606	2.26282	2.71108	1.70377	2.30998
P50613	CDK7	164	S	TRUE	FALSE	FALSE	FALSE	FALSE	FALSE	FALSE	2.66097	2.08716	2.30283	2.43564	2.32026	2.25189	2.35032	2.33593
P50914	RL14	139	S	TRUE	FALSE	FALSE	FALSE	FALSE	FALSE	FALSE	6.32999	5.75354	6.02501	5.7968	5.8041	6.59479	6.03618	6.06523
P50991	TCPD	381	S	TRUE	TRUE	FALSE	TRUE	FALSE	FALSE	FALSE	-0.79686	-1.51314	-1.06267	-1.99122	-2.11251	-1.56428	-1.12422	-1.88934
P51003	PAPOA	24	S	TRUE	FALSE	FALSE	TRUE	TRUE	FALSE	TRUE	-0.986379	0.161522	-0.240297	-0.611761	-0.0598993	-1.38207	-0.355051	-0.684577
P51003	PAPOA	27	S	TRUE	FALSE	FALSE	TRUE	TRUE	FALSE	FALSE	-2.10952	-0.534494	-1.4577	0.559319	-1.05412	-0.968633	-1.36724	-0.487812
P51114	FXR1	420	S	TRUE	FALSE	TRUE	FALSE	FALSE	FALSE	FALSE	-0.781018	-1.20029	-1.59165	-0.0843156	0.218614	-0.349176	-1.19099	-0.0716258
P51114	FXR1	406	S	TRUE	TRUE	FALSE	FALSE	FALSE	FALSE	TRUE	-1.00657	-1.39656	-1.19776	0.228851	-0.293147	0.860515	-1.2003	0.265406
P51114	FXR1	409	S	TRUE	FALSE	FALSE	FALSE	FALSE	FALSE	TRUE	1.13645	2.19216	2.15265	2.895	2.32168	-0.108918	1.82709	1.70259
P51116	FXR2	601	S	TRUE	FALSE	FALSE	FALSE	FALSE	FALSE	FALSE	1.70001	1.95882	1.67767	2.16461	1.56002	1.99555	1.77883	1.90673
P51116	FXR2	603	S	TRUE	FALSE	FALSE	FALSE	FALSE	FALSE	FALSE	1.14548	1.66077	1.37253	1.66973	1.50889	0.804351	1.39293	1.32766
P51149	RAB7A	72	S	TRUE	FALSE	FALSE	TRUE	FALSE	FALSE	FALSE	-0.446372	-0.0842223	0.0281092	-1.74687	-0.361831	-0.501555	-0.167495	-0.870087
P51397	DAP1	51	S	TRUE	FALSE	TRUE	TRUE	FALSE	FALSE	FALSE	1.12295	1.37312	2.12079	1.38831	1.91256	1.22682	1.53895	1.50923
P51397	DAP1	3	S	TRUE	FALSE	TRUE	FALSE	FALSE	FALSE	FALSE	0.178853	-1.59083	-0.0746999	-3.32944	-4.57296	-3.51703	-0.495558	-3.80648
P51523	ZNF84	128	S	TRUE	FALSE	FALSE	FALSE	FALSE	FALSE	FALSE	-1.43718	-1.52674	-2.60949	-2.1456	-3.06418	-2.23794	-1.8578	-2.48257
P51531	SMCA2	1568	S	TRUE	TRUE	TRUE	TRUE	FALSE	FALSE	FALSE	-3.98431	-4.65646	-4.18269	-1.39494	-2.2012	-2.82255	-4.27449	-2.13957
P51531	SMCA2	1572	S	TRUE	TRUE	TRUE	TRUE	FALSE	FALSE	FALSE	-4.15947	-5.15339	-3.50722	-1.39494	0.0304024	-2.82255	-4.27336	-1.3957
P51531	SMCA2	1377	S	TRUE	TRUE	TRUE	TRUE	FALSE	FALSE	TRUE	-4.0788	-5.13589	-4.3675	-1.01518	-0.965297	-2.9207	-4.5274	-1.63373
P51532	SMCA4	1382	S	TRUE	FALSE	FALSE	FALSE	FALSE	FALSE	FALSE	1.55458	1.59478	0.497421	1.69129	1.59583	1.19092	1.2156	1.49268
P51532	SMCA4	1452	S	TRUE	FALSE	TRUE	FALSE	FALSE	FALSE	FALSE	-0.543813	-0.404748	0.210376	-0.391459	0.276215	0.371273	-0.246062	0.0853427
P51532	SMCA4	695	S	TRUE	FALSE	TRUE	FALSE	FALSE	FALSE	TRUE	0.599749	1.86029	0.252434	0.681981	-0.0358772	-1.0031	0.904158	-0.118999
P51532	SMCA4	699	S	TRUE	FALSE	TRUE	TRUE	FALSE	TRUE	FALSE	-1.49133	-1.47327	-1.6309	-1.68867	-3.00148	-2.45051	-1.53184	-2.38022
P51608	MECP2	80	S	TRUE	FALSE	TRUE	TRUE	FALSE	FALSE	FALSE	-0.914424	-0.123921	-1.07946	0.267295	0.00330645	-0.602002	-0.705935	-0.110467
P51608	MECP2	229	S	TRUE	FALSE	FALSE	FALSE	FALSE	FALSE	FALSE	-1.16633	0.324174	-0.55088	1.11169	0.304805	-0.0783037	-0.464345	0.446064
P51610	HCFC1	6	S	TRUE	FALSE	FALSE	FALSE	FALSE	FALSE	FALSE	1.82237	1.92054	-0.0155131	1.69508	1.9782	2.39335	1.24246	2.02221
P51610	HCFC1	1507	S	TRUE	FALSE	FALSE	FALSE	FALSE	FALSE	FALSE	3.74452	4.60255	3.62164	3.46957	3.87496	4.54956	3.98957	3.9647
P51610	HCFC1	1838	S	TRUE	FALSE	TRUE	FALSE	TRUE	FALSE	TRUE	-0.910086	-2.18509	-1.77339	-2.18396	-1.50967	-1.72028	-1.62285	-1.80464
P51610	HCFC1	666	S	TRUE	FALSE	FALSE	FALSE	FALSE	FALSE	TRUE	-1.14706	-2.54917	-2.26431	-1.16639	-1.73424	-0.49621	-1.98685	-1.13228
P51610	HCFC1	598	S	TRUE	FALSE	FALSE	FALSE	FALSE	FALSE	FALSE	-0.235707	-0.803579	0.355972	0.125067	0.110247	-0.000904178	-0.227771	0.0781365
P51617	IRAK1	371	S	TRUE	TRUE	TRUE	TRUE	TRUE	FALSE	FALSE	-5.0849	-3.12932	-4.41431	-1.96992	-1.79135	-3.00589	-4.20951	-2.25572
P51659	DHB4	3	S	TRUE	FALSE	TRUE	FALSE	FALSE	TRUE	TRUE	1.10149	2.82237	0.605113	-0.689464	-1.97873	-1.5935	1.50966	-1.42057
P51798	CLCN7	61	S	TRUE	TRUE	FALSE	FALSE	TRUE	FALSE	FALSE	-0.223798	-0.475813	0.996936	0.764461	0.32307	1.39294	0.0991082	0.826824
P51812	KS6A3	227	S	TRUE	FALSE	FALSE	FALSE	FALSE	FALSE	FALSE	2.31036	3.18438	1.62172	2.82666	3.30317	3.6871	2.37215	3.27231
P51812	KS6A3	369	S	TRUE	FALSE	FALSE	FALSE	FALSE	FALSE	FALSE	-0.406062	0.0303325	-0.198751	-0.504876	-0.577738	-2.75142	-0.191493	-1.27801
P51825	AFF1	206	S	TRUE	FALSE	TRUE	TRUE	FALSE	FALSE	FALSE	1.6247	-0.0589122	0.416455	0.311241	-0.499523	-0.0647781	0.660747	-0.0843533
P51825	AFF1	212	S	TRUE	FALSE	TRUE	TRUE	FALSE	FALSE	FALSE	0.932105	1.95438	0.883137	0.311241	0.383345	-0.0647781	1.25654	0.209936
P51825	AFF1	750	S	TRUE	FALSE	FALSE	TRUE	TRUE	FALSE	FALSE	-0.602263	-0.899688	-0.913826	-0.459117	-0.572575	-1.49279	-0.805259	-0.841493
P51858	HDGF	165	S	TRUE	FALSE	FALSE	FALSE	FALSE	FALSE	FALSE	2.21568	4.18849	2.26322	3.46598	3.67348	3.42709	2.88913	3.52219
P51858	HDGF	132	S	TRUE	FALSE	FALSE	FALSE	FALSE	FALSE	FALSE	1.3703	1.98623	2.1142	2.64599	1.95958	1.93405	1.82358	2.17988
P51858	HDGF	133	S	TRUE	FALSE	FALSE	FALSE	FALSE	FALSE	FALSE	1.3703	2.06689	2.25232	2.64599	2.03914	2.01621	1.8965	2.23378
P51948	MAT1	279	S	TRUE	FALSE	TRUE	FALSE	FALSE	TRUE	FALSE	-1.74219	-1.01103	-1.30815	-1.30755	-0.111907	-0.41985	-1.35379	-0.613103
P51957	NEK4	563	S	TRUE	FALSE	TRUE	FALSE	FALSE	FALSE	FALSE	-2.43046	-1.83617	-3.22598	-2.53077	-2.26388	-1.70033	-2.49754	-2.16499
P51957	NEK4	639	S	TRUE	TRUE	TRUE	FALSE	FALSE	TRUE	FALSE	-0.5755	-3.57639	-1.39945	-0.691111	-0.752238	-2.4387	-1.85045	-1.29402
P51991	ROA3	14	S	TRUE	FALSE	TRUE	FALSE	FALSE	FALSE	TRUE	-0.102876	-0.669829	-1.21359	-0.119263	-0.672002	-0.548251	-0.662097	-0.446505
P51991	ROA3	358	S	TRUE	FALSE	FALSE	FALSE	FALSE	FALSE	TRUE	2.44344	2.7356	1.69159	2.88102	2.76146	2.84817	2.29021	2.83022
P52272	HNRPM	701	S	TRUE	TRUE	FALSE	FALSE	FALSE	TRUE	FALSE	-2.56674	-0.394051	-0.779585	-0.610554	1.02358	-0.356648	-1.24679	0.018793
P52272	HNRPM	633	S	TRUE	FALSE	TRUE	FALSE	FALSE	FALSE	FALSE	2.09096	2.71486	1.1485	2.23808	2.0786	2.62543	1.98477	2.31404
P52272	HNRPM	637	S	TRUE	FALSE	FALSE	FALSE	FALSE	FALSE	FALSE	-0.0505772	0.183222	0.00188029	1.61444	0.954777	1.43466	0.0448418	1.33463
P52272	HNRPM	481	S	TRUE	FALSE	FALSE	FALSE	FALSE	FALSE	FALSE	-0.650292	-1.23289	-1.35909	-1.55287	-1.65728	-0.878419	-1.08076	-1.36286
P52272	HNRPM	575	S	TRUE	FALSE	FALSE	FALSE	FALSE	FALSE	FALSE	-0.77515	-0.24203	-0.58253	0.211757	-0.0487801	0.860735	-0.533237	0.341237
P52272	HNRPM	528	S	TRUE	FALSE	FALSE	TRUE	FALSE	FALSE	FALSE	0.328468	0.438668	0.00515653	0.202944	0.887415	-0.0635548	0.257431	0.342268
P52272	HNRPM	452	S	TRUE	TRUE	FALSE	FALSE	FALSE	TRUE	FALSE	-4.97096	-3.04386	-4.26554	-2.53515	-2.35762	-3.32198	-4.09346	-2.73825
P52272	HNRPM	432	S	TRUE	FALSE	TRUE	FALSE	TRUE	TRUE	FALSE	-0.96239	-0.93667	-0.432093	0.500099	-0.129463	-0.746696	-0.777051	-0.125353
P52272	HNRPM	86	S	TRUE	FALSE	FALSE	TRUE	FALSE	FALSE	FALSE	-2.1605	-1.5338	-3.12596	-2.07904	-1.2505	-1.7129	-2.27342	-1.68081
P52292	IMA1	490	S	TRUE	TRUE	FALSE	TRUE	FALSE	FALSE	TRUE	-3.59312	-4.00402	-3.94255	-3.76157	-4.26895	-3.43348	-3.84656	-3.82133
P52292	IMA1	62	S	TRUE	FALSE	FALSE	FALSE	FALSE	FALSE	FALSE	1.27274	1.63519	1.96599	1.8369	1.56944	1.80091	1.62464	1.73575
P52298	NCBP2	13	S	TRUE	FALSE	FALSE	TRUE	FALSE	FALSE	TRUE	-3.26428	-2.51105	-3.038	-2.66222	-2.98486	-1.22559	-2.93778	-2.29089
P52566	GDIR2	145	S	TRUE	TRUE	FALSE	FALSE	TRUE	FALSE	TRUE	0.0469469	-0.689438	-2.03861	-0.421914	-0.547486	-2.66604	-0.893702	-1.21181
P52594	AGFG1	181	S	TRUE	FALSE	FALSE	FALSE	FALSE	FALSE	FALSE	1.54029	1.89626	-0.0692976	1.87936	0.41861	0.823291	1.12242	1.04042
P52597	HNRPF	187	S	TRUE	FALSE	FALSE	FALSE	FALSE	FALSE	FALSE	-2.12391	-2.23288	-1.33967	-2.74008	-1.64347	-2.08357	-1.89882	-2.15571
P52630	STAT2	595	S	TRUE	FALSE	FALSE	TRUE	FALSE	FALSE	TRUE	-3.51526	-0.907333	-2.74216	-3.13667	-2.612	-0.377557	-2.38825	-2.04208
P52701	MSH6	41	S	TRUE	FALSE	TRUE	FALSE	TRUE	TRUE	TRUE	0.347699	-0.849093	-0.296566	-3.70769	-4.25122	-4.06922	-0.265986	-4.00937
P52701	MSH6	830	S	TRUE	TRUE	FALSE	TRUE	FALSE	FALSE	TRUE	-2.67838	-1.56791	-2.85092	-1.29476	-0.982138	-0.952097	-2.36574	-1.07633
P52701	MSH6	227	S	TRUE	FALSE	FALSE	FALSE	FALSE	FALSE	FALSE	-0.269213	0.883131	-0.242794	0.648149	0.97171	0.493874	0.123708	0.704578
P52701	MSH6	137	S	TRUE	TRUE	FALSE	FALSE	FALSE	FALSE	FALSE	2.61989	1.8019	1.2366	1.03038	1.58611	0.84572	1.88613	1.15407
P52756	RBM5	59	S	TRUE	FALSE	FALSE	FALSE	FALSE	FALSE	FALSE	-0.875051	0.1751	-1.53683	-0.566149	-0.138126	-0.478088	-0.745593	-0.394121
P52756	RBM5	624	S	TRUE	FALSE	FALSE	FALSE	FALSE	FALSE	FALSE	1.86768	2.15809	1.2693	1.96594	2.69913	3.06804	1.76503	2.5777
P52888	THOP1	16	S	TRUE	TRUE	TRUE	FALSE	FALSE	FALSE	TRUE	1.03614	0.946026	0.399052	0.633301	0.757958	-0.232448	0.79374	0.38627
P52907	CAZA1	9	S	TRUE	TRUE	FALSE	FALSE	FALSE	FALSE	FALSE	-0.153742	-1.17869	-2.49007	-0.510929	-0.874928	-0.626492	-1.27417	-0.670783
P52948	NUP98	1023	S	TRUE	FALSE	TRUE	TRUE	FALSE	FALSE	TRUE	-1.9328	-1.85922	-0.275903	-1.227	-1.32758	-2.78911	-1.35597	-1.78123
P52948	NUP98	1028	S	TRUE	FALSE	TRUE	TRUE	FALSE	FALSE	TRUE	-3.10974	-3.64195	-3.35687	-2.20525	-1.96005	-1.12686	-3.36952	-1.76405
P52948	NUP98	623	S	TRUE	FALSE	FALSE	TRUE	FALSE	FALSE	FALSE	0.218766	0.438969	0.271881	0.65997	0.492193	0.763954	0.309872	0.638706
P52948	NUP98	608	S	TRUE	TRUE	FALSE	TRUE	FALSE	FALSE	TRUE	-1.25252	-0.127247	-1.20473	0.732884	0.666859	0.0627235	-0.861501	0.487489
P52948	NUP98	888	S	TRUE	FALSE	FALSE	TRUE	FALSE	FALSE	FALSE	0.728202	1.78261	0.69103	1.85611	1.6579	1.80922	1.06728	1.77441
P53004	BIEA	230	S	TRUE	TRUE	FALSE	TRUE	FALSE	FALSE	FALSE	2.0407	-0.0240409	0.740638	-0.108127	0.364349	0.300139	0.919099	0.185454
P53367	ARFP1	39	S	TRUE	TRUE	TRUE	FALSE	FALSE	FALSE	FALSE	-1.4182	-1.98774	-1.50584	-1.11231	-2.01773	-1.63765	-1.63726	-1.58923
P53367	ARFP1	132	S	TRUE	FALSE	FALSE	FALSE	FALSE	FALSE	TRUE	4.27749	1.23834	1.01567	1.73653	1.5676	1.92389	2.17717	1.74267
P53396	ACLY	481	S	TRUE	FALSE	FALSE	FALSE	FALSE	FALSE	FALSE	-0.955879	-3.53588	-1.28795	-1.33797	-2.41977	-2.05367	-1.92657	-1.93714
P53396	ACLY	455	S	TRUE	FALSE	FALSE	FALSE	FALSE	FALSE	FALSE	1.70577	2.04029	1.02898	2.17407	1.84602	2.43508	1.59168	2.15172
P53621	COPA	1193	S	TRUE	TRUE	TRUE	TRUE	FALSE	TRUE	FALSE	-3.39531	-2.98289	-3.79577	-3.21421	-3.28105	-2.78445	-3.39132	-3.09324
P53621	COPA	173	S	TRUE	FALSE	FALSE	FALSE	FALSE	FALSE	FALSE	-0.432016	0.815496	-0.0542063	0.153052	0.290308	0.456533	0.109758	0.299964
P53671	LIMK2	289	S	TRUE	FALSE	FALSE	FALSE	FALSE	TRUE	FALSE	0.0695693	-2.07685	-0.733147	-1.10891	-1.06303	-2.20868	-0.913475	-1.46021
P53814	SMTN	792	S	TRUE	FALSE	TRUE	TRUE	FALSE	TRUE	FALSE	-1.27482	0.427072	-2.13875	-1.0743	-2.30136	-1.56155	-0.995501	-1.64574
P53985	MOT1	483	S	TRUE	FALSE	FALSE	FALSE	TRUE	TRUE	TRUE	2.08401	1.52771	1.95778	-3.80145	-2.89069	-5.74284	1.8565	-4.145
P53985	MOT1	498	S	TRUE	FALSE	FALSE	FALSE	FALSE	FALSE	TRUE	-1.18651	0.554326	-1.68345	0.158783	0.204994	0.419569	-0.771879	0.261116
P53985	MOT1	467	S	TRUE	TRUE	FALSE	TRUE	FALSE	FALSE	FALSE	2.0885	0.449333	0.227451	1.1861	1.25981	1.02122	0.921761	1.15571
P53999	TCP4	17	S	TRUE	FALSE	FALSE	FALSE	FALSE	FALSE	FALSE	1.58563	2.4992	1.93635	2.1661	2.46071	1.99981	2.00706	2.20887
P53999	TCP4	19	S	TRUE	TRUE	FALSE	TRUE	FALSE	TRUE	FALSE	-1.29837	-2.18494	-1.88586	-2.02856	-2.52978	-2.40315	-1.78972	-2.3205
P53999	TCP4	118	S	TRUE	FALSE	FALSE	FALSE	FALSE	FALSE	FALSE	-0.851596	0.918483	-0.503014	0.16953	-0.303584	0.416925	-0.145376	0.0942903
P54105	ICLN	102	S	TRUE	FALSE	FALSE	FALSE	FALSE	FALSE	FALSE	7.23674	6.78952	5.48636	7.05826	7.63463	8.15765	6.50421	7.61685
P54253	ATX1	238	S	TRUE	FALSE	FALSE	FALSE	FALSE	FALSE	TRUE	0.608964	0.108802	-0.775159	-0.267309	-0.0480449	-0.52514	-0.0191311	-0.280165
P54274	TERF1	11	S	TRUE	TRUE	FALSE	TRUE	TRUE	FALSE	FALSE	1.31789	0.114098	-0.282685	-0.318313	-0.00656866	-0.675498	0.383102	-0.33346
P54727	RD23B	160	S	TRUE	TRUE	TRUE	TRUE	FALSE	FALSE	TRUE	-4.24171	-3.60926	-3.85128	2.98724	2.0872	4.318	-3.90075	3.13081
P55036	PSMD4	256	S	TRUE	FALSE	TRUE	TRUE	FALSE	FALSE	FALSE	-1.22489	-0.816346	-0.387979	-1.01624	-0.769521	-0.424125	-0.809739	-0.73663
P55036	PSMD4	266	S	TRUE	FALSE	FALSE	TRUE	FALSE	FALSE	FALSE	-2.32155	-2.5556	-1.70974	-2.4118	-2.26329	-1.13897	-2.19563	-1.93802
P55081	MFAP1	116	S	TRUE	FALSE	FALSE	FALSE	FALSE	FALSE	FALSE	1.61297	0.380203	0.400767	0.7688	0.903918	0.734847	0.797981	0.802522
P55081	MFAP1	118	S	TRUE	FALSE	FALSE	FALSE	FALSE	FALSE	FALSE	0.29025	0.380203	-1.11762	0.168596	0.903918	0.734847	-0.149056	0.602454
P55081	MFAP1	52	S	TRUE	FALSE	FALSE	FALSE	FALSE	FALSE	FALSE	1.38141	0.452572	2.03799	1.62071	1.24955	0.766645	1.29066	1.2123
P55081	MFAP1	53	S	TRUE	FALSE	FALSE	FALSE	FALSE	FALSE	FALSE	1.38141	0.452572	2.03799	1.62071	1.24955	0.766645	1.29066	1.2123
P55196	AFAD	1182	S	TRUE	FALSE	FALSE	TRUE	FALSE	FALSE	FALSE	-1.51214	-1.16071	-2.50076	-0.479857	-2.06795	-2.67551	-1.72453	-1.74111
P55196	AFAD	1199	S	TRUE	FALSE	TRUE	FALSE	FALSE	FALSE	FALSE	-0.392005	-1.47459	-0.963806	-0.452509	0.512924	0.324468	-0.943467	0.128294
P55196	AFAD	1107	S	TRUE	FALSE	FALSE	TRUE	FALSE	FALSE	FALSE	1.38085	0.84621	0.800197	0.897519	0.762208	0.950054	1.00909	0.869927
P55196	AFAD	1779	S	TRUE	TRUE	TRUE	TRUE	FALSE	FALSE	TRUE	-3.86356	-3.34882	-4.75074	-2.0557	-2.01984	-1.72555	-3.98771	-1.9337
P55196	AFAD	1083	S	TRUE	FALSE	FALSE	FALSE	FALSE	FALSE	FALSE	0.439313	-0.364021	-0.340664	0.490919	0.562566	0.142548	-0.088457	0.398677
P55198	AF17	423	S	TRUE	FALSE	FALSE	TRUE	FALSE	FALSE	FALSE	-3.05191	-2.02461	-3.69471	-2.68936	-1.98527	-2.34158	-2.92374	-2.33874
P55198	AF17	258	S	TRUE	FALSE	FALSE	FALSE	FALSE	TRUE	FALSE	-3.03992	-0.861438	-1.4577	-2.07978	-0.248181	-0.653512	-1.78635	-0.993824
P55199	ELL	309	S	TRUE	FALSE	FALSE	FALSE	FALSE	FALSE	FALSE	1.64188	2.33583	1.80818	1.90854	2.03318	2.00428	1.92863	1.982
P55199	ELL	442	S	TRUE	FALSE	FALSE	FALSE	FALSE	FALSE	FALSE	2.51594	2.2956	2.52984	2.02071	2.60951	2.5177	2.44713	2.38264
P55201	BRPF1	1076	S	TRUE	FALSE	TRUE	TRUE	FALSE	FALSE	FALSE	-0.0255435	-1.23341	-0.815395	0.830042	-0.0264788	-1.42056	-0.69145	-0.205666
P55209	NP1L1	10	S	TRUE	FALSE	FALSE	FALSE	FALSE	TRUE	FALSE	3.0561	2.82906	0.0950035	1.46308	1.58481	2.57252	1.99339	1.87347
P55209	NP1L1	69	S	TRUE	TRUE	FALSE	FALSE	FALSE	FALSE	FALSE	-0.925315	-0.417424	-0.919319	-1.04309	-1.01328	-0.468696	-0.754019	-0.841688
P55265	DSRAD	825	S	TRUE	FALSE	FALSE	FALSE	FALSE	FALSE	FALSE	1.03719	1.75837	2.17825	2.0431	2.13987	1.32871	1.65794	1.83722
P55327	TPD52	171	S	TRUE	FALSE	TRUE	FALSE	FALSE	FALSE	FALSE	0.244196	-0.662449	0.178703	0.337137	-0.370076	-0.20942	-0.07985	-0.0807864
P55327	TPD52	176	S	TRUE	FALSE	FALSE	FALSE	FALSE	FALSE	FALSE	1.73625	2.22677	3.50839	1.96318	2.71674	3.32421	2.49047	2.66804
P55884	EIF3B	154	S	TRUE	FALSE	TRUE	TRUE	FALSE	FALSE	TRUE	1.75461	-0.275449	2.22154	-2.90658	4.17524	4.57794	1.23357	1.94887
P55884	EIF3B	164	S	TRUE	FALSE	FALSE	TRUE	FALSE	FALSE	TRUE	1.75461	1.55907	1.12408	-2.90658	2.42234	2.28623	1.47925	0.600665
P56211	ARP19	23	S	TRUE	FALSE	FALSE	FALSE	FALSE	FALSE	FALSE	-0.566675	1.86134	-1.08528	-0.619754	1.00879	0.793406	0.0697964	0.394149
P56524	HDAC4	632	S	TRUE	FALSE	FALSE	FALSE	FALSE	FALSE	FALSE	0.00521277	0.770603	1.02101	0.301834	0.473594	0.884266	0.598941	0.553232
P56524	HDAC4	246	S	TRUE	FALSE	FALSE	TRUE	TRUE	FALSE	FALSE	-2.36016	-1.48347	-2.62313	-4.29249	-2.08782	-5.51861	-2.15558	-3.96631
P57682	KLF3	92	S	TRUE	FALSE	FALSE	TRUE	TRUE	FALSE	FALSE	-1.92868	-2.53979	-3.14433	-3.03287	-2.79858	-1.77616	-2.5376	-2.53587
P57737	CORO7	879	S	TRUE	TRUE	TRUE	TRUE	FALSE	FALSE	FALSE	-3.17821	-3.93557	-3.00296	-1.15543	-4.02788	-3.33813	-3.37225	-2.84048
P57737	CORO7	21	S	TRUE	FALSE	FALSE	TRUE	FALSE	FALSE	FALSE	-0.365083	0.208144	0.142889	0.347486	0.0598576	0.126657	-0.00468335	0.178
P57740	NU107	11	S	TRUE	FALSE	FALSE	FALSE	FALSE	FALSE	TRUE	-0.224176	0.213852	-0.0360908	-0.0569124	-0.653153	-0.37515	-0.0154716	-0.361738
P57740	NU107	86	S	TRUE	FALSE	TRUE	FALSE	TRUE	FALSE	TRUE	1.05822	0.668453	0.575221	-1.54234	-1.4497	-1.80465	0.767297	-1.5989
P57740	NU107	37	S	TRUE	FALSE	TRUE	TRUE	FALSE	FALSE	FALSE	-1.48084	0.0620677	-1.24331	-2.13595	-0.843335	1.55184	-0.887359	-0.475816
P58004	SESN2	279	S	TRUE	TRUE	TRUE	TRUE	FALSE	FALSE	FALSE	-3.14961	-5.38828	-4.62041	-4.34278	-2.76618	-3.01627	-4.3861	-3.37508
P59923	ZN445	171	S	TRUE	FALSE	FALSE	TRUE	FALSE	FALSE	FALSE	-2.11097	-2.87289	-2.31865	-3.39209	-1.97665	-2.22525	-2.43417	-2.53133
P60174	TPIS	58	S	TRUE	FALSE	FALSE	FALSE	FALSE	FALSE	FALSE	5.7083	6.10343	5.54226	5.20627	5.13254	6.13277	5.78466	5.49053
P60228	EIF3E	399	S	TRUE	FALSE	FALSE	FALSE	FALSE	FALSE	TRUE	-0.289803	0.955205	-0.337708	0.0341711	0.30829	0.257431	0.109231	0.199964
P60468	SC61B	13	S	TRUE	FALSE	FALSE	FALSE	FALSE	TRUE	TRUE	2.11859	1.28778	0.987293	2.15881	1.86387	0.855757	1.46456	1.62614
P60468	SC61B	17	S	TRUE	FALSE	FALSE	FALSE	FALSE	FALSE	FALSE	1.7425	-3.97567	3.93542	0.0863202	4.96725	-0.679513	0.567418	1.45802
P60709	ACTB	323	S	TRUE	FALSE	FALSE	TRUE	FALSE	FALSE	FALSE	-2.58059	-1.07343	-1.53972	-1.39679	-1.53688	-0.757625	-1.73125	-1.23043
P60981	DEST	3	S	TRUE	FALSE	FALSE	FALSE	FALSE	FALSE	FALSE	5.16583	4.53378	4.29049	5.23334	4.83189	4.38311	4.66337	4.81611
P61006	RAB8A	185	S	TRUE	TRUE	TRUE	TRUE	TRUE	FALSE	FALSE	-2.61499	-3.55084	-3.73424	-1.74815	-1.98615	-1.50926	-3.30002	-1.74785
P61247	RS3A	263	S	TRUE	FALSE	TRUE	FALSE	FALSE	FALSE	TRUE	0.716962	-1.43137	0.232501	0.55749	0.340895	0.0519232	-0.160636	0.31677
P61254	RL26	32	S	TRUE	FALSE	TRUE	FALSE	TRUE	FALSE	TRUE	-2.87959	-0.26804	-1.00877	-1.33565	-2.47277	-2.00856	-1.38547	-1.93899
P61289	PSME3	24	S	TRUE	FALSE	FALSE	TRUE	FALSE	FALSE	FALSE	-0.0894022	0.41393	0.207326	-1.237	0.19548	1.05679	0.177285	0.00509111
P61313	RL15	34	S	TRUE	FALSE	TRUE	TRUE	FALSE	FALSE	FALSE	-1.70296	0.865422	-2.81292	-1.22918	-1.47999	-1.39745	-1.21682	-1.36888
P61978	HNRPK	284	S	TRUE	FALSE	FALSE	FALSE	FALSE	FALSE	FALSE	3.36888	3.192	1.16284	2.46957	3.18971	3.71443	2.57457	3.12457
P61978	HNRPK	379	S	TRUE	FALSE	FALSE	FALSE	FALSE	FALSE	FALSE	-1.6009	-0.712024	-0.87702	-0.676871	-1.25548	-0.0765079	-1.06331	-0.669619
P61978	HNRPK	420	S	TRUE	FALSE	FALSE	TRUE	FALSE	FALSE	TRUE	-0.902459	-1.81799	-0.181808	-0.652193	-2.6898	-2.58047	-0.967419	-1.97415
P61978	HNRPK	216	S	TRUE	FALSE	FALSE	FALSE	FALSE	FALSE	FALSE	-1.45188	0.396751	-1.12979	0.27131	0.851348	1.5875	-0.728304	0.903385
P61978	HNRPK	116	S	TRUE	FALSE	TRUE	FALSE	FALSE	FALSE	TRUE	6.63076	3.85744	5.95388	6.97542	5.91842	4.73235	5.48069	5.87539
P62306	RUXF	2	S	TRUE	FALSE	FALSE	TRUE	FALSE	FALSE	TRUE	0.44361	-0.710462	-0.533741	-0.317147	-0.803705	-1.04967	-0.266865	-0.723506
P62328	TYB4	2	S	TRUE	FALSE	FALSE	FALSE	FALSE	FALSE	FALSE	0.982863	1.23377	1.97615	1.65907	0.69828	1.49618	1.39759	1.28451
P62753	RS6	235	S	TRUE	FALSE	TRUE	FALSE	FALSE	FALSE	TRUE	2.39906	2.52381	3.34869	1.07507	0.186919	0.319446	2.75719	0.527145
P62753	RS6	236	S	TRUE	FALSE	FALSE	FALSE	FALSE	FALSE	FALSE	0.34869	0.432624	2.53727	2.02673	0.82189	0.43655	1.10619	1.09506
P62753	RS6	240	S	TRUE	FALSE	TRUE	FALSE	FALSE	FALSE	TRUE	-0.00834358	-0.490732	2.02343	1.07507	0.186919	1.67551	0.508118	0.979167
P62805	H4	48	S	TRUE	FALSE	FALSE	FALSE	FALSE	FALSE	TRUE	1.13275	0.914947	1.37149	1.17427	1.02167	2.092	1.13973	1.42931
P62857	RS28	23	S	TRUE	FALSE	FALSE	FALSE	FALSE	FALSE	FALSE	-1.69618	-0.173668	-0.966686	-1.76936	-1.06812	-1.67977	-0.945511	-1.50575
P62899	RL31	98	S	TRUE	TRUE	TRUE	FALSE	FALSE	FALSE	TRUE	-0.660892	-2.6537	-0.615643	0.409407	-0.128817	0.280354	-1.31008	0.186981
P62995	TRA2B	95	S	TRUE	TRUE	FALSE	FALSE	TRUE	FALSE	TRUE	-2.0118	-4.84645	0.349965	-4.62922	-5.94738	-4.60101	-2.16943	-5.0592
P62995	TRA2B	97	S	TRUE	FALSE	FALSE	FALSE	TRUE	FALSE	TRUE	-2.89513	1.40495	0.349965	1.30459	-0.00255708	1.04178	-0.380069	0.781273
Q13595	TRA2A	260	S	TRUE	FALSE	FALSE	FALSE	FALSE	FALSE	FALSE	6.60487	5.70069	6.38741	6.387	6.26445	5.5009	6.23099	6.05078
Q13595	TRA2A	262	S	TRUE	FALSE	FALSE	FALSE	FALSE	FALSE	FALSE	6.504	5.71347	6.31479	6.33084	6.09968	5.51534	6.17742	5.98195
P62995	TRA2B	2	S	TRUE	FALSE	FALSE	FALSE	FALSE	FALSE	FALSE	0.77595	1.83281	0.1303	0.772423	1.42876	0.611262	0.91302	0.937483
P62995	TRA2B	14	S	TRUE	TRUE	FALSE	TRUE	FALSE	FALSE	FALSE	0.39349	-0.169372	1.34724	-0.687397	-0.323462	-0.784381	0.523785	-0.598413
P63104	1433Z	207	S	TRUE	FALSE	TRUE	TRUE	FALSE	TRUE	FALSE	-2.39929	-1.111	-0.643175	-1.65449	-0.248196	-0.51203	-1.38449	-0.804904
P63165	SUMO1	2	S	TRUE	FALSE	FALSE	TRUE	FALSE	FALSE	FALSE	-0.289803	0.362457	0.526129	1.10384	0.28667	0.428432	0.199594	0.606315
P67809	YBOX1	314	S	TRUE	FALSE	FALSE	FALSE	FALSE	FALSE	FALSE	1.41826	1.52981	0.614699	1.69796	1.51689	1.72529	1.18759	1.64671
P67809	YBOX1	174	S	TRUE	FALSE	FALSE	FALSE	FALSE	FALSE	FALSE	-0.272646	-2.78229	-0.733964	0.495992	1.22277	0.640216	-1.26297	0.786326
P67809	YBOX1	176	S	TRUE	FALSE	FALSE	FALSE	FALSE	FALSE	FALSE	-0.77158	1.39841	-0.767604	-0.127425	0.960885	0.732545	-0.0469259	0.522002
P67809	YBOX1	165	S	TRUE	FALSE	FALSE	FALSE	FALSE	FALSE	FALSE	0.125312	1.57219	-0.850662	0.597253	1.28609	0.629667	0.28228	0.837669
P67870	CSK2B	209	S	TRUE	FALSE	FALSE	FALSE	FALSE	FALSE	FALSE	2.39995	2.47404	2.39856	2.73736	3.16317	2.59604	2.42418	2.83219
Q5VTE0	EF1A3	316	S	TRUE	FALSE	FALSE	TRUE	FALSE	FALSE	TRUE	-2.52973	-3.6981	-2.06055	-3.8886	-3.56642	-4.7058	-2.76279	-4.0536
Q5VTE0	EF1A3	414	S	TRUE	FALSE	TRUE	FALSE	FALSE	FALSE	FALSE	-0.527161	-0.0653747	0.636882	-0.671474	0.446495	1.21921	0.0147821	0.331409
P68363	TBA1B	340	S	TRUE	FALSE	FALSE	FALSE	FALSE	FALSE	TRUE	0.113675	-0.70113	-1.04104	-0.408502	-0.0817866	-0.638668	-0.542832	-0.376319
P68363	TBA1B	48	S	TRUE	FALSE	FALSE	FALSE	FALSE	FALSE	FALSE	2.00896	3.43722	1.51322	2.55812	3.84611	3.06462	2.3198	3.15628
P68366	TBA4A	48	S	TRUE	FALSE	TRUE	TRUE	FALSE	FALSE	TRUE	-2.71812	-1.19953	-0.573946	-1.31653	-0.624374	0.414592	-1.4972	-0.508771
P68402	PA1B2	2	S	TRUE	FALSE	FALSE	FALSE	FALSE	FALSE	FALSE	2.38582	2.42402	1.5146	2.42232	3.09575	3.72114	2.10815	3.07974
P78312	F193A	293	S	TRUE	FALSE	TRUE	FALSE	TRUE	TRUE	TRUE	0.790619	-1.03542	0.139147	-4.18114	-3.87379	-4.1111	-0.0352164	-4.05535
P78312	F193A	1144	S	TRUE	FALSE	FALSE	FALSE	FALSE	FALSE	FALSE	-0.908327	-0.297377	-0.589284	-0.677804	-0.277498	-0.867432	-0.598329	-0.607578
P78316	NOP14	96	S	TRUE	FALSE	FALSE	FALSE	FALSE	FALSE	FALSE	0.385603	0.529435	0.584073	0.795586	0.81751	0.507632	0.499704	0.706909
P78316	NOP14	146	S	TRUE	FALSE	FALSE	FALSE	FALSE	FALSE	FALSE	-0.847442	-0.779058	-1.14135	-0.458747	-0.392881	-1.97801	-0.922616	-0.943213
P78316	NOP14	148	S	TRUE	FALSE	FALSE	FALSE	FALSE	FALSE	FALSE	-0.847442	-0.779058	-1.14135	-0.458747	-0.392881	-1.97801	-0.922616	-0.943213
P78317	RNF4	94	S	TRUE	FALSE	FALSE	FALSE	FALSE	FALSE	TRUE	0.426266	-0.69461	-0.0493125	0.90579	0.318231	0.692682	-0.105885	0.638901
P78317	RNF4	95	S	TRUE	FALSE	FALSE	FALSE	FALSE	FALSE	TRUE	0.426266	-0.69461	-0.0493125	0.90579	0.318231	-0.540032	-0.105885	0.227996
P78332	RBM6	362	S	TRUE	TRUE	TRUE	TRUE	FALSE	TRUE	FALSE	-2.89611	-4.00413	-4.20147	0.72525	0.236414	1.00059	-3.70057	0.654083
P78332	RBM6	1025	S	TRUE	FALSE	FALSE	FALSE	FALSE	FALSE	FALSE	-1.49844	-1.75428	-1.08544	-0.555911	-1.44377	-1.66502	-1.44605	-1.22157
P78344	IF4G2	395	S	TRUE	FALSE	FALSE	FALSE	FALSE	FALSE	FALSE	-0.86249	0.571618	-0.227944	0.76986	0.422395	0.321918	-0.172939	0.504724
P78345	RPP38	235	S	TRUE	FALSE	FALSE	FALSE	FALSE	FALSE	FALSE	-0.853547	-0.440903	0.201807	0.0178492	0.869263	-0.659212	-0.364214	0.0759668
P78346	RPP30	251	S	TRUE	FALSE	FALSE	FALSE	FALSE	FALSE	FALSE	0.873906	0.438467	0.291554	1.82378	0.990482	1.02416	0.534642	1.27947
P78347	GTF2I	668	S	TRUE	FALSE	FALSE	FALSE	TRUE	TRUE	TRUE	-0.417657	-1.00923	-2.09665	-4.06606	-4.25697	-5.6629	-1.17451	-4.66198
P78347	GTF2I	515	S	TRUE	TRUE	FALSE	TRUE	FALSE	FALSE	FALSE	-0.669493	0.0784793	-0.107611	-0.529326	0.592165	-1.13271	-0.232875	-0.356623
P78347	GTF2I	517	S	TRUE	FALSE	TRUE	TRUE	FALSE	FALSE	TRUE	-3.80563	-3.18603	-4.62835	-3.17993	-2.57232	-2.05461	-3.87334	-2.60229
P78347	GTF2I	784	S	TRUE	TRUE	FALSE	FALSE	FALSE	FALSE	FALSE	-0.525898	-2.11019	-1.74773	-1.98232	-1.94834	-2.03481	-1.46127	-1.98849
P78347	GTF2I	412	S	TRUE	FALSE	FALSE	TRUE	FALSE	FALSE	FALSE	-3.41191	-2.72771	-2.36329	-1.8149	-2.61892	-2.81228	-2.8343	-2.41536
P78347	GTF2I	210	S	TRUE	FALSE	FALSE	FALSE	FALSE	FALSE	FALSE	-0.513421	0.568544	0.11185	0.468505	1.06346	1.14875	0.0556574	0.89357
P78371	TCPB	3	S	TRUE	FALSE	FALSE	TRUE	FALSE	FALSE	FALSE	0.878654	2.83049	-0.109529	1.77682	2.64688	3.53903	1.19987	2.65424
P78527	PRKDC	3205	S	TRUE	FALSE	TRUE	FALSE	FALSE	FALSE	FALSE	0.359229	-0.697477	0.550451	1.01805	1.54822	-2.11083	0.0707342	0.151813
P78527	PRKDC	2612	S	TRUE	FALSE	FALSE	FALSE	FALSE	FALSE	FALSE	0.322749	1.95471	1.27572	-0.586757	2.27755	3.8867	1.18439	1.85917
P78549	NTH	22	S	TRUE	FALSE	FALSE	TRUE	FALSE	TRUE	TRUE	-0.542816	-0.886657	-0.728123	-0.644926	-2.03135	-1.28143	-0.719199	-1.31924
P82094	TMF1	328	S	TRUE	FALSE	TRUE	FALSE	FALSE	FALSE	FALSE	-1.39347	-3.11278	-2.13739	-2.68572	-2.22255	-1.9268	-2.21455	-2.27835
P82094	TMF1	344	S	TRUE	FALSE	FALSE	FALSE	FALSE	FALSE	FALSE	-0.627635	-0.2356	-0.365761	0.456444	0.838186	0.0165525	-0.409665	0.437061
P82970	HMGN5	93	S	TRUE	TRUE	TRUE	TRUE	FALSE	FALSE	TRUE	-3.29454	-4.63597	-4.18265	-3.77145	-3.39121	-2.58814	-4.03772	-3.25027
P82979	SARNP	163	S	TRUE	TRUE	FALSE	FALSE	FALSE	FALSE	FALSE	-3.02645	-2.30638	-3.14849	-1.05606	-2.61805	-3.25241	-2.82711	-2.30884
P83731	RL24	86	S	TRUE	FALSE	TRUE	TRUE	FALSE	FALSE	FALSE	-0.294433	1.57692	-0.267699	-0.338002	-0.0852706	0.700829	0.338264	0.0925186
P84098	RL19	13	S	TRUE	FALSE	FALSE	FALSE	FALSE	TRUE	TRUE	-3.06523	-3.57577	-3.42432	-3.1302	-1.76922	-2.43815	-3.3551	-2.44586
P84103	SRSF3	5	S	TRUE	TRUE	FALSE	FALSE	FALSE	FALSE	FALSE	-1.19818	-1.95511	-0.701891	-1.1339	-1.74174	-0.956506	-1.28506	-1.27738
P85037	FOXK1	213	S	TRUE	FALSE	FALSE	FALSE	FALSE	FALSE	FALSE	2.14399	3.7179	1.09735	2.87161	2.43168	3.91645	2.31975	3.07325
P85037	FOXK1	223	S	TRUE	FALSE	FALSE	FALSE	FALSE	FALSE	FALSE	1.53396	2.80567	2.02409	2.40288	3.47096	3.04953	2.12124	2.97446
P85037	FOXK1	445	S	TRUE	FALSE	FALSE	FALSE	FALSE	FALSE	FALSE	1.73841	1.87433	2.52711	2.72091	2.50857	2.1724	2.04662	2.4673
P85037	FOXK1	101	S	TRUE	TRUE	FALSE	FALSE	FALSE	FALSE	FALSE	-1.54604	0.260773	-3.09911	-0.341064	0.0525928	-0.0259205	-1.46146	-0.104797
P85037	FOXK1	416	S	TRUE	FALSE	FALSE	TRUE	FALSE	TRUE	FALSE	-0.344496	-1.3132	0.0391811	-0.449918	-2.0855	-1.84278	-0.539505	-1.4594
P85037	FOXK1	420	S	TRUE	FALSE	FALSE	FALSE	FALSE	FALSE	FALSE	0.337446	-1.52088	0.973959	0.937253	0.108229	0.319107	-0.0698259	0.454863
P85037	FOXK1	428	S	TRUE	TRUE	TRUE	FALSE	FALSE	FALSE	TRUE	-0.01232	0.33167	-0.56886	-0.486827	-1.78594	-0.998794	-0.08317	-1.09052
P85037	FOXK1	441	S	TRUE	FALSE	FALSE	FALSE	FALSE	FALSE	FALSE	1.99312	2.24102	1.86477	2.35165	1.89642	1.73782	2.03297	1.9953
P85299	PRR5	11	S	TRUE	FALSE	FALSE	TRUE	FALSE	TRUE	TRUE	-3.05774	-2.68114	-3.35107	-2.76594	-2.80642	-1.98966	-3.02998	-2.52067
P98171	RHG04	860	S	TRUE	FALSE	FALSE	TRUE	FALSE	FALSE	FALSE	-0.629751	-0.15823	-0.966262	0.461704	0.263427	0.513233	-0.584748	0.412788
P98171	RHG04	930	S	TRUE	FALSE	FALSE	FALSE	FALSE	FALSE	TRUE	1.01546	0.651587	1.26081	2.49462	1.16713	2.17706	0.975952	1.94627
P98171	RHG04	899	S	TRUE	TRUE	TRUE	TRUE	FALSE	TRUE	FALSE	-3.59271	-4.067	-4.07225	4.5088	4.97089	3.56398	-3.91065	4.34789
P98171	RHG04	906	S	TRUE	FALSE	FALSE	FALSE	FALSE	FALSE	TRUE	3.25605	0.265031	0.523333	-1.4874	3.72694	2.90063	1.34814	1.71339
P98175	RBM10	797	S	TRUE	FALSE	FALSE	FALSE	FALSE	FALSE	TRUE	-2.12718	-1.42802	-0.275727	-0.151284	-0.0529225	-0.0288957	-1.27697	-0.0777008
P98175	RBM10	736	S	TRUE	TRUE	TRUE	TRUE	FALSE	FALSE	TRUE	-4.72618	-3.8904	-3.56359	-2.15336	-1.47937	-2.53899	-4.06006	-2.05724
P98175	RBM10	89	S	TRUE	FALSE	TRUE	FALSE	FALSE	FALSE	TRUE	1.8665	1.39567	1.73988	1.74968	0.444112	0.818407	1.66735	1.00407
P98175	RBM10	723	S	TRUE	FALSE	TRUE	FALSE	FALSE	FALSE	FALSE	1.24562	2.10193	-0.0857222	-3.04919	1.4868	1.7855	1.08728	0.0743673
P98198	AT8B2	1187	S	TRUE	FALSE	FALSE	TRUE	TRUE	FALSE	FALSE	-2.35328	-2.71182	-2.20477	-3.21797	-2.81475	-3.04013	-2.42329	-3.02428
Q00059	TFAM	193	S	TRUE	TRUE	TRUE	FALSE	FALSE	TRUE	FALSE	-0.0838871	-0.624955	-0.182558	-0.672125	-0.367938	-0.643108	-0.297133	-0.561057
Q00059	TFAM	195	S	TRUE	TRUE	FALSE	FALSE	FALSE	TRUE	FALSE	1.22749	-1.35128	-1.19827	-0.672125	-1.008	-0.643108	-0.440685	-0.774412
Q00341	VIGLN	944	S	TRUE	TRUE	FALSE	TRUE	FALSE	FALSE	FALSE	1.5581	-0.673379	-0.425753	-4.15515	-2.29866	-2.03917	0.152988	-2.83099
Q00341	VIGLN	31	S	TRUE	FALSE	TRUE	FALSE	FALSE	FALSE	TRUE	-0.922593	-1.3307	-1.25989	-0.139514	-0.223793	-1.57145	-1.17106	-0.644919
Q00403	TF2B	70	S	TRUE	TRUE	FALSE	FALSE	TRUE	FALSE	FALSE	-5.15718	-4.099	-2.88121	-3.87797	-3.54614	-0.72143	-4.0458	-2.71518
Q00536	CDK16	12	S	TRUE	FALSE	TRUE	TRUE	FALSE	FALSE	FALSE	-1.81382	-1.00964	-1.08821	-1.56464	-2.34639	-2.58721	-1.30389	-2.16608
Q00536	CDK16	119	S	TRUE	TRUE	FALSE	FALSE	FALSE	FALSE	FALSE	-0.757191	-0.735649	-0.619227	-0.00587228	-0.31498	-0.258329	-0.704022	-0.193061
Q00536	CDK16	153	S	TRUE	FALSE	FALSE	TRUE	FALSE	FALSE	FALSE	0.185804	0.897354	-0.139994	0.879755	0.385013	0.0352544	0.314388	0.433341
Q00537	CDK17	180	S	TRUE	FALSE	TRUE	FALSE	FALSE	FALSE	FALSE	-0.461617	-1.1891	-0.262333	-0.294693	-1.89535	-0.800113	-0.637682	-0.996717
Q00537	CDK17	137	S	TRUE	FALSE	FALSE	TRUE	FALSE	TRUE	TRUE	-1.85491	-3.22009	-0.847301	-0.963439	-0.742068	-0.493011	-1.9741	-0.732839
Q00537	CDK17	146	S	TRUE	TRUE	FALSE	FALSE	FALSE	FALSE	FALSE	-1.8174	-0.735649	-0.619227	-0.00587228	-0.31498	-0.258329	-1.05742	-0.193061
Q00610	CLH1	1494	S	TRUE	TRUE	FALSE	TRUE	FALSE	FALSE	TRUE	-2.28566	-1.44771	-2.79533	-1.8222	-1.71267	-2.24779	-2.17623	-1.92755
Q00613	HSF1	363	S	TRUE	FALSE	FALSE	FALSE	FALSE	FALSE	FALSE	2.25432	0.566337	1.74744	2.36416	0.757774	-0.562947	1.5227	0.852997
Q00613	HSF1	314	S	TRUE	FALSE	TRUE	FALSE	FALSE	FALSE	FALSE	2.96743	1.65982	-0.019346	4.16646	3.92387	2.45409	1.53597	3.51481
Q00613	HSF1	303	S	TRUE	FALSE	FALSE	FALSE	FALSE	FALSE	FALSE	0.897182	-1.54292	0.506433	1.30344	0.594315	-1.26795	-0.0464365	0.209934
Q00613	HSF1	307	S	TRUE	FALSE	FALSE	FALSE	FALSE	FALSE	FALSE	-0.994823	-1.54292	-0.733392	0.179424	-1.35904	-1.26795	-1.09038	-0.815855
Q00839	HNRPU	271	S	TRUE	FALSE	FALSE	FALSE	FALSE	FALSE	FALSE	5.99017	5.7123	5.82004	5.68462	6.09064	6.12463	5.84084	5.96663
Q00839	HNRPU	59	S	TRUE	FALSE	FALSE	FALSE	FALSE	FALSE	FALSE	2.11959	4.08525	3.1749	2.6976	3.73584	4.95204	3.12658	3.79516
Q00839	HNRPU	4	S	TRUE	FALSE	FALSE	FALSE	FALSE	FALSE	FALSE	4.63072	-3.27878	4.29489	4.63655	4.80025	5.19171	1.88227	4.87617
Q01081	U2AF1	145	S	TRUE	FALSE	FALSE	FALSE	FALSE	FALSE	FALSE	-0.891126	-0.501814	-0.854659	-1.08058	-0.385607	0.542595	-0.749199	-0.307864
Q01082	SPTB2	2165	S	TRUE	FALSE	FALSE	TRUE	FALSE	TRUE	FALSE	-1.92992	-1.83957	-2.51185	-1.32228	-0.496369	-2.00619	-2.09378	-1.27495
Q01082	SPTB2	2138	S	TRUE	TRUE	FALSE	FALSE	FALSE	FALSE	TRUE	1.9367	0.28373	0.403874	0.755857	0.724036	-0.605269	0.874767	0.291541
Q01082	SPTB2	2358	S	TRUE	FALSE	FALSE	TRUE	FALSE	FALSE	TRUE	-2.57708	-4.12896	-2.78501	-1.64033	-3.42838	0.346356	-3.16368	-1.57412
Q01082	SPTB2	2102	S	TRUE	FALSE	FALSE	FALSE	FALSE	FALSE	FALSE	-0.107564	1.26526	-0.614475	-1.1498	0.612127	0.312869	0.181073	-0.0749331
Q01105	SET	63	S	TRUE	FALSE	FALSE	TRUE	FALSE	FALSE	FALSE	-2.2302	0.28317	-1.33862	-0.24309	-0.517537	-0.222764	-1.09522	-0.327797
Q01105	SET	7	S	TRUE	FALSE	TRUE	FALSE	FALSE	FALSE	FALSE	-3.02384	-2.4894	-3.33273	-2.37394	-1.6873	-1.63161	-2.94865	-1.89762
Q01130	SRSF2	208	S	TRUE	FALSE	FALSE	FALSE	FALSE	FALSE	TRUE	0.629643	-0.213	-0.0391196	-0.164392	0.536489	1.03632	0.125841	0.469471
Q01130	SRSF2	191	S	TRUE	FALSE	FALSE	FALSE	FALSE	FALSE	FALSE	-2.01837	0.209087	-2.25724	-3.24086	-1.12814	-0.89494	-1.35551	-1.75465
Q01130	SRSF2	26	S	TRUE	FALSE	FALSE	FALSE	FALSE	FALSE	FALSE	0.607357	2.44318	-0.453888	1.66358	1.89892	1.75959	0.865551	1.77403
Q01167	FOXK2	30	S	TRUE	FALSE	FALSE	FALSE	FALSE	FALSE	FALSE	2.1457	1.44266	1.29268	0.616302	1.71883	2.04606	1.62701	1.4604
Q01167	FOXK2	398	S	TRUE	FALSE	FALSE	FALSE	FALSE	FALSE	FALSE	0.408522	0.974018	0.741113	1.29729	1.02415	0.826774	0.707885	1.0494
Q01167	FOXK2	428	S	TRUE	FALSE	FALSE	TRUE	FALSE	FALSE	TRUE	-0.310646	0.133851	-1.52333	-0.321622	-0.581789	-1.20483	-0.566709	-0.702747
Q01196	RUNX1	276	S	TRUE	FALSE	FALSE	FALSE	FALSE	FALSE	FALSE	-0.421607	-1.49646	-2.1348	-1.79746	-1.16005	-0.691299	-1.35096	-1.21627
Q01196	RUNX1	21	S	TRUE	FALSE	FALSE	TRUE	FALSE	FALSE	FALSE	0.0145485	-0.973341	-1.06095	-0.691723	-0.514297	-1.10549	-0.673246	-0.770503
Q01201	RELB	573	S	TRUE	FALSE	FALSE	TRUE	FALSE	FALSE	FALSE	-1.52007	-2.07527	-2.15808	-1.72859	-1.68873	-1.21514	-1.9178	-1.54416
Q01433	AMPD2	168	S	TRUE	FALSE	TRUE	TRUE	FALSE	TRUE	FALSE	0.28857	2.61047	-0.0272364	-4.04902	-4.33446	-3.24655	0.957268	-3.87668
Q01518	CAP1	308	S	TRUE	FALSE	FALSE	FALSE	FALSE	FALSE	FALSE	2.29084	5.6089	6.69904	7.15269	5.58345	6.2986	4.86626	6.34491
Q01518	CAP1	310	S	TRUE	FALSE	FALSE	FALSE	FALSE	FALSE	FALSE	3.84691	2.70803	4.8687	4.22983	3.37927	3.42956	3.80788	3.67955
Q01581	HMCS1	4	S	TRUE	FALSE	FALSE	TRUE	TRUE	FALSE	FALSE	-1.56561	-1.76531	-1.22644	0.41838	-1.27674	-0.506126	-1.51912	-0.45483
Q01581	HMCS1	495	S	TRUE	FALSE	FALSE	FALSE	FALSE	FALSE	TRUE	2.6024	3.02581	2.3769	2.69719	3.31375	3.27037	2.66837	3.09377
Q01664	TFAP4	139	S	TRUE	TRUE	FALSE	FALSE	FALSE	FALSE	TRUE	-0.0515533	-0.337182	-0.919272	0.0607189	0.325908	0.666925	-0.436002	0.351184
Q01664	TFAP4	124	S	TRUE	FALSE	TRUE	TRUE	FALSE	TRUE	FALSE	2.6989	3.61478	3.25249	2.93992	3.21387	2.68295	3.18873	2.94558
Q01804	OTUD4	443	S	TRUE	FALSE	FALSE	FALSE	FALSE	FALSE	TRUE	-1.87789	-1.60645	-0.771628	-2.1407	-1.80504	-0.908569	-1.41866	-1.6181
Q01804	OTUD4	1006	S	TRUE	FALSE	TRUE	FALSE	FALSE	FALSE	FALSE	-1.99289	-1.76125	-2.58073	-2.14534	-2.9235	-2.19937	-2.11162	-2.42274
Q01813	PFKAP	386	S	TRUE	FALSE	FALSE	TRUE	FALSE	FALSE	FALSE	-1.76123	-2.13646	-1.66946	-0.924458	-1.8604	-1.37808	-1.85572	-1.38765
Q01831	XPC	94	S	TRUE	FALSE	FALSE	TRUE	FALSE	FALSE	TRUE	-0.132811	0.635058	-0.326462	0.830632	1.24431	0.791372	0.0585952	0.955439
Q01850	CDR2	311	S	TRUE	FALSE	FALSE	FALSE	FALSE	FALSE	TRUE	0.649294	0.460416	0.137807	-0.506656	0.385728	1.13635	0.415839	0.338473
Q02040	AK17A	537	S	TRUE	FALSE	FALSE	FALSE	FALSE	FALSE	FALSE	1.48745	1.54705	1.03859	1.21691	1.55119	1.97962	1.3577	1.58257
Q02078	MEF2A	98	S	TRUE	FALSE	FALSE	FALSE	FALSE	FALSE	FALSE	0.311243	0.34465	0.256886	0.648483	0.410443	-3.21637	0.30426	-0.719149
Q02078	MEF2A	408	S	TRUE	FALSE	TRUE	FALSE	TRUE	FALSE	FALSE	-1.68132	-0.774478	-1.15196	-2.44671	-2.21973	-2.39474	-1.20259	-2.35373
Q02156	KPCE	729	S	TRUE	TRUE	FALSE	TRUE	FALSE	FALSE	TRUE	0.319431	-1.35262	-2.33013	-3.61337	-1.23682	-0.920985	-1.1211	-1.92373
Q02223	TNR17	173	S	TRUE	TRUE	TRUE	FALSE	FALSE	FALSE	TRUE	-1.65267	-1.43307	-1.72479	-1.48356	-3.11894	-2.96586	-1.60351	-2.52279
Q02241	KIF23	902	S	TRUE	FALSE	FALSE	FALSE	TRUE	FALSE	TRUE	1.19434	0.933505	0.603576	1.34719	1.36485	1.59176	0.910475	1.4346
Q02241	KIF23	160	S	TRUE	FALSE	TRUE	FALSE	FALSE	FALSE	FALSE	0.587314	0.886517	-0.585073	-0.503635	0.383004	-0.595044	0.296253	-0.238559
Q02241	KIF23	867	S	TRUE	TRUE	FALSE	FALSE	FALSE	FALSE	FALSE	1.60502	-0.234798	-0.129678	0.206157	0.0895588	0.528726	0.413516	0.274814
Q02447	SP3	73	S	TRUE	FALSE	TRUE	TRUE	FALSE	FALSE	FALSE	-0.254102	-1.17185	0.616502	-0.18496	-0.200017	0.330403	-0.269815	-0.0181916
Q02535	ID3	5	S	TRUE	FALSE	FALSE	FALSE	FALSE	TRUE	TRUE	-1.17419	-1.47985	-2.30201	-1.68107	-1.38306	-1.79748	-1.65202	-1.62053
Q02543	RL18A	123	S	TRUE	FALSE	FALSE	TRUE	FALSE	FALSE	FALSE	-1.98474	-3.54428	-0.766335	-2.5421	-2.88262	-2.21815	-2.09845	-2.54763
Q02543	RL18A	71	S	TRUE	FALSE	FALSE	FALSE	FALSE	FALSE	FALSE	2.4376	2.73765	1.74377	2.62907	3.48714	3.54952	2.30634	3.22191
Q02790	FKBP4	451	S	TRUE	TRUE	FALSE	FALSE	TRUE	FALSE	TRUE	-0.467283	-0.787382	0.615855	-0.223834	-1.20677	0.559004	-0.212936	-0.290534
Q02790	FKBP4	453	S	TRUE	TRUE	FALSE	TRUE	FALSE	FALSE	TRUE	0.301988	0.774909	-0.222296	-1.91789	0.7023	-0.240563	0.284867	-0.485384
Q02880	TOP2B	1400	S	TRUE	FALSE	FALSE	FALSE	FALSE	FALSE	FALSE	1.8187	1.8786	1.93635	1.98264	2.87659	2.5989	1.87789	2.48604
Q02880	TOP2B	1413	S	TRUE	FALSE	FALSE	FALSE	FALSE	FALSE	FALSE	2.5241	2.71344	2.44825	2.69476	2.27131	3.43626	2.56193	2.80078
Q02880	TOP2B	1424	S	TRUE	FALSE	FALSE	FALSE	FALSE	FALSE	FALSE	2.7273	2.46136	1.24368	2.4847	2.36286	2.54384	2.14411	2.4638
Q02880	TOP2B	1466	S	TRUE	FALSE	FALSE	FALSE	FALSE	FALSE	FALSE	1.64246	2.0237	0.354896	1.72749	1.01799	1.86457	1.34035	1.53668
Q02880	TOP2B	1550	S	TRUE	FALSE	FALSE	FALSE	TRUE	TRUE	FALSE	-1.10803	-0.757939	-1.03418	-3.42615	-1.92462	-2.25211	-0.966715	-2.53429
Q02880	TOP2B	1552	S	TRUE	FALSE	FALSE	FALSE	TRUE	TRUE	FALSE	-1.10803	-0.757939	-1.03418	-1.18142	-1.83148	-2.25211	-0.966715	-1.755
Q02880	TOP2B	1581	S	TRUE	FALSE	FALSE	FALSE	FALSE	FALSE	FALSE	5.70257	4.64806	4.75172	4.98836	4.73533	5.41774	5.03412	5.04714
Q02880	TOP2B	1461	S	TRUE	FALSE	TRUE	FALSE	FALSE	TRUE	FALSE	0.793635	-0.938025	-1.16035	0.0685527	0.331004	0.65947	-0.434913	0.353009
Q02880	TOP2B	1454	S	TRUE	FALSE	FALSE	TRUE	TRUE	FALSE	FALSE	-3.18334	-0.868758	-3.20577	-0.694545	-0.653502	-0.0549099	-2.41929	-0.467653
Q02880	TOP2B	1522	S	TRUE	FALSE	FALSE	FALSE	FALSE	FALSE	FALSE	0.489891	-0.64562	-0.190982	0.20891	-0.137441	-0.750449	-0.11557	-0.226327
Q02880	TOP2B	1524	S	TRUE	FALSE	TRUE	FALSE	FALSE	FALSE	TRUE	0.118096	1.11899	-0.190982	-0.109259	-0.561057	-1.85173	0.3487	-0.840682
Q03001	DYST	7510	S	TRUE	FALSE	FALSE	FALSE	FALSE	FALSE	FALSE	1.54153	1.30365	2.00075	2.18225	2.14108	1.28511	1.61531	1.86948
Q03001	DYST	7513	S	TRUE	FALSE	TRUE	FALSE	FALSE	FALSE	TRUE	1.54153	1.08653	0.935519	0.251584	-0.370536	-0.310145	1.18786	-0.143032
Q03111	ENL	292	S	TRUE	TRUE	FALSE	TRUE	FALSE	FALSE	FALSE	2.16853	0.0832453	2.42748	-2.37907	-1.46765	-1.24682	1.55975	-1.69785
Q03135	CAV1	37	S	TRUE	FALSE	FALSE	TRUE	FALSE	TRUE	FALSE	-4.37303	-3.34065	-3.80423	-3.17473	-4.09662	-3.6412	-3.8393	-3.63752
Q03164	KMT2A	279	S	TRUE	FALSE	FALSE	TRUE	FALSE	FALSE	FALSE	-0.415254	-0.130152	-0.744608	-0.324722	0.0785765	0.228769	-0.430005	-0.00579244
Q03164	KMT2A	153	S	TRUE	FALSE	FALSE	FALSE	FALSE	FALSE	TRUE	0.841994	0.66299	-0.264399	0.646343	0.655311	1.32299	0.413528	0.874881
Q03164	KMT2A	1837	S	TRUE	FALSE	FALSE	FALSE	FALSE	FALSE	FALSE	0.302158	0.991117	0.572462	0.687785	0.448612	1.51305	0.621912	0.883148
Q03164	KMT2A	742	S	TRUE	FALSE	FALSE	FALSE	FALSE	FALSE	FALSE	-1.72542	-2.4163	-1.93616	-0.773889	-1.68444	-1.99627	-2.02596	-1.48487
Q03164	KMT2A	3036	S	TRUE	FALSE	FALSE	TRUE	FALSE	TRUE	TRUE	0.557842	0.896879	1.41658	0.535411	0.71908	0.0600185	0.957099	0.43817
Q03164	KMT2A	532	S	TRUE	FALSE	FALSE	TRUE	FALSE	FALSE	TRUE	-1.21349	-2.46665	0.0320168	-1.55159	-2.64148	-2.42603	-1.21604	-2.20637
Q03164	KMT2A	3527	S	TRUE	FALSE	FALSE	FALSE	FALSE	FALSE	FALSE	0.611323	-0.305772	-0.708787	0.0735486	0.2268	0.38323	-0.134412	0.22786
Q03164	KMT2A	1858	S	TRUE	FALSE	FALSE	FALSE	FALSE	FALSE	FALSE	-0.198905	0.485592	-0.0943071	0.342505	0.271621	0.250392	0.0641268	0.288173
Q03164	KMT2A	2098	S	TRUE	FALSE	TRUE	FALSE	FALSE	FALSE	TRUE	-0.488701	0.342046	-0.255801	0.416873	0.065261	-0.35171	-0.134152	0.0434746
Q03188	CENPC	773	S	TRUE	FALSE	TRUE	FALSE	FALSE	FALSE	TRUE	0.352644	-0.0156965	0.399313	0.454339	0.628976	1.22295	0.24542	0.768755
Q03188	CENPC	225	S	TRUE	FALSE	TRUE	FALSE	FALSE	FALSE	FALSE	-0.332383	0.133585	-0.0835058	0.535069	-0.612233	-0.385677	-0.0941015	-0.154281
Q03188	CENPC	73	S	TRUE	FALSE	FALSE	TRUE	FALSE	FALSE	FALSE	0.156634	-0.841526	1.10862	-0.362083	0.186372	-0.697479	0.141244	-0.291063
Q03188	CENPC	311	S	TRUE	FALSE	FALSE	TRUE	FALSE	FALSE	TRUE	-1.23004	-1.43741	-0.755162	-1.98209	-1.84838	-2.63139	-1.14087	-2.15395
Q03188	CENPC	538	S	TRUE	FALSE	FALSE	FALSE	FALSE	FALSE	FALSE	-1.76538	-1.35727	-1.56398	-1.30755	-1.77451	-1.46219	-1.56221	-1.51475
Q03188	CENPC	316	S	TRUE	FALSE	FALSE	TRUE	TRUE	FALSE	TRUE	-3.56883	-2.53702	-3.40117	-2.14406	-2.65843	-3.62495	-3.16901	-2.80915
Q03188	CENPC	333	S	TRUE	FALSE	FALSE	FALSE	FALSE	FALSE	FALSE	-1.18824	0.177933	-0.634606	-0.99831	-0.132367	0.348478	-0.548303	-0.260733
Q03188	CENPC	176	S	TRUE	FALSE	FALSE	TRUE	FALSE	FALSE	FALSE	0.239872	-0.0250802	-0.441867	0.289626	0.169602	-0.708648	-0.0756917	-0.0831402
Q03252	LMNB2	37	S	TRUE	FALSE	FALSE	FALSE	FALSE	FALSE	FALSE	1.20274	1.13394	1.85936	2.10919	1.14122	1.64716	1.39868	1.63252
Q03252	LMNB2	420	S	TRUE	FALSE	TRUE	FALSE	FALSE	FALSE	FALSE	-1.38075	-1.54616	-3.38256	-3.57541	-1.06171	-1.19474	-2.10316	-1.94395
Q03393	PTPS	19	S	TRUE	FALSE	FALSE	FALSE	FALSE	FALSE	FALSE	-0.412279	-1.19137	-0.699733	0.258961	-0.641462	-0.846699	-0.767794	-0.409733
Q03989	ARI5A	463	S	TRUE	FALSE	FALSE	FALSE	FALSE	FALSE	TRUE	-0.00606327	-0.138751	-0.400589	0.638535	0.573774	-0.812806	-0.181801	0.133168
Q03989	ARI5A	300	S	TRUE	FALSE	FALSE	TRUE	FALSE	FALSE	FALSE	0.574819	0.403101	1.01868	0.888365	0.88876	0.380372	0.665533	0.719166
Q03989	ARI5A	23	S	TRUE	FALSE	TRUE	FALSE	FALSE	TRUE	FALSE	-1.11542	-2.36311	-1.43831	0.816978	1.04486	-1.84523	-1.63895	0.00553834
Q04323	UBXN1	200	S	TRUE	FALSE	TRUE	FALSE	FALSE	FALSE	TRUE	0.845646	1.31534	0.878076	1.23882	1.21481	-0.0609091	1.01302	0.797573
Q04637	IF4G1	1209	S	TRUE	FALSE	FALSE	FALSE	FALSE	FALSE	FALSE	1.95183	2.25878	1.71163	1.60814	2.09969	0.192925	1.97408	1.30025
Q04637	IF4G1	1231	S	TRUE	FALSE	FALSE	FALSE	FALSE	FALSE	FALSE	0.690114	2.64539	2.13288	1.70056	2.17	2.506	1.8228	2.12552
Q04637	IF4G1	704	S	TRUE	FALSE	FALSE	FALSE	FALSE	FALSE	FALSE	2.68525	0.663205	1.08917	2.37825	1.2044	1.68728	1.47921	1.75664
Q04637	IF4G1	1092	S	TRUE	FALSE	TRUE	FALSE	FALSE	FALSE	TRUE	0.192911	1.8248	1.26173	0.900942	1.62313	-0.520892	1.09315	0.667727
Q04637	IF4G1	1185	S	TRUE	FALSE	FALSE	FALSE	FALSE	FALSE	FALSE	1.46388	0.806255	1.3884	1.92276	1.03808	2.05546	1.21951	1.6721
Q04637	IF4G1	1187	S	TRUE	FALSE	FALSE	FALSE	FALSE	FALSE	FALSE	1.86264	0.0125473	1.24243	1.82986	0.772883	0.597759	1.03921	1.06683
Q04637	IF4G1	1194	S	TRUE	FALSE	TRUE	TRUE	FALSE	FALSE	FALSE	-1.12623	-1.20435	-1.1156	-1.37696	-2.70858	-2.77489	-1.14873	-2.28681
Q04721	NOTC2	1778	S	TRUE	FALSE	FALSE	FALSE	FALSE	FALSE	FALSE	-0.354638	0.863273	-0.594919	0.106392	1.01637	1.0687	-0.0287612	0.730489
Q04726	TLE3	286	S	TRUE	FALSE	FALSE	FALSE	FALSE	TRUE	FALSE	2.31463	2.5143	1.94794	2.71048	2.98447	2.06804	2.25896	2.58767
Q04726	TLE3	203	S	TRUE	FALSE	FALSE	FALSE	FALSE	FALSE	FALSE	1.48231	2.13141	1.76433	1.91536	1.44542	1.88625	1.79268	1.74901
Q04726	TLE3	240	S	TRUE	TRUE	FALSE	TRUE	FALSE	FALSE	FALSE	0.719298	0.970407	1.77507	1.8324	0.851643	1.52033	1.15492	1.40146
Q04726	TLE3	245	S	TRUE	FALSE	FALSE	TRUE	FALSE	TRUE	TRUE	1.79399	-1.17995	0.205355	-0.0773774	-1.83434	-0.470828	0.273131	-0.794181
Q05469	LIPS	951	S	TRUE	FALSE	TRUE	FALSE	FALSE	FALSE	TRUE	-0.720125	0.296863	0.164095	0.612589	-0.906813	-0.0616651	-0.086389	-0.11863
Q05469	LIPS	855	S	TRUE	FALSE	FALSE	FALSE	FALSE	FALSE	TRUE	0.339269	1.01494	-4.24264	-0.475837	-1.01534	-1.10632	-0.96281	-0.865834
Q05519	SRS11	434	S	TRUE	FALSE	FALSE	FALSE	FALSE	FALSE	FALSE	1.78273	3.22901	1.30378	3.05795	3.64518	3.31751	2.10517	3.34021
Q05519	SRS11	456	S	TRUE	FALSE	FALSE	FALSE	FALSE	TRUE	TRUE	-1.50221	-2.35612	-1.65933	-1.24693	-0.591041	-0.529228	-1.83922	-0.789065
Q05519	SRS11	449	S	TRUE	FALSE	FALSE	FALSE	FALSE	FALSE	FALSE	0.475898	3.50137	0.866929	0.831141	1.93214	2.36608	1.61473	1.70979
Q05519	SRS11	207	S	TRUE	FALSE	FALSE	FALSE	FALSE	FALSE	FALSE	0.292016	0.91978	0.584549	0.782984	0.788607	0.150524	0.598782	0.574038
Q05655	KPCD	645	S	TRUE	FALSE	FALSE	FALSE	FALSE	FALSE	FALSE	0.229311	-0.652242	-2.17321	-0.0618037	-0.664306	-0.762309	-0.865381	-0.496139
Q05655	KPCD	664	S	TRUE	FALSE	FALSE	TRUE	FALSE	TRUE	TRUE	-0.155778	-0.659971	-1.20964	-0.454745	-0.851322	-0.496611	-0.675129	-0.600893
Q05655	KPCD	299	S	TRUE	FALSE	FALSE	TRUE	TRUE	TRUE	FALSE	0.626963	0.0610855	0.413133	0.227051	0.881562	-0.648834	0.36706	0.153259
Q05655	KPCD	130	S	TRUE	FALSE	TRUE	TRUE	FALSE	FALSE	TRUE	-1.33125	-1.72485	0.364574	-2.31415	-1.7893	-2.04891	-0.897176	-2.05079
Q06210	GFPT1	261	S	TRUE	FALSE	FALSE	FALSE	FALSE	FALSE	FALSE	4.98022	5.3403	4.37848	4.98864	5.32904	5.54774	4.89967	5.28847
Q06265	EXOS9	306	S	TRUE	FALSE	FALSE	FALSE	FALSE	FALSE	FALSE	2.21405	2.99657	2.3741	3.41414	3.80159	3.47867	2.52824	3.5648
Q06413	MEF2C	240	S	TRUE	TRUE	TRUE	TRUE	FALSE	FALSE	TRUE	-3.38143	-5.16212	-4.48603	0.327341	-0.387001	-0.321366	-4.3432	-0.127009
Q06413	MEF2C	222	S	TRUE	FALSE	TRUE	TRUE	FALSE	FALSE	FALSE	-0.946339	-1.37895	-2.06855	0.400776	-0.20831	0.296246	-1.46461	0.162904
Q06413	MEF2C	396	S	TRUE	TRUE	TRUE	TRUE	TRUE	FALSE	FALSE	-3.91194	-3.74571	-3.7464	-1.14216	-2.25141	-3.32656	-3.80135	-2.24004
Q06587	RING1	140	S	TRUE	FALSE	TRUE	FALSE	FALSE	TRUE	FALSE	-2.13828	-1.04362	-2.00812	-2.14263	-1.5602	-1.63762	-1.73001	-1.78015
Q06587	RING1	38	S	TRUE	FALSE	FALSE	FALSE	FALSE	FALSE	FALSE	0.608728	1.3806	0.516112	0.860342	1.23103	1.14385	0.835145	1.07841
Q07002	CDK18	12	S	TRUE	FALSE	FALSE	FALSE	FALSE	FALSE	FALSE	-0.973097	-2.81173	-0.968658	-0.245577	-1.75646	-2.60813	-1.5845	-1.53672
Q07020	RL18	130	S	TRUE	FALSE	FALSE	FALSE	FALSE	FALSE	TRUE	-1.38413	-1.07185	-0.357483	-1.00169	-0.66501	-0.99621	-0.937824	-0.887638
Q07617	SPAG1	423	S	TRUE	TRUE	FALSE	TRUE	FALSE	FALSE	FALSE	-2.74402	-3.17061	-3.01231	-0.442411	-3.07942	-1.84982	-2.97565	-1.79055
Q07666	KHDR1	20	S	TRUE	FALSE	FALSE	FALSE	FALSE	FALSE	FALSE	1.37601	-4.35688	-0.54854	1.16662	0.18254	0.0294296	-1.17647	0.459531
Q07955	SRSF1	234	S	TRUE	FALSE	FALSE	FALSE	FALSE	FALSE	FALSE	1.72942	2.45603	1.56899	0.87326	1.98191	1.30143	1.91814	1.38554
Q07955	SRSF1	238	S	TRUE	FALSE	FALSE	FALSE	FALSE	FALSE	FALSE	2.20705	2.59149	1.99927	1.07327	2.11146	1.57812	2.26594	1.58762
Q07955	SRSF1	2	S	TRUE	FALSE	FALSE	FALSE	FALSE	FALSE	FALSE	0.834541	-0.5185	1.26337	1.10588	0.137768	0.26693	0.526472	0.503525
Q07955	SRSF1	199	S	TRUE	FALSE	FALSE	FALSE	FALSE	FALSE	FALSE	2.02125	2.84971	1.49038	1.91629	2.84756	2.67446	2.12045	2.47944
Q07960	RHG01	51	S	TRUE	FALSE	FALSE	TRUE	FALSE	FALSE	FALSE	1.70101	1.74224	1.21222	2.76198	1.81857	1.51948	1.55182	2.03334
Q08174	PCDH1	962	S	TRUE	FALSE	TRUE	TRUE	FALSE	TRUE	FALSE	-1.12765	-2.62045	-3.49429	-1.18775	-2.34808	-1.48051	-2.41413	-1.67211
Q08211	DHX9	449	S	TRUE	FALSE	TRUE	FALSE	TRUE	TRUE	TRUE	-1.58449	-2.60686	-1.33259	-4.2181	-4.7499	-4.75965	-1.84131	-4.57588
Q08211	DHX9	87	S	TRUE	FALSE	FALSE	FALSE	TRUE	FALSE	FALSE	4.00585	4.04521	3.24821	2.70853	3.59789	4.49951	3.76642	3.60198
Q08945	SSRP1	444	S	TRUE	FALSE	FALSE	FALSE	FALSE	FALSE	FALSE	5.12461	5.21061	5.64888	5.95604	5.48767	5.41365	5.32803	5.61912
Q08945	SSRP1	657	S	TRUE	FALSE	TRUE	TRUE	FALSE	FALSE	FALSE	-1.40525	-1.7803	-1.89203	-0.832753	-1.16812	-1.45558	-1.69252	-1.15215
Q08945	SSRP1	659	S	TRUE	FALSE	TRUE	FALSE	FALSE	TRUE	FALSE	-5.3041	-3.45189	-1.51424	0.89016	-1.69195	-3.05818	-3.42341	-1.28666
Q08999	RBL2	1080	S	TRUE	FALSE	TRUE	TRUE	TRUE	FALSE	FALSE	-0.994034	-2.45441	-1.2721	-2.91284	-1.21356	-0.691265	-1.57352	-1.60589
Q08999	RBL2	662	S	TRUE	FALSE	FALSE	FALSE	TRUE	FALSE	FALSE	-0.0913961	-0.176283	0.201914	-0.897831	-0.559681	-0.00666345	-0.0219216	-0.488059
Q08999	RBL2	413	S	TRUE	FALSE	FALSE	FALSE	FALSE	TRUE	TRUE	-0.718169	-1.1791	-1.41813	0.0804312	1.23193	0.452752	-1.10513	0.588371
Q08AD1	CAMP2	1319	S	TRUE	FALSE	FALSE	TRUE	FALSE	FALSE	FALSE	-1.59349	-0.855017	-0.456742	-1.44741	-1.46864	-1.14515	-0.968415	-1.35373
Q08AD1	CAMP2	464	S	TRUE	FALSE	FALSE	FALSE	FALSE	TRUE	FALSE	-1.75271	-2.38429	-0.67742	-1.01837	-1.3984	-0.884631	-1.60481	-1.10047
Q08AE8	SPIR1	523	S	TRUE	FALSE	TRUE	TRUE	FALSE	FALSE	FALSE	-1.58666	-0.987571	-1.99866	-5.11716	-2.96603	-3.60037	-1.5243	-3.89452
Q08J23	NSUN2	743	S	TRUE	FALSE	FALSE	FALSE	FALSE	FALSE	FALSE	3.63218	2.49727	3.15522	3.58366	3.09611	2.65536	3.09489	3.11171
Q08J23	NSUN2	751	S	TRUE	FALSE	FALSE	FALSE	FALSE	FALSE	FALSE	2.71479	1.11765	2.40906	3.13458	2.49374	1.23913	2.0805	2.28915
Q08J23	NSUN2	456	S	TRUE	TRUE	TRUE	FALSE	FALSE	TRUE	FALSE	0.396639	-0.694355	-0.0142957	-2.76654	-1.07619	1.08168	-0.104004	-0.920349
Q08J23	NSUN2	593	S	TRUE	FALSE	TRUE	FALSE	FALSE	FALSE	TRUE	-1.6134	-1.33643	-1.17293	-1.90538	-1.23149	-1.99687	-1.37426	-1.71125
Q09161	NCBP1	22	S	TRUE	FALSE	FALSE	FALSE	FALSE	FALSE	TRUE	2.79933	2.74254	2.32056	2.7144	2.67387	1.56653	2.62081	2.31826
Q09666	AHNK	5110	S	TRUE	FALSE	FALSE	FALSE	FALSE	FALSE	FALSE	0.984575	0.583849	1.73168	1.04161	1.10394	0.839789	1.10004	0.995112
Q09666	AHNK	5749	S	TRUE	FALSE	FALSE	FALSE	TRUE	FALSE	FALSE	1.27613	3.28257	0.196044	2.36479	1.78982	3.12658	1.58491	2.42706
Q09666	AHNK	5752	S	TRUE	FALSE	FALSE	FALSE	FALSE	FALSE	FALSE	3.577	3.8962	2.81112	2.95466	3.18047	3.61184	3.42811	3.24899
Q09666	AHNK	5762	S	TRUE	TRUE	TRUE	TRUE	FALSE	FALSE	FALSE	-4.4299	-3.86776	-3.49348	0.0862652	0.261797	1.4653	-3.93038	0.604456
Q09666	AHNK	5763	S	TRUE	FALSE	FALSE	FALSE	FALSE	FALSE	FALSE	3.54856	2.78753	3.81926	3.34916	2.80731	3.36536	3.38512	3.17395
Q09666	AHNK	41	S	TRUE	TRUE	TRUE	TRUE	FALSE	FALSE	TRUE	-5.06218	-4.74616	-4.68691	-0.371708	-0.678032	-0.00620857	-4.83175	-0.351983
Q09666	AHNK	176	S	TRUE	TRUE	TRUE	TRUE	FALSE	FALSE	TRUE	-3.23887	-4.38487	-3.44874	0.974527	0.509869	0.24935	-3.69083	0.577915
Q09666	AHNK	177	S	TRUE	FALSE	FALSE	FALSE	FALSE	FALSE	FALSE	3.50199	5.12215	3.86146	3.96364	4.32344	5.0257	4.16187	4.43759
Q09666	AHNK	115	S	TRUE	TRUE	FALSE	TRUE	FALSE	FALSE	FALSE	3.37515	3.33542	1.55031	2.0872	2.43702	2.91087	2.75363	2.47837
Q09666	AHNK	5830	S	TRUE	FALSE	FALSE	FALSE	FALSE	FALSE	TRUE	0.509782	-0.624252	-1.26036	0.354618	-0.900661	-0.64466	-0.458276	-0.396901
Q09666	AHNK	93	S	TRUE	FALSE	FALSE	FALSE	FALSE	FALSE	FALSE	5.71195	4.41766	5.39862	6.243	5.10621	5.58441	5.17607	5.64454
Q09666	AHNK	5731	S	TRUE	FALSE	FALSE	FALSE	FALSE	FALSE	FALSE	2.21979	2.25093	1.32454	3.84729	2.62299	2.53278	1.93175	3.00102
Q09666	AHNK	5739	S	TRUE	TRUE	FALSE	FALSE	FALSE	TRUE	FALSE	-3.0665	-3.08952	-2.10202	-1.45514	-1.90523	-2.59349	-2.75268	-1.98462
Q09666	AHNK	5841	S	TRUE	FALSE	FALSE	FALSE	FALSE	FALSE	FALSE	-0.965622	-0.415696	-0.178099	-0.156409	0.183636	0.0916463	-0.519806	0.0396244
Q09666	AHNK	5552	S	TRUE	FALSE	FALSE	FALSE	TRUE	FALSE	TRUE	-2.09206	-0.950782	-1.20211	-0.230402	-0.371168	1.31026	-1.41499	0.23623
Q09666	AHNK	5782	S	TRUE	FALSE	FALSE	FALSE	FALSE	FALSE	FALSE	1.2725	2.40369	0.981949	0.624061	1.63663	1.37857	1.55271	1.21309
Q09666	AHNK	5448	S	TRUE	TRUE	TRUE	FALSE	FALSE	FALSE	TRUE	-1.74279	-2.10062	-2.05436	-1.1339	-0.957597	0.416457	-1.96593	-0.558348
Q09666	AHNK	2397	S	TRUE	FALSE	FALSE	TRUE	TRUE	FALSE	TRUE	1.21227	2.08572	-0.173088	2.92353	2.35002	5.37414	1.04163	3.54923
Q09666	AHNK	511	S	TRUE	FALSE	FALSE	FALSE	FALSE	FALSE	FALSE	0.618707	1.31968	1.35216	0.576404	1.63563	1.72748	1.09685	1.31317
Q09666	AHNK	570	S	TRUE	TRUE	FALSE	FALSE	FALSE	FALSE	TRUE	0.411029	-1.1829	-0.174737	-1.91668	-1.2078	-0.759285	-0.315537	-1.29459
Q09666	AHNK	572	S	TRUE	FALSE	TRUE	FALSE	FALSE	FALSE	FALSE	-1.12129	-1.76396	-1.29777	-1.6897	-2.35233	-0.941658	-1.39434	-1.66123
Q09666	AHNK	135	S	TRUE	FALSE	FALSE	FALSE	FALSE	FALSE	FALSE	4.50302	4.79504	4.64116	4.62253	4.53046	4.41716	4.64641	4.52339
Q09666	AHNK	210	S	TRUE	FALSE	FALSE	TRUE	FALSE	FALSE	FALSE	2.78079	2.64038	1.35057	2.82699	2.3091	1.83529	2.25725	2.32379
Q09666	AHNK	212	S	TRUE	FALSE	FALSE	FALSE	FALSE	FALSE	FALSE	2.93765	2.42008	3.57789	3.05493	1.2021	1.93294	2.97854	2.06332
Q09666	AHNK	216	S	TRUE	FALSE	FALSE	FALSE	FALSE	FALSE	FALSE	3.21502	4.57743	3.42366	4.03229	3.57185	3.77108	3.73871	3.79174
Q09666	AHNK	220	S	TRUE	FALSE	FALSE	FALSE	TRUE	TRUE	FALSE	-0.582659	-1.12512	-0.322008	-0.833046	-0.934471	-0.174426	-0.676596	-0.647314
Q09666	AHNK	5099	S	TRUE	TRUE	FALSE	TRUE	FALSE	TRUE	FALSE	-1.66795	-1.24369	-1.10154	-1.16999	-1.68649	-1.55942	-1.33773	-1.47197
Q09666	AHNK	5077	S	TRUE	FALSE	FALSE	FALSE	FALSE	FALSE	FALSE	-3.02982	-0.0138949	-2.77064	-3.12913	-1.81545	-1.46234	-1.93812	-2.13564
Q09666	AHNK	3426	S	TRUE	FALSE	TRUE	TRUE	FALSE	FALSE	TRUE	0.350725	-0.428356	0.774358	0.0327752	0.186723	-1.51395	0.232242	-0.431485
Q09666	AHNK	5400	S	TRUE	FALSE	FALSE	FALSE	FALSE	FALSE	FALSE	-0.0741939	-0.383527	0.846561	-0.645382	-0.117493	-0.0695702	0.129613	-0.277482
Q0JRZ9	FCHO2	488	S	TRUE	FALSE	FALSE	FALSE	FALSE	TRUE	FALSE	1.5357	-0.391011	-0.389305	1.21226	2.1977	1.90046	0.251796	1.77014
Q0JRZ9	FCHO2	403	S	TRUE	TRUE	FALSE	FALSE	FALSE	TRUE	FALSE	0.426101	-0.365424	-0.294514	-0.112312	0.038971	0.0773	-0.0779457	0.00131954
Q0JRZ9	FCHO2	387	S	TRUE	TRUE	FALSE	TRUE	FALSE	FALSE	TRUE	0.00696749	-1.46637	-2.68801	-0.800607	-1.347	-2.43448	-1.38247	-1.52736
Q0VG06	FP100	667	S	TRUE	TRUE	TRUE	TRUE	FALSE	FALSE	TRUE	-4.6469	-4.5545	-5.04069	-0.471101	0.108847	-0.638986	-4.74736	-0.333747
Q10570	CPSF1	766	S	TRUE	TRUE	FALSE	FALSE	FALSE	TRUE	FALSE	0.524061	-1.52088	-0.860362	-0.58829	-0.747242	-1.0044	-0.619061	-0.779977
Q12769	NU160	1157	S	TRUE	FALSE	FALSE	TRUE	FALSE	FALSE	FALSE	2.83449	2.89556	2.53858	1.67495	2.46312	2.87958	2.75621	2.33922
Q12770	SCAP	822	S	TRUE	FALSE	FALSE	FALSE	FALSE	FALSE	FALSE	-1.35565	-0.717502	-1.81614	-1.17216	-1.24607	-1.72463	-1.29643	-1.38095
Q12789	TF3C1	1653	S	TRUE	TRUE	FALSE	FALSE	FALSE	FALSE	FALSE	-3.24551	-1.46697	-1.21342	-1.72031	-1.6035	-0.986374	-1.9753	-1.43673
Q12789	TF3C1	667	S	TRUE	FALSE	FALSE	TRUE	FALSE	FALSE	FALSE	-3.52655	-1.49109	-4.35308	-3.6884	-2.41443	-2.46131	-3.12357	-2.85471
Q12789	TF3C1	1865	S	TRUE	FALSE	FALSE	TRUE	FALSE	FALSE	FALSE	-3.06035	-2.08062	-1.37951	-1.59567	-2.23066	-2.06124	-2.17349	-1.96253
Q12789	TF3C1	739	S	TRUE	TRUE	FALSE	TRUE	FALSE	FALSE	FALSE	-3.3313	-1.31072	-3.64087	-0.642512	-1.01427	-1.031	-2.76096	-0.895925
Q12802	AKP13	983	S	TRUE	FALSE	FALSE	FALSE	FALSE	FALSE	TRUE	-1.0999	-0.737692	-0.43931	-0.543577	-0.0415366	1.16163	-0.758968	0.192172
Q12802	AKP13	1929	S	TRUE	FALSE	FALSE	FALSE	FALSE	FALSE	TRUE	-1.17704	-1.4338	-0.495056	-0.633981	-0.954924	-1.20091	-1.0353	-0.929939
Q12802	AKP13	2728	S	TRUE	FALSE	FALSE	FALSE	FALSE	FALSE	FALSE	-0.692972	-0.269931	-0.766056	-0.293835	-0.113065	-0.867703	-0.57632	-0.424868
Q12802	AKP13	1559	S	TRUE	FALSE	FALSE	TRUE	TRUE	TRUE	FALSE	-0.87004	-0.828403	-1.20608	-1.10682	-1.23564	-0.251982	-0.968175	-0.864813
Q12802	AKP13	2563	S	TRUE	FALSE	TRUE	TRUE	TRUE	FALSE	FALSE	-0.76716	0.0214559	-1.38583	-1.06367	-1.57383	-2.92006	-0.71051	-1.85252
Q12815	TROAP	16	S	TRUE	FALSE	FALSE	TRUE	FALSE	FALSE	FALSE	-2.71304	-3.83187	-3.05101	-2.88637	-3.23643	-4.07485	-3.19864	-3.39922
Q12830	BPTF	216	S	TRUE	FALSE	FALSE	TRUE	FALSE	FALSE	FALSE	0.0399585	-0.960293	-0.965228	-5.56962	0.185982	-5.79406	-0.628521	-3.7259
Q12830	BPTF	1300	S	TRUE	FALSE	TRUE	TRUE	FALSE	FALSE	FALSE	-1.04663	-2.45615	-1.18522	-1.03035	-1.38363	-1.49396	-1.56267	-1.30265
Q12846	STX4	117	S	TRUE	FALSE	FALSE	FALSE	FALSE	FALSE	FALSE	1.31123	0.522054	0.595852	1.07438	0.631473	0.822088	0.809711	0.842647
Q12851	M4K2	394	S	TRUE	FALSE	TRUE	TRUE	FALSE	FALSE	FALSE	-2.31878	-2.58391	-1.50961	-0.98665	-1.74382	-1.72389	-2.13743	-1.48478
Q12851	M4K2	328	S	TRUE	FALSE	FALSE	TRUE	FALSE	FALSE	FALSE	-0.535959	-1.54925	-1.84949	-0.0763934	-1.58299	-1.16059	-1.31157	-0.93999
Q12872	SFSWA	909	S	TRUE	FALSE	FALSE	FALSE	FALSE	FALSE	FALSE	1.21196	1.74276	1.85841	1.35371	0.828235	1.41078	1.60438	1.19757
Q12874	SF3A3	295	S	TRUE	FALSE	FALSE	FALSE	FALSE	TRUE	FALSE	-3.35177	-2.14991	-2.59981	-4.98359	-2.82896	-1.03363	-2.7005	-2.94873
Q12888	TP53B	1618	S	TRUE	FALSE	FALSE	FALSE	FALSE	FALSE	FALSE	-2.02778	-1.2622	-2.16304	-1.95166	-1.4826	-0.781453	-1.81767	-1.40524
Q12888	TP53B	1430	S	TRUE	FALSE	FALSE	FALSE	FALSE	FALSE	FALSE	1.4936	0.661613	-0.33324	0.550201	0.721316	1.96925	0.607326	1.08026
Q12888	TP53B	1362	S	TRUE	FALSE	FALSE	FALSE	FALSE	FALSE	FALSE	1.55115	1.96656	1.2321	1.1592	1.70077	1.55492	1.58327	1.47163
Q12888	TP53B	1068	S	TRUE	FALSE	FALSE	TRUE	FALSE	FALSE	TRUE	-1.25758	0.680225	0.195743	0.551077	0.426566	1.08486	-0.127206	0.687501
Q12888	TP53B	552	S	TRUE	FALSE	FALSE	FALSE	FALSE	FALSE	FALSE	1.75077	2.81364	1.65957	2.1054	2.94639	3.93771	2.07466	2.9965
Q12888	TP53B	1678	S	TRUE	FALSE	FALSE	FALSE	FALSE	FALSE	FALSE	-1.00476	-1.46349	-2.02114	-0.568958	-1.26698	-1.4609	-1.49647	-1.09895
Q12888	TP53B	1028	S	TRUE	TRUE	FALSE	FALSE	FALSE	FALSE	FALSE	-2.08479	-3.16358	-3.41298	-2.4398	-2.94094	-2.1534	-2.88712	-2.51138
Q12888	TP53B	518	S	TRUE	FALSE	TRUE	TRUE	FALSE	FALSE	TRUE	-1.35482	-1.8337	-1.79342	-0.51122	-0.654831	0.651542	-1.66065	-0.171503
Q12888	TP53B	525	S	TRUE	FALSE	FALSE	FALSE	FALSE	FALSE	FALSE	-1.63517	-1.54271	-1.28813	-1.63978	-1.31969	-1.7173	-1.48867	-1.55892
Q12888	TP53B	1113	S	TRUE	FALSE	TRUE	TRUE	FALSE	FALSE	FALSE	-0.429734	0.636483	0.744051	-0.299421	0.958303	1.68159	0.316933	0.780158
Q12888	TP53B	1114	S	TRUE	FALSE	TRUE	FALSE	TRUE	FALSE	FALSE	0.572253	0.471138	0.901829	-1.44123	-0.326969	0.407011	0.648407	-0.453728
Q12888	TP53B	500	S	TRUE	FALSE	FALSE	FALSE	FALSE	FALSE	FALSE	-0.503686	1.19651	0.0356186	1.29337	1.04452	0.907589	0.242814	1.08182
Q12888	TP53B	398	S	TRUE	FALSE	TRUE	TRUE	FALSE	FALSE	TRUE	-3.09302	-1.62356	-3.87032	-1.25025	-1.53057	-0.292739	-2.8623	-1.02452
Q12888	TP53B	1094	S	TRUE	FALSE	FALSE	FALSE	FALSE	FALSE	FALSE	1.30726	0.937672	0.0906456	2.31895	1.46583	1.60816	0.778526	1.79765
Q12888	TP53B	1101	S	TRUE	FALSE	FALSE	FALSE	FALSE	FALSE	FALSE	1.30726	0.543898	0.0906456	2.03544	1.46583	1.38062	0.647268	1.62729
Q12888	TP53B	265	S	TRUE	FALSE	FALSE	FALSE	FALSE	FALSE	FALSE	0.676815	1.25821	0.987665	1.08211	0.257715	0.558356	0.974231	0.632728
Q12888	TP53B	831	S	TRUE	TRUE	FALSE	TRUE	FALSE	FALSE	FALSE	2.5118	1.76173	1.71817	0.867359	1.20469	1.39614	1.99723	1.15606
Q12888	TP53B	366	S	TRUE	TRUE	FALSE	FALSE	TRUE	FALSE	FALSE	2.81708	1.15174	0.724497	0.526669	0.521245	2.45022	1.56444	1.16604
Q12888	TP53B	380	S	TRUE	FALSE	TRUE	FALSE	FALSE	FALSE	FALSE	2.32847	1.13538	2.26839	2.66606	2.67456	3.26879	1.91074	2.8698
Q12888	TP53B	1317	S	TRUE	FALSE	TRUE	FALSE	FALSE	FALSE	TRUE	0.15463	1.38071	0.258265	0.172508	-0.0864024	-0.85312	0.59787	-0.255672
Q12888	TP53B	771	S	TRUE	FALSE	FALSE	FALSE	FALSE	TRUE	TRUE	-1.56231	-1.87782	-1.18066	-1.68744	-1.94639	-2.58807	-1.54026	-2.07397
Q12906	ILF3	382	S	TRUE	FALSE	FALSE	FALSE	FALSE	FALSE	FALSE	1.40295	4.41396	1.17879	2.28549	4.10425	3.6147	2.3319	3.33481
Q12906	ILF3	190	S	TRUE	FALSE	FALSE	TRUE	FALSE	FALSE	TRUE	-2.31168	-1.55837	-2.49083	-1.85663	-1.41872	-2.59567	-2.12029	-1.95701
Q12912	LRMP	418	S	TRUE	FALSE	TRUE	TRUE	TRUE	FALSE	FALSE	-0.749433	-0.0619247	1.84345	-2.40167	-2.91805	-1.71758	0.34403	-2.34577
Q12912	LRMP	131	S	TRUE	FALSE	FALSE	FALSE	TRUE	FALSE	FALSE	0.109008	0.574182	-0.164448	1.38533	0.99227	0.904524	0.172914	1.09404
Q12912	LRMP	459	S	TRUE	FALSE	TRUE	TRUE	FALSE	FALSE	FALSE	-2.51072	-1.80035	-2.64231	-2.98911	-1.27922	-1.53209	-2.31779	-1.93347
Q12933	TRAF2	11	S	TRUE	FALSE	FALSE	FALSE	FALSE	FALSE	FALSE	0.64996	-1.58406	-2.94765	-0.189475	-0.842378	-0.528368	-1.29391	-0.520074
Q12955	ANK3	1459	S	TRUE	FALSE	FALSE	TRUE	FALSE	FALSE	FALSE	-1.37579	-2.15706	-1.96151	-0.465494	-2.77415	-3.25708	-1.83145	-2.16558
Q12959	DLG1	575	S	TRUE	FALSE	TRUE	TRUE	FALSE	FALSE	TRUE	-2.5397	-2.56163	-1.17683	-1.01577	-2.36406	-3.16058	-2.09272	-2.18014
Q12982	BNIP2	114	S	TRUE	FALSE	FALSE	FALSE	FALSE	FALSE	FALSE	0.132459	0.125133	0.312259	1.83093	0.330756	1.25624	0.189951	1.13931
Q12986	NFX1	150	S	TRUE	TRUE	FALSE	TRUE	FALSE	TRUE	FALSE	-1.46575	-2.27136	-0.355723	-1.07885	-0.863443	-1.94671	-1.36428	-1.29634
Q12996	CSTF3	691	S	TRUE	FALSE	FALSE	FALSE	FALSE	FALSE	FALSE	3.24105	3.28474	4.06815	4.4759	3.51111	3.73702	3.53131	3.90801
Q13029	PRDM2	796	S	TRUE	FALSE	FALSE	FALSE	FALSE	FALSE	FALSE	-1.10361	-0.565006	-1.04575	-0.231987	-0.190048	-0.142725	-0.904791	-0.188253
Q13029	PRDM2	421	S	TRUE	FALSE	FALSE	TRUE	TRUE	FALSE	FALSE	-1.63349	-2.82533	-0.498081	-1.76837	-3.01727	-1.40223	-1.6523	-2.06262
Q13029	PRDM2	643	S	TRUE	FALSE	FALSE	FALSE	FALSE	FALSE	FALSE	-0.181523	0.274354	0.193014	-0.0212649	0.26339	-0.0893519	0.0952818	0.0509244
Q13042	CDC16	560	S	TRUE	TRUE	FALSE	TRUE	FALSE	FALSE	TRUE	1.29397	-1.3538	0.275881	-1.79321	-1.3652	-0.168924	0.0720183	-1.10911
Q13045	FLII	856	S	TRUE	FALSE	FALSE	FALSE	FALSE	FALSE	FALSE	1.54054	1.84701	2.33121	2.33158	2.49949	2.09698	1.90625	2.30935
Q9UEU5	GGE2D	32	S	TRUE	FALSE	FALSE	FALSE	FALSE	FALSE	FALSE	3.73389	4.1049	3.84232	4.44008	4.22803	5.17432	3.8937	4.61414
Q9UEU5	GGE2D	7	S	TRUE	TRUE	FALSE	FALSE	FALSE	FALSE	TRUE	-0.128074	2.7096	-0.141157	1.70164	1.89642	1.55459	0.813455	1.71755
Q13085	ACACA	25	S	TRUE	FALSE	TRUE	FALSE	FALSE	FALSE	FALSE	-0.0154974	0.28955	-1.47161	-2.01719	-2.07621	-0.307638	-0.399186	-1.46701
Q13085	ACACA	29	S	TRUE	FALSE	FALSE	FALSE	FALSE	FALSE	FALSE	1.74497	1.3829	1.20046	1.48042	1.03338	2.3798	1.44278	1.6312
Q13085	ACACA	1257	S	TRUE	FALSE	FALSE	FALSE	FALSE	FALSE	TRUE	2.25205	1.91026	0.294585	2.92434	2.65501	1.87768	1.48563	2.48568
Q13085	ACACA	1263	S	TRUE	FALSE	FALSE	TRUE	FALSE	FALSE	TRUE	2.25205	1.91026	0.893382	2.92434	2.65501	3.53183	1.68523	3.03706
Q13085	ACACA	80	S	TRUE	FALSE	FALSE	FALSE	FALSE	FALSE	FALSE	1.51367	0.261796	0.939243	1.5021	0.417878	0.461022	0.904904	0.793666
Q13094	LCP2	207	S	TRUE	FALSE	TRUE	FALSE	FALSE	FALSE	FALSE	-1.30521	-2.07448	-1.4102	-1.43924	-1.83173	-2.13063	-1.59663	-1.80053
Q13098	CSN1	468	S	TRUE	FALSE	TRUE	TRUE	FALSE	FALSE	TRUE	0.488197	-1.07002	0.332076	0.863085	-0.396269	-0.552107	-0.0832502	-0.0284303
Q13098	CSN1	474	S	TRUE	FALSE	FALSE	FALSE	FALSE	FALSE	FALSE	0.743298	0.286972	0.2316	0.951615	0.347476	0.946691	0.420623	0.748594
Q13111	CAF1A	772	S	TRUE	FALSE	TRUE	TRUE	FALSE	TRUE	FALSE	-1.00541	-0.251428	-0.676397	-0.289695	-0.322132	-1.28341	-0.644412	-0.631745
Q13112	CAF1B	410	S	TRUE	FALSE	FALSE	FALSE	FALSE	TRUE	FALSE	3.0801	3.13862	2.66679	3.04709	3.32777	3.12036	2.96184	3.16507
Q13112	CAF1B	429	S	TRUE	FALSE	FALSE	FALSE	FALSE	FALSE	FALSE	1.10605	1.23154	0.585745	1.52942	1.47286	1.15536	0.974445	1.38588
Q13129	RLF	632	S	TRUE	TRUE	FALSE	TRUE	FALSE	FALSE	TRUE	-2.1093	-1.36748	-3.33313	-0.597569	-0.861626	-0.445226	-2.26997	-0.634807
Q13131	AAPK1	496	S	TRUE	FALSE	FALSE	FALSE	FALSE	FALSE	FALSE	-0.777124	-0.666551	-1.86689	-1.548	-1.21841	-2.49701	-1.10352	-1.75447
Q13136	LIPA1	763	S	TRUE	FALSE	FALSE	TRUE	FALSE	FALSE	FALSE	-2.81379	-4.40528	-4.41537	-1.06818	-3.19015	-2.7432	-3.87815	-2.33384
Q13144	EI2BE	544	S	TRUE	FALSE	FALSE	FALSE	FALSE	FALSE	FALSE	-0.805861	0.572305	-1.71774	0.57435	0.735503	-3.57416	-0.650431	-0.75477
Q13148	TADBP	292	S	TRUE	FALSE	TRUE	FALSE	TRUE	FALSE	FALSE	-1.57921	-0.0272723	-2.24518	-0.695439	-1.53971	-2.92433	-1.28389	-1.71983
Q13177	PAK2	2	S	TRUE	FALSE	FALSE	FALSE	FALSE	FALSE	FALSE	1.8449	0.284457	1.11312	1.48866	1.17622	1.03094	1.08083	1.23194
Q13177	PAK2	141	S	TRUE	FALSE	FALSE	FALSE	FALSE	FALSE	FALSE	0.988919	1.17685	0.948319	1.62071	2.10631	2.04493	1.03803	1.92398
Q13185	CBX3	95	S	TRUE	FALSE	FALSE	FALSE	TRUE	FALSE	FALSE	0.0134072	1.39118	-1.81874	-0.776827	-0.0370164	0.311841	-0.13805	-0.167334
Q13185	CBX3	176	S	TRUE	FALSE	FALSE	FALSE	FALSE	FALSE	FALSE	2.90384	3.35566	3.58725	4.1006	3.60652	4.73794	3.28225	4.14835
Q13188	STK3	316	S	TRUE	TRUE	FALSE	FALSE	FALSE	FALSE	TRUE	-1.2922	-3.35249	-0.934701	-0.727048	-2.22023	-1.78988	-1.8598	-1.57905
Q13200	PSMD2	16	S	TRUE	FALSE	FALSE	TRUE	FALSE	FALSE	TRUE	-0.211777	0.883648	0.380731	0.564723	0.831835	1.05868	0.350867	0.818414
Q13200	PSMD2	361	S	TRUE	FALSE	FALSE	TRUE	FALSE	FALSE	TRUE	-2.64374	-1.70837	-2.04269	-1.66573	-1.7131	-1.55732	-2.1316	-1.64538
Q13200	PSMD2	147	S	TRUE	FALSE	FALSE	FALSE	FALSE	FALSE	FALSE	-0.467182	-0.291612	-0.831982	-0.45215	0.332134	1.00393	-0.530259	0.294638
Q13206	DDX10	539	S	TRUE	FALSE	FALSE	FALSE	FALSE	FALSE	FALSE	0.224634	-0.586326	0.361629	0.10945	0.203181	0.633718	-2.09145e-05	0.31545
Q13206	DDX10	7	S	TRUE	FALSE	FALSE	FALSE	TRUE	FALSE	TRUE	1.37656	0.518016	-0.244512	-0.6889	0.873028	1.74961	0.550021	0.644578
Q13206	DDX10	831	S	TRUE	TRUE	FALSE	TRUE	FALSE	TRUE	FALSE	-1.15808	-2.46575	-2.03542	-1.28834	-1.53488	-2.08587	-1.88642	-1.63636
Q13233	M3K1	1026	S	TRUE	FALSE	TRUE	TRUE	FALSE	TRUE	FALSE	-1.28541	-1.4225	-2.62072	-1.38829	-2.80683	-3.92442	-1.77621	-2.70651
Q13233	M3K1	923	S	TRUE	FALSE	FALSE	FALSE	FALSE	FALSE	FALSE	-0.958606	-0.280648	-0.655602	-0.270365	-0.921634	-0.669462	-0.631619	-0.620487
Q13233	M3K1	292	S	TRUE	FALSE	FALSE	FALSE	FALSE	FALSE	FALSE	-1.07746	-0.226087	-1.05743	-0.185358	-0.480552	-0.113661	-0.786991	-0.259857
Q13242	SRSF9	204	S	TRUE	FALSE	FALSE	TRUE	FALSE	FALSE	TRUE	-1.04767	1.99122	-0.223713	-0.460711	0.730209	0.802743	0.239945	0.357414
Q13242	SRSF9	211	S	TRUE	FALSE	FALSE	FALSE	FALSE	FALSE	FALSE	3.79702	4.95574	5.18311	4.97396	5.07148	4.48424	4.64529	4.84323
Q13242	SRSF9	216	S	TRUE	FALSE	FALSE	FALSE	FALSE	FALSE	FALSE	2.42088	2.99067	2.29193	2.94754	2.76375	2.94581	2.56783	2.8857
Q13242	SRSF9	189	S	TRUE	FALSE	FALSE	FALSE	FALSE	FALSE	TRUE	0.485422	0.876802	-0.554198	1.00329	0.627941	1.21414	0.269342	0.948456
Q13247	SRSF6	314	S	TRUE	FALSE	FALSE	FALSE	FALSE	FALSE	FALSE	0.65877	2.74478	1.54247	0.801688	1.72099	1.54981	1.64867	1.3575
Q13247	SRSF6	316	S	TRUE	FALSE	FALSE	FALSE	FALSE	FALSE	FALSE	0.756213	2.9095	1.63008	0.868222	1.82886	1.54981	1.76526	1.41563
Q13247	SRSF6	303	S	TRUE	FALSE	FALSE	FALSE	FALSE	FALSE	FALSE	1.97226	2.76225	1.47905	2.79911	2.60506	2.42999	2.07119	2.61139
Q13263	TIF1B	19	S	TRUE	FALSE	FALSE	FALSE	FALSE	FALSE	FALSE	5.48599	5.51048	1.90505	5.95974	5.96041	6.6111	4.30051	6.17708
Q13263	TIF1B	784	S	TRUE	FALSE	FALSE	FALSE	FALSE	FALSE	FALSE	-4.07761	-1.20602	-2.5664	-3.35561	-2.44585	-0.257439	-2.61668	-2.01963
Q13263	TIF1B	489	S	TRUE	FALSE	FALSE	FALSE	FALSE	FALSE	FALSE	1.65635	0.465654	1.95436	1.6512	0.588505	0.631179	1.35879	0.95696
Q13263	TIF1B	501	S	TRUE	TRUE	FALSE	TRUE	FALSE	FALSE	FALSE	-0.625033	-1.43789	-0.741138	-0.58505	-1.41896	-0.0126604	-0.934688	-0.672224
Q13263	TIF1B	752	S	TRUE	FALSE	FALSE	FALSE	FALSE	FALSE	FALSE	-0.526539	1.3523	0.136599	-0.229285	0.756854	1.18738	0.320787	0.571649
Q13263	TIF1B	473	S	TRUE	FALSE	FALSE	FALSE	FALSE	FALSE	FALSE	0.66221	0.472985	1.16175	1.12485	0.931786	0.897517	0.765647	0.984719
Q13263	TIF1B	50	S	TRUE	FALSE	FALSE	FALSE	FALSE	FALSE	FALSE	5.21747	5.68568	5.11415	4.68326	5.08751	6.19865	5.3391	5.32314
Q13283	G3BP1	232	S	TRUE	FALSE	FALSE	FALSE	TRUE	FALSE	FALSE	6.83538	6.94295	7.29898	5.43565	7.39314	7.63885	7.02577	6.82255
Q13283	G3BP1	149	S	TRUE	FALSE	FALSE	FALSE	FALSE	FALSE	FALSE	7.61646	7.41198	5.05102	7.03781	7.77732	8.65686	6.69315	7.824
Q13286	CLN3	12	S	TRUE	FALSE	FALSE	FALSE	FALSE	FALSE	FALSE	0.242797	-0.0825623	-0.511648	0.305496	-0.161391	0.609032	-0.117138	0.251045
Q13286	CLN3	14	S	TRUE	FALSE	TRUE	TRUE	FALSE	FALSE	FALSE	-0.30886	-0.686233	0.708498	-2.04519	-1.88541	-1.30091	-0.0955316	-1.74384
Q13303	KCAB2	112	S	TRUE	FALSE	FALSE	TRUE	TRUE	FALSE	FALSE	-3.21747	-3.04594	-2.76574	-2.55542	-2.05497	-2.04162	-3.00972	-2.21734
Q13309	SKP2	64	S	TRUE	TRUE	FALSE	FALSE	TRUE	FALSE	TRUE	-1.40615	-0.40249	-1.2665	-1.1087	-0.740428	-1.31473	-1.02505	-1.05462
Q13330	MTA1	576	S	TRUE	FALSE	FALSE	TRUE	FALSE	FALSE	FALSE	-2.08736	-1.24991	-0.558102	-1.09514	-1.58805	-1.14979	-1.29846	-1.27766
Q13371	PHLP	296	S	TRUE	TRUE	TRUE	FALSE	FALSE	TRUE	FALSE	-1.66987	0.65602	-0.452676	-0.722182	-0.690208	-0.744074	-0.488843	-0.718821
Q13415	ORC1	311	S	TRUE	FALSE	TRUE	FALSE	FALSE	FALSE	FALSE	-0.69542	0.733992	-0.819733	-0.5443	-1.25898	-1.26044	-0.260387	-1.02124
Q13415	ORC1	258	S	TRUE	FALSE	FALSE	FALSE	FALSE	TRUE	TRUE	-1.31002	0.674389	-1.22504	-0.762221	-2.11658	0.977642	-0.620223	-0.63372
Q13415	ORC1	287	S	TRUE	FALSE	FALSE	TRUE	FALSE	FALSE	FALSE	-4.53008	-2.47963	-3.74061	-2.32361	-2.12023	-1.6359	-3.58344	-2.02658
Q13415	ORC1	199	S	TRUE	TRUE	TRUE	FALSE	FALSE	FALSE	FALSE	-0.79951	-1.34154	-1.16426	-0.368693	-0.155342	-2.01154	-1.10177	-0.845193
Q13422	IKZF1	445	S	TRUE	FALSE	FALSE	TRUE	FALSE	TRUE	TRUE	-2.03625	-1.31447	-0.924041	-2.73169	-2.12687	-1.49702	-1.42492	-2.11853
Q13425	SNTB2	222	S	TRUE	TRUE	FALSE	FALSE	FALSE	FALSE	TRUE	-0.723991	0.186997	-1.20863	-0.0426977	-1.55334	-1.20207	-0.581876	-0.932704
Q13425	SNTB2	95	S	TRUE	FALSE	FALSE	FALSE	FALSE	FALSE	FALSE	2.14871	1.70908	2.10577	2.46493	1.99524	0.486984	1.98785	1.64905
Q13425	SNTB2	110	S	TRUE	FALSE	FALSE	FALSE	FALSE	FALSE	TRUE	2.17639	1.6455	1.83709	2.15998	1.52205	3.03837	1.88633	2.24013
Q13425	SNTB2	393	S	TRUE	FALSE	TRUE	TRUE	FALSE	TRUE	FALSE	0.883308	0.652076	1.0271	1.40051	0.71899	0.221944	0.854161	0.780482
Q13427	PPIG	687	S	TRUE	FALSE	FALSE	FALSE	FALSE	FALSE	FALSE	1.16196	1.88088	0.750177	1.23114	1.87247	1.76708	1.26434	1.62356
Q13427	PPIG	356	S	TRUE	FALSE	FALSE	FALSE	FALSE	FALSE	FALSE	2.29664	0.941472	2.39772	2.30114	1.058	0.879533	1.87861	1.41289
Q13427	PPIG	397	S	TRUE	FALSE	FALSE	FALSE	FALSE	FALSE	FALSE	2.44846	3.3942	3.24318	4.85044	3.47476	3.35146	3.02861	3.89222
Q13428	TCOF	906	S	TRUE	FALSE	FALSE	FALSE	FALSE	FALSE	FALSE	3.49562	3.83093	2.48112	3.59679	3.98208	3.42412	3.26922	3.66766
Q13428	TCOF	446	S	TRUE	TRUE	FALSE	FALSE	FALSE	FALSE	FALSE	1.31132	1.61196	-0.806771	-1.26727	-0.184483	-5.07776	0.705501	-2.1765
Q13428	TCOF	381	S	TRUE	FALSE	FALSE	FALSE	FALSE	FALSE	FALSE	3.6282	4.45189	2.53591	3.42398	4.2566	4.149	3.53867	3.94319
Q13428	TCOF	1257	S	TRUE	FALSE	FALSE	FALSE	FALSE	FALSE	TRUE	1.38844	2.04711	0.930625	2.82567	2.0896	2.60219	1.45539	2.50582
Q13428	TCOF	1378	S	TRUE	FALSE	FALSE	FALSE	FALSE	FALSE	FALSE	-1.14801	-0.678712	-1.26348	0.860968	-0.107023	-0.681524	-1.03007	0.0241402
Q13428	TCOF	1350	S	TRUE	FALSE	FALSE	FALSE	FALSE	FALSE	FALSE	2.56971	3.72776	2.39473	1.86598	2.89044	2.78844	2.8974	2.51495
Q13428	TCOF	1228	S	TRUE	FALSE	FALSE	FALSE	FALSE	FALSE	FALSE	0.415047	-1.81511	0.968692	2.27312	2.36312	2.13235	-0.143791	2.2562
Q13428	TCOF	583	S	TRUE	FALSE	TRUE	FALSE	FALSE	FALSE	FALSE	4.04924	4.36362	4.19572	4.06337	3.57227	3.97072	4.20286	3.86878
Q13428	TCOF	156	S	TRUE	FALSE	FALSE	FALSE	FALSE	FALSE	FALSE	3.33933	2.30514	2.8496	2.33799	2.63269	2.35982	2.83136	2.4435
Q13435	SF3B2	307	S	TRUE	FALSE	FALSE	TRUE	FALSE	TRUE	FALSE	-1.9088	-2.53477	-3.00837	-1.39663	0.400446	-2.45523	-2.48398	-1.15047
Q13435	SF3B2	309	S	TRUE	FALSE	FALSE	TRUE	FALSE	TRUE	FALSE	-0.679643	-2.53477	-0.442438	-0.118123	0.768007	-0.312914	-1.21895	0.112323
Q13439	GOGA4	266	S	TRUE	FALSE	FALSE	TRUE	FALSE	FALSE	FALSE	-1.35768	-1.54422	-1.26539	-0.434981	-0.717379	-1.09325	-1.38909	-0.748537
Q13439	GOGA4	41	S	TRUE	FALSE	FALSE	TRUE	FALSE	FALSE	TRUE	-2.18031	-2.07017	-2.58333	-1.30589	-2.23143	-5.54896	-2.27794	-3.02876
Q13439	GOGA4	71	S	TRUE	FALSE	FALSE	FALSE	FALSE	FALSE	FALSE	1.44919	1.87775	1.14349	2.14411	1.86468	1.71389	1.49014	1.90756
Q13442	HAP28	60	S	TRUE	FALSE	TRUE	FALSE	FALSE	FALSE	FALSE	-1.0745	-1.83635	-1.57757	-1.97188	-2.10967	-0.861177	-1.49614	-1.64757
Q13442	HAP28	176	S	TRUE	FALSE	FALSE	FALSE	FALSE	FALSE	FALSE	-1.6834	-1.98061	-2.20835	-1.66582	-1.09321	-0.176709	-1.95745	-0.97858
Q13451	FKBP5	445	S	TRUE	FALSE	FALSE	TRUE	FALSE	TRUE	FALSE	-3.23761	-0.8628	-3.91687	-0.708348	0.659053	1.68692	-2.67243	0.545875
Q13459	MYO9B	1354	S	TRUE	FALSE	FALSE	TRUE	FALSE	FALSE	FALSE	0.615114	-0.759091	-0.659365	0.988569	-0.187668	-0.0934318	-0.267781	0.235823
Q13459	MYO9B	1290	S	TRUE	FALSE	FALSE	TRUE	TRUE	FALSE	FALSE	-2.03631	-2.8197	-2.70253	-3.24059	-2.50906	-2.94589	-2.51951	-2.89852
Q13459	MYO9B	1267	S	TRUE	TRUE	TRUE	TRUE	FALSE	TRUE	FALSE	-3.59697	-2.97029	-4.69763	-1.78797	-1.97978	-2.30806	-3.75497	-2.02527
Q13469	NFAC2	859	S	TRUE	FALSE	FALSE	FALSE	TRUE	FALSE	TRUE	-1.9379	-0.0103228	-1.1439	-0.898942	-0.0705448	1.03195	-1.03071	0.0208224
Q13480	GAB1	419	S	TRUE	FALSE	FALSE	TRUE	TRUE	FALSE	TRUE	-0.681663	-3.21679	-1.20051	-2.70119	-2.33947	-1.80703	-1.69966	-2.28257
Q13480	GAB1	266	S	TRUE	FALSE	FALSE	FALSE	FALSE	TRUE	FALSE	-1.30449	-2.98185	-1.01805	-1.08639	-1.75048	-1.53591	-1.76813	-1.45759
Q13501	SQSTM	207	S	TRUE	FALSE	FALSE	TRUE	TRUE	FALSE	TRUE	-1.20085	-1.63935	-1.77565	-1.02954	-0.898092	-1.5978	-1.53861	-1.17514
Q13501	SQSTM	332	S	TRUE	FALSE	TRUE	TRUE	FALSE	FALSE	TRUE	1.97729	0.419709	1.54914	2.5914	2.48781	3.55341	1.31538	2.87754
Q13501	SQSTM	170	S	TRUE	FALSE	TRUE	TRUE	FALSE	TRUE	FALSE	-0.786847	0.51273	-0.114079	-2.08274	-2.09794	-0.886695	-0.129398	-1.68913
Q13501	SQSTM	182	S	TRUE	FALSE	FALSE	TRUE	FALSE	FALSE	TRUE	-0.705427	-0.234878	-0.0454738	-1.76163	0.110659	-1.15876	-0.328593	-0.936576
Q13501	SQSTM	272	S	TRUE	FALSE	FALSE	FALSE	FALSE	FALSE	FALSE	3.39636	3.1498	2.62347	3.52013	3.11002	2.53537	3.05654	3.05517
Q13501	SQSTM	24	S	TRUE	FALSE	FALSE	FALSE	FALSE	TRUE	FALSE	3.50526	4.77074	3.47233	3.48045	4.10515	4.54779	3.91611	4.04446
Q13501	SQSTM	284	S	TRUE	TRUE	TRUE	TRUE	FALSE	FALSE	TRUE	-4.33925	-4.56472	-2.8306	0.438377	1.08772	1.87287	-3.91152	1.13299
Q13506	NAB1	395	S	TRUE	FALSE	FALSE	TRUE	FALSE	FALSE	FALSE	-1.82628	-3.0101	-2.36244	-1.36572	-2.52126	-2.1057	-2.39961	-1.99756
Q13523	PRP4B	257	S	TRUE	TRUE	FALSE	FALSE	FALSE	FALSE	FALSE	-2.30079	-1.45331	-2.63499	-4.54409	-2.49404	-2.40789	-2.12969	-3.14867
Q13523	PRP4B	431	S	TRUE	FALSE	FALSE	FALSE	FALSE	FALSE	FALSE	2.73776	1.32287	-3.54993	1.36133	0.0885145	1.23163	0.170232	0.893823
Q13523	PRP4B	437	S	TRUE	FALSE	FALSE	FALSE	FALSE	FALSE	FALSE	2.15641	0.518159	-1.48676	-0.221751	-1.81988	0.651772	0.395935	-0.463287
Q13523	PRP4B	277	S	TRUE	FALSE	FALSE	FALSE	FALSE	FALSE	FALSE	3.24337	3.55695	2.30233	2.06911	3.28769	3.12231	3.03422	2.82637
Q13523	PRP4B	427	S	TRUE	FALSE	TRUE	TRUE	FALSE	TRUE	FALSE	-0.304361	-1.20437	-0.127648	-0.601059	-1.64068	-1.78409	-0.545459	-1.34194
Q13523	PRP4B	356	S	TRUE	FALSE	FALSE	FALSE	TRUE	TRUE	FALSE	-1.34646	0.689589	-1.35487	1.4456	-0.813943	-0.31874	-0.670582	0.104305
Q13523	PRP4B	366	S	TRUE	FALSE	TRUE	FALSE	FALSE	TRUE	TRUE	1.70156	1.7602	1.44613	1.46266	1.25279	2.73685	1.63596	1.81743
Q13523	PRP4B	368	S	TRUE	FALSE	TRUE	FALSE	FALSE	FALSE	FALSE	2.07396	3.31984	1.91591	1.77937	0.256265	-2.32177	2.43657	-0.0953776
Q13523	PRP4B	294	S	TRUE	FALSE	FALSE	TRUE	FALSE	FALSE	FALSE	-0.244	0.412293	-0.145276	0.64222	0.749419	0.893457	0.00767223	0.761699
Q13523	PRP4B	387	S	TRUE	FALSE	FALSE	FALSE	FALSE	FALSE	FALSE	1.11683	2.50545	0.938858	0.280677	1.29924	1.64165	1.52038	1.07385
Q13523	PRP4B	578	S	TRUE	FALSE	TRUE	FALSE	TRUE	FALSE	FALSE	0.153108	2.14166	-0.182223	-1.0169	-0.725658	-1.23073	0.704183	-0.991095
Q13523	PRP4B	580	S	TRUE	FALSE	FALSE	FALSE	TRUE	FALSE	FALSE	0.299878	-3.0846	0.443254	1.07331	-0.336026	-0.815494	-0.780489	-0.0260685
Q13523	PRP4B	142	S	TRUE	FALSE	TRUE	TRUE	FALSE	FALSE	TRUE	2.4761	1.97204	2.91178	2.1073	2.38634	6.88196	2.45331	3.79186
Q13523	PRP4B	144	S	TRUE	FALSE	TRUE	TRUE	FALSE	FALSE	TRUE	2.4761	1.07378	1.23684	2.1073	2.38634	2.44701	1.59557	2.31355
Q13535	ATR	435	S	TRUE	FALSE	FALSE	TRUE	TRUE	FALSE	FALSE	-1.43056	-1.74722	-3.40286	-1.64907	-1.52149	-1.1191	-2.19355	-1.42989
Q13541	4EBP1	112	S	TRUE	FALSE	FALSE	FALSE	FALSE	FALSE	FALSE	-1.76624	-0.698916	-0.314282	-3.03452	1.06734	1.95052	-0.92648	-0.00555327
Q13541	4EBP1	65	S	TRUE	FALSE	FALSE	FALSE	FALSE	TRUE	FALSE	2.07592	3.1837	2.6482	0.00107837	-0.623825	-0.514383	2.63594	-0.379043
Q13547	HDAC1	421	S	TRUE	FALSE	FALSE	FALSE	FALSE	FALSE	FALSE	0.79349	2.0853	1.09298	0.810459	1.99535	1.57455	1.32392	1.46012
Q13547	HDAC1	423	S	TRUE	TRUE	TRUE	FALSE	FALSE	FALSE	FALSE	0.495921	0.0401214	-0.228866	-0.0399074	-4.22276	-0.0810015	0.102392	-1.44789
Q13547	HDAC1	393	S	TRUE	FALSE	FALSE	FALSE	FALSE	FALSE	FALSE	4.597	5.08985	3.56296	4.59999	4.67453	4.20838	4.41661	4.4943
Q13573	SNW1	14	S	TRUE	TRUE	TRUE	FALSE	FALSE	FALSE	FALSE	0.0288056	-0.231862	-1.41504	-0.550948	0.312088	2.7325	-0.539366	0.831212
Q13573	SNW1	224	S	TRUE	FALSE	FALSE	FALSE	FALSE	FALSE	FALSE	2.1382	2.16523	2.33121	2.35028	2.46803	1.66522	2.21155	2.16118
Q13573	SNW1	232	S	TRUE	FALSE	FALSE	FALSE	FALSE	FALSE	FALSE	1.75344	1.49115	1.75197	2.35028	1.94038	1.66522	1.66552	1.98529
Q13576	IQGA2	1461	S	TRUE	FALSE	TRUE	FALSE	FALSE	TRUE	TRUE	0.627919	-0.933031	-6.10375	0.422605	-0.211922	-0.00725176	-2.13629	0.0678105
Q13576	IQGA2	16	S	TRUE	FALSE	FALSE	FALSE	FALSE	FALSE	FALSE	3.5044	2.3997	3.01439	3.28845	2.565	2.94622	2.97283	2.93322
Q13586	STIM1	519	S	TRUE	TRUE	FALSE	FALSE	FALSE	TRUE	FALSE	-0.553042	-1.38394	0.519118	0.0341995	0.0866555	-1.43925	-0.47262	-0.439464
Q13586	STIM1	668	S	TRUE	TRUE	FALSE	TRUE	FALSE	FALSE	FALSE	-1.08895	-0.735763	0.956055	-1.02749	-0.383925	-1.04502	-0.289553	-0.818813
Q13586	STIM1	575	S	TRUE	TRUE	FALSE	TRUE	FALSE	TRUE	FALSE	-1.91537	-2.59684	-0.255873	-1.83671	-1.50131	-1.45197	-1.58936	-1.59666
Q13595	TRA2A	236	S	TRUE	FALSE	TRUE	FALSE	FALSE	FALSE	FALSE	-0.943428	-0.929089	-1.85626	-1.75119	-2.98574	-2.7502	-1.24293	-2.49571
Q13595	TRA2A	2	S	TRUE	FALSE	FALSE	FALSE	FALSE	FALSE	FALSE	0.58808	1.37086	0.460745	0.789712	1.02605	1.32909	0.806561	1.04828
Q13595	TRA2A	100	S	TRUE	TRUE	FALSE	TRUE	FALSE	FALSE	TRUE	0.463643	-0.79056	-0.0140076	-4.32088	-2.61255	-2.64934	-0.113641	-3.19425
Q13596	SNX1	32	S	TRUE	FALSE	FALSE	TRUE	FALSE	FALSE	FALSE	3.87229	3.83461	2.21712	3.30895	3.92983	4.40064	3.30801	3.87981
Q13596	SNX1	39	S	TRUE	FALSE	FALSE	TRUE	FALSE	FALSE	FALSE	2.88675	2.61024	2.8756	1.87619	2.56972	2.83358	2.79086	2.4265
Q13596	SNX1	188	S	TRUE	FALSE	FALSE	FALSE	FALSE	FALSE	FALSE	-0.0356968	-2.28677	-1.14265	-0.553984	-0.951397	-1.27533	-1.15504	-0.926902
Q13601	KRR1	3	S	TRUE	FALSE	FALSE	FALSE	TRUE	FALSE	FALSE	0.721359	-2.14508	0.133621	-0.760327	-1.52929	-0.679172	-0.430033	-0.989596
Q13610	PWP1	50	S	TRUE	FALSE	TRUE	FALSE	FALSE	FALSE	FALSE	2.93953	0.780921	2.1245	3.59227	2.68462	2.55124	1.94832	2.94271
Q13610	PWP1	485	S	TRUE	FALSE	FALSE	FALSE	FALSE	TRUE	TRUE	-0.689658	-1.97511	-0.477625	-0.712116	-0.998628	-2.31218	-1.04746	-1.34098
Q13615	MTMR3	633	S	TRUE	FALSE	FALSE	FALSE	FALSE	FALSE	FALSE	-1.97891	-1.22752	-2.28681	-2.14109	-1.46507	-1.74114	-1.83108	-1.78243
Q13618	CUL3	737	S	TRUE	TRUE	TRUE	TRUE	FALSE	FALSE	FALSE	-3.44757	-3.71978	-4.35551	-3.26009	-1.86261	-3.20279	-3.84095	-2.77517
Q13619	CUL4A	10	S	TRUE	FALSE	FALSE	FALSE	FALSE	FALSE	FALSE	1.54561	0.58444	2.55499	1.99994	1.73881	1.42891	1.56168	1.72255
Q13625	ASPP2	698	S	TRUE	TRUE	FALSE	TRUE	FALSE	FALSE	FALSE	-0.974177	-1.25413	-1.41008	-1.1132	-1.14681	-1.15781	-1.2128	-1.13927
Q13813	SPTN1	1413	S	TRUE	FALSE	TRUE	TRUE	FALSE	FALSE	FALSE	-0.928887	-0.292247	-0.00646352	-2.11838	-1.40524	-1.7279	-0.409199	-1.75051
Q13813	SPTN1	1217	S	TRUE	FALSE	FALSE	FALSE	FALSE	FALSE	TRUE	1.41623	0.970477	0.305072	0.892753	1.1818	3.01118	0.897261	1.69524
Q13884	SNTB1	383	S	TRUE	TRUE	FALSE	TRUE	FALSE	TRUE	FALSE	-1.672	-1.44511	-2.41229	-1.03643	-1.69799	-2.50068	-1.84313	-1.74504
Q13895	BYST	98	S	TRUE	FALSE	FALSE	FALSE	FALSE	FALSE	FALSE	1.35813	0.218192	-0.465657	0.555805	1.2688	0.407813	0.370223	0.74414
Q13895	BYST	167	S	TRUE	FALSE	FALSE	TRUE	FALSE	FALSE	FALSE	0.667299	-1.09322	-0.897003	0.844712	-2.34918	1.55351	-0.440974	0.0163477
Q13895	BYST	170	S	TRUE	FALSE	FALSE	TRUE	FALSE	FALSE	FALSE	-0.641782	-1.09322	-2.55431	-0.135889	-2.34918	0.359547	-1.42977	-0.708506
Q13905	RPGF1	360	S	TRUE	FALSE	FALSE	FALSE	TRUE	TRUE	FALSE	-1.38489	-3.21984	-1.18625	-3.07717	-1.30745	-2.08051	-1.93032	-2.15504
Q14004	CDK13	664	S	TRUE	FALSE	TRUE	TRUE	FALSE	FALSE	TRUE	0.247901	0.0783072	1.17443	0.18984	0.412013	0.0820855	0.500212	0.227979
Q14004	CDK13	383	S	TRUE	FALSE	FALSE	FALSE	FALSE	FALSE	FALSE	-0.967734	-0.39656	-2.2293	0.345284	0.507433	-0.357193	-1.19786	0.165175
Q14004	CDK13	437	S	TRUE	FALSE	FALSE	TRUE	FALSE	TRUE	FALSE	-2.59462	-1.96875	-3.79028	-1.74072	-2.93952	-2.7303	-2.78455	-2.47018
Q14004	CDK13	439	S	TRUE	FALSE	FALSE	TRUE	FALSE	TRUE	FALSE	-2.59462	-1.96875	-2.79512	-1.74072	-1.73294	-2.7303	-2.45283	-2.06799
Q14004	CDK13	358	S	TRUE	TRUE	TRUE	TRUE	FALSE	FALSE	FALSE	-4.19451	-3.22432	-3.03044	0.131469	-0.692105	-1.6541	-3.48309	-0.738244
Q14004	CDK13	360	S	TRUE	TRUE	TRUE	TRUE	FALSE	FALSE	FALSE	-4.5033	-3.62639	-4.87783	0.131469	-0.692105	-1.6541	-4.33584	-0.738244
Q14005	IL16	966	S	TRUE	FALSE	TRUE	FALSE	FALSE	FALSE	FALSE	2.28116	1.86574	2.18729	3.14451	1.00855	1.72439	2.1114	1.95915
Q14005	IL16	922	S	TRUE	FALSE	FALSE	FALSE	FALSE	FALSE	FALSE	0.779353	1.31711	0.788521	1.28812	1.27396	1.21518	0.961662	1.25909
Q14005	IL16	845	S	TRUE	FALSE	TRUE	FALSE	FALSE	FALSE	TRUE	-0.316419	-1.64909	-0.608614	-1.02126	-1.02652	-2.24074	-0.858042	-1.42951
Q14103	HNRPD	190	S	TRUE	FALSE	FALSE	FALSE	FALSE	FALSE	FALSE	0.563409	0.204128	0.395056	0.295102	0.519913	1.23818	0.387531	0.684398
Q14126	DSG2	680	S	TRUE	FALSE	TRUE	FALSE	FALSE	FALSE	FALSE	-0.901987	-3.09345	-1.40381	-0.906584	-0.609926	-0.0248378	-1.79975	-0.513783
Q14135	VGLL4	59	S	TRUE	FALSE	TRUE	FALSE	FALSE	FALSE	FALSE	-0.50083	-0.729153	0.732229	0.757531	-1.04318	-0.124288	-0.165918	-0.136647
Q14135	VGLL4	149	S	TRUE	FALSE	FALSE	FALSE	FALSE	FALSE	FALSE	2.06899	1.32284	1.58448	1.47875	0.916213	2.3152	1.65877	1.57006
Q14135	VGLL4	52	S	TRUE	TRUE	FALSE	FALSE	FALSE	FALSE	FALSE	-0.773023	-0.615042	-1.6729	-0.754674	-1.08971	-1.30861	-1.02032	-1.051
Q15424	SAFB1	288	S	TRUE	TRUE	TRUE	TRUE	FALSE	FALSE	FALSE	-3.96343	-2.89844	-4.25683	-1.91668	-1.49094	-1.27922	-3.70623	-1.56228
Q14151	SAFB2	513	S	TRUE	FALSE	FALSE	FALSE	TRUE	FALSE	FALSE	-4.21252	-2.07289	-3.14625	-1.38283	-2.90581	-3.62851	-3.14388	-2.63905
Q14151	SAFB2	832	S	TRUE	FALSE	FALSE	FALSE	FALSE	FALSE	FALSE	1.65017	-1.45391	1.27866	0.833335	-1.24238	-0.491904	0.491639	-0.300318
Q15424	SAFB1	235	S	TRUE	FALSE	FALSE	TRUE	FALSE	TRUE	TRUE	0.973998	1.98956	1.68686	0.186	0.307138	1.00275	1.55014	0.49863
Q15424	SAFB1	247	S	TRUE	FALSE	FALSE	FALSE	FALSE	FALSE	FALSE	1.56849	2.48284	1.59787	1.98999	1.6342	2.43565	1.88307	2.01995
Q15424	SAFB1	344	S	TRUE	FALSE	FALSE	FALSE	FALSE	FALSE	FALSE	6.92646	6.41721	4.96868	6.0038	6.19761	6.97451	6.10412	6.39197
Q14151	SAFB2	207	S	TRUE	FALSE	FALSE	TRUE	FALSE	FALSE	TRUE	-0.524206	-0.748982	-1.32422	0.69461	-0.532177	1.66158	-0.865801	0.608006
Q15424	SAFB1	443	S	TRUE	FALSE	FALSE	FALSE	FALSE	FALSE	FALSE	0.592649	1.50375	0.0596006	-0.628246	0.445124	0.902647	0.718665	0.239842
Q14152	EIF3A	584	S	TRUE	FALSE	FALSE	TRUE	FALSE	FALSE	FALSE	-1.14069	-1.82035	-3.33312	-0.407883	-1.05209	-1.54265	-2.09805	-1.00087
Q14152	EIF3A	881	S	TRUE	FALSE	TRUE	FALSE	FALSE	FALSE	FALSE	-0.290728	0.0489693	-1.03201	-0.67417	-0.88819	-1.44329	-0.42459	-1.00188
Q14152	EIF3A	492	S	TRUE	TRUE	FALSE	FALSE	FALSE	FALSE	FALSE	-4.72105	-2.3579	-3.48153	-3.45232	-2.12128	-2.1008	-3.52016	-2.55813
Q14153	FA53B	179	S	TRUE	FALSE	TRUE	TRUE	FALSE	FALSE	FALSE	0.247112	-0.807083	1.59417	1.01269	-0.0116213	0.0922451	0.344734	0.364436
Q14153	FA53B	118	S	TRUE	FALSE	FALSE	FALSE	FALSE	FALSE	FALSE	-0.459931	-0.0554804	-0.101386	0.427383	-0.131783	0.157598	-0.205599	0.151066
Q14153	FA53B	167	S	TRUE	FALSE	FALSE	TRUE	FALSE	FALSE	FALSE	1.88884	2.04113	1.60402	1.88355	1.99836	1.39671	1.84466	1.75954
Q14155	ARHG7	518	S	TRUE	FALSE	FALSE	FALSE	FALSE	FALSE	TRUE	-1.23274	-0.830219	-1.3717	-0.520642	-0.230919	0.609532	-1.14489	-0.0473429
Q14155	ARHG7	257	S	TRUE	FALSE	TRUE	FALSE	FALSE	TRUE	TRUE	-0.127608	0.118529	0.0665209	-0.213208	0.282419	-0.0272055	0.0191471	0.0140017
Q14157	UBP2L	416	S	TRUE	TRUE	TRUE	FALSE	FALSE	FALSE	TRUE	0.758367	-0.921524	-0.41931	0.817623	-0.0203371	1.88198	-0.194155	0.89309
Q14157	UBP2L	605	S	TRUE	TRUE	TRUE	TRUE	FALSE	FALSE	TRUE	-3.42371	-3.65396	-3.36326	2.98621	0.878622	0.200297	-3.48031	1.35504
Q14157	UBP2L	609	S	TRUE	FALSE	FALSE	FALSE	FALSE	FALSE	FALSE	2.99926	2.14538	2.20345	3.28106	2.03741	1.30191	2.44937	2.20679
Q14157	UBP2L	454	S	TRUE	TRUE	FALSE	FALSE	FALSE	FALSE	TRUE	3.20659	4.23297	4.02588	3.46852	3.92613	2.49468	3.82181	3.29644
Q14157	UBP2L	467	S	TRUE	FALSE	FALSE	FALSE	FALSE	FALSE	TRUE	2.12207	1.96108	1.13232	1.31169	1.55989	0.162031	1.73849	1.0112
Q14160	SCRIB	1348	S	TRUE	FALSE	FALSE	FALSE	FALSE	FALSE	FALSE	1.65452	1.91484	1.32454	1.49529	1.43153	1.99264	1.6313	1.63982
Q14160	SCRIB	1486	S	TRUE	FALSE	FALSE	TRUE	FALSE	FALSE	FALSE	-0.940522	-0.478184	-0.409974	-0.710827	-0.486391	-0.445608	-0.60956	-0.547609
Q14160	SCRIB	1566	S	TRUE	FALSE	FALSE	FALSE	FALSE	FALSE	FALSE	3.34363	1.9326	2.09838	2.0808	2.08897	4.10591	2.4582	2.75856
Q14160	SCRIB	853	S	TRUE	TRUE	FALSE	FALSE	FALSE	FALSE	FALSE	-1.05496	-0.311763	-2.63901	-0.797816	-1.01059	-0.405407	-1.33524	-0.737938
Q14160	SCRIB	1475	S	TRUE	FALSE	FALSE	TRUE	FALSE	FALSE	FALSE	-2.31874	-3.73526	-1.69007	-1.78626	-3.84737	-2.89452	-2.58136	-2.84272
Q14160	SCRIB	1309	S	TRUE	TRUE	FALSE	TRUE	FALSE	FALSE	FALSE	-1.56008	-1.39884	-1.54538	1.21289	-0.42116	-0.98629	-1.50143	-0.0648533
Q14160	SCRIB	835	S	TRUE	FALSE	FALSE	FALSE	FALSE	FALSE	FALSE	0.461087	2.91881	1.03991	2.0806	1.87586	2.82003	1.47327	2.25883
Q14160	SCRIB	1448	S	TRUE	FALSE	FALSE	TRUE	FALSE	FALSE	FALSE	1.72114	1.48364	1.04421	1.29301	0.889048	1.21875	1.41633	1.1336
Q14160	SCRIB	1378	S	TRUE	FALSE	FALSE	FALSE	FALSE	FALSE	FALSE	-0.539305	-1.03733	-0.549332	0.223741	-0.887779	-0.0634436	-0.708656	-0.242494
Q14181	DPOA2	152	S	TRUE	TRUE	FALSE	TRUE	FALSE	FALSE	FALSE	0.61239	-1.14829	0.919278	-1.76886	-1.70569	-0.979373	0.127792	-1.48464
Q14186	TFDP1	23	S	TRUE	FALSE	FALSE	FALSE	FALSE	FALSE	FALSE	0.839219	-0.440534	-0.741139	-1.0313	-0.175874	-0.0610003	-0.114151	-0.422725
Q14191	WRN	1133	S	TRUE	FALSE	TRUE	TRUE	FALSE	FALSE	TRUE	-2.88828	-3.10529	-2.01793	-1.66656	-1.87821	-1.05689	-2.6705	-1.53389
Q14195	DPYL3	522	S	TRUE	FALSE	FALSE	FALSE	FALSE	FALSE	FALSE	0.661095	1.37317	0.41286	1.45821	1.56272	1.49814	0.815709	1.50635
Q14202	ZMYM3	464	S	TRUE	FALSE	TRUE	TRUE	TRUE	FALSE	FALSE	-0.70226	-1.9902	-1.75051	-1.59862	-1.08357	-0.868402	-1.48099	-1.18353
Q14204	DYHC1	4368	S	TRUE	FALSE	FALSE	FALSE	FALSE	FALSE	TRUE	0.0532441	0.189807	0.725835	1.34742	0.557684	2.3475	0.322962	1.41753
Q14241	ELOA1	542	S	TRUE	TRUE	FALSE	FALSE	FALSE	FALSE	TRUE	-1.93573	-2.46229	-3.05714	-3.48861	-3.61431	-3.88517	-2.48505	-3.6627
Q14241	ELOA1	151	S	TRUE	FALSE	FALSE	FALSE	FALSE	FALSE	FALSE	-0.385497	1.10387	-0.99704	-1.09739	-0.3292	-0.0441213	-0.0928903	-0.490236
Q14242	SELPL	389	S	TRUE	FALSE	FALSE	TRUE	TRUE	FALSE	FALSE	0.278391	-0.320328	0.0773609	1.1918	0.197613	-0.0509373	0.0118079	0.446157
Q14242	SELPL	409	S	TRUE	FALSE	FALSE	FALSE	TRUE	FALSE	FALSE	-1.58774	-2.80763	-2.10023	-1.40167	-2.84176	-1.71255	-2.1652	-1.98532
Q14247	SRC8	405	S	TRUE	FALSE	FALSE	TRUE	FALSE	TRUE	FALSE	2.17048	-0.880499	2.07611	0.732498	0.073165	0.681194	1.12203	0.495619
Q14247	SRC8	418	S	TRUE	FALSE	FALSE	FALSE	FALSE	FALSE	FALSE	1.25031	1.51327	1.8417	2.4429	2.24418	2.2828	1.53509	2.32329
Q14247	SRC8	447	S	TRUE	TRUE	FALSE	TRUE	TRUE	FALSE	FALSE	-1.43648	-2.2448	-2.11669	-1.66483	-2.43257	0.822449	-1.93266	-1.09165
Q14258	TRI25	100	S	TRUE	FALSE	FALSE	FALSE	FALSE	FALSE	FALSE	2.18868	2.26163	1.95106	3.1961	2.29757	2.51478	2.13379	2.66948
Q14289	FAK2	375	S	TRUE	FALSE	FALSE	TRUE	FALSE	FALSE	FALSE	1.91973	2.49413	3.95355	1.93753	2.55717	2.26079	2.78913	2.25183
Q14493	SLBP	7	S	TRUE	FALSE	FALSE	TRUE	TRUE	FALSE	TRUE	-0.524309	0.729206	-0.899024	-1.05194	0.788658	-1.53843	-0.231376	-0.600569
Q14493	SLBP	23	S	TRUE	FALSE	FALSE	TRUE	FALSE	FALSE	FALSE	-3.34334	-2.66662	-3.64148	-1.99308	-2.62812	-3.21627	-3.21714	-2.61249
Q14498	RBM39	136	S	TRUE	FALSE	FALSE	FALSE	FALSE	FALSE	FALSE	5.1904	6.20545	6.38996	5.82192	6.22822	6.52662	5.9286	6.19225
Q14498	RBM39	97	S	TRUE	FALSE	FALSE	FALSE	FALSE	FALSE	FALSE	2.02992	0.582576	1.48284	1.2014	1.83223	0.707619	1.36511	1.24708
Q14498	RBM39	117	S	TRUE	FALSE	FALSE	FALSE	FALSE	TRUE	FALSE	-0.443431	-1.01486	-0.950201	-0.968337	-2.4614	-2.15648	-0.80283	-1.86207
Q14498	RBM39	129	S	TRUE	TRUE	FALSE	TRUE	FALSE	FALSE	FALSE	0.226437	-1.2788	-0.109312	-4.50775	-2.26467	-1.78255	-0.387223	-2.85166
Q14498	RBM39	341	S	TRUE	FALSE	FALSE	TRUE	FALSE	TRUE	TRUE	-2.41484	-1.19188	-2.50313	-2.21456	-2.28518	-1.19633	-2.03662	-1.89869
Q14558	KPRA	215	S	TRUE	FALSE	FALSE	TRUE	TRUE	FALSE	TRUE	0.154759	0.613137	1.69849	0.590134	-0.197926	0.060335	0.822128	0.150848
Q14562	DHX8	460	S	TRUE	FALSE	FALSE	FALSE	TRUE	TRUE	FALSE	-0.886791	-0.212842	-1.9118	1.54255	0.800278	-0.413177	-1.00381	0.643217
Q14566	MCM6	271	S	TRUE	TRUE	TRUE	FALSE	FALSE	TRUE	FALSE	0.151339	-1.49321	0.280502	0.755391	-0.669206	0.796349	-0.353789	0.294178
Q14566	MCM6	762	S	TRUE	FALSE	FALSE	FALSE	FALSE	FALSE	FALSE	-0.0127334	-0.438778	0.639947	-0.60097	-1.64125	-1.33582	0.0628117	-1.19268
Q14566	MCM6	413	S	TRUE	FALSE	TRUE	TRUE	FALSE	FALSE	TRUE	-1.79033	-0.694382	-1.99636	-1.75187	-2.18228	-2.81188	-1.49369	-2.24868
Q14566	MCM6	13	S	TRUE	FALSE	FALSE	FALSE	FALSE	FALSE	FALSE	1.54524	3.00466	1.96536	2.77576	3.0413	3.38464	2.17175	3.06723
Q14573	ITPR3	934	S	TRUE	FALSE	TRUE	FALSE	FALSE	FALSE	TRUE	1.82613	3.15321	1.67174	2.27415	1.51577	1.96272	2.21703	1.91754
Q14573	ITPR3	2670	S	TRUE	FALSE	FALSE	TRUE	FALSE	FALSE	FALSE	0.145216	1.05254	2.91695	-0.0565485	0.736783	0.176452	1.37157	0.285562
Q14573	ITPR3	1832	S	TRUE	FALSE	FALSE	FALSE	FALSE	FALSE	FALSE	0.717772	-0.534889	0.491224	0.437408	-0.625471	0.864246	0.224703	0.225394
Q14592	ZN460	489	S	TRUE	TRUE	FALSE	FALSE	FALSE	FALSE	TRUE	0.0117355	0.449433	-0.0756066	1.07936	1.01633	1.22838	0.128521	1.10802
Q14669	TRIPC	991	S	TRUE	FALSE	TRUE	TRUE	FALSE	FALSE	TRUE	-2.17385	-0.46397	-1.65287	-3.10487	-2.33115	-0.589615	-1.43023	-2.00855
Q14671	PUM1	709	S	TRUE	FALSE	FALSE	FALSE	FALSE	FALSE	FALSE	3.36325	1.79364	3.81284	3.48176	1.90237	2.58484	2.98991	2.65632
Q14671	PUM1	209	S	TRUE	FALSE	FALSE	FALSE	FALSE	FALSE	TRUE	0.428944	0.928217	0.810561	0.514868	0.651044	-0.849373	0.722574	0.105513
Q14671	PUM1	124	S	TRUE	FALSE	TRUE	TRUE	FALSE	TRUE	FALSE	-2.48046	-2.82376	-2.36826	-1.82034	-1.50206	-2.38226	-2.55749	-1.90155
Q14674	ESPL1	1508	S	TRUE	FALSE	FALSE	FALSE	FALSE	FALSE	TRUE	-0.293329	-0.481604	-0.259387	-0.685614	0.0825264	0.241948	-0.344773	-0.12038
Q14676	MDC1	1775	S	TRUE	FALSE	TRUE	FALSE	FALSE	TRUE	FALSE	2.80181	1.58526	1.97946	1.95808	1.49404	2.90719	2.12218	2.11977
Q14676	MDC1	485	S	TRUE	FALSE	FALSE	FALSE	FALSE	FALSE	FALSE	-1.65442	-0.707345	-1.15497	0.141072	-0.531021	-1.54712	-1.17225	-0.645688
Q14676	MDC1	495	S	TRUE	FALSE	FALSE	FALSE	FALSE	FALSE	FALSE	3.08278	-0.554663	2.77335	2.2698	0.968262	0.854748	1.76716	1.36427
Q14676	MDC1	498	S	TRUE	FALSE	FALSE	FALSE	FALSE	FALSE	FALSE	3.08278	-0.554663	2.77335	2.2698	0.968262	0.854748	1.76716	1.36427
Q14676	MDC1	793	S	TRUE	FALSE	FALSE	FALSE	FALSE	FALSE	FALSE	1.71534	2.6714	2.79958	3.05592	2.40508	2.6968	2.39544	2.71927
Q14676	MDC1	329	S	TRUE	FALSE	FALSE	FALSE	FALSE	FALSE	FALSE	0.589541	0.564312	-0.825213	-0.691676	0.455952	0.924389	0.109547	0.229555
Q14676	MDC1	760	S	TRUE	FALSE	FALSE	TRUE	FALSE	FALSE	FALSE	-0.949327	-1.02466	-2.62354	-0.886987	0.121645	-0.659733	-1.53251	-0.475025
Q14676	MDC1	780	S	TRUE	FALSE	FALSE	FALSE	FALSE	FALSE	FALSE	3.16382	3.89102	3.00446	3.24658	3.44067	4.28415	3.3531	3.65713
Q14676	MDC1	376	S	TRUE	TRUE	FALSE	FALSE	TRUE	FALSE	FALSE	3.38727	4.48874	3.48624	3.93951	3.82902	4.23913	3.78742	4.00255
Q14676	MDC1	998	S	TRUE	FALSE	FALSE	FALSE	FALSE	FALSE	TRUE	-1.37336	0.217138	-1.62403	-1.61421	-0.655881	-2.0855	-0.926752	-1.45186
Q14676	MDC1	168	S	TRUE	FALSE	TRUE	FALSE	FALSE	FALSE	FALSE	4.70748	-0.11	-1.27338	3.83902	4.99398	4.21573	1.10803	4.34958
[truncated: 3,431 more rows]

## Sheet: KSEA
kinase	log2FC	pValue	substrates	FDR
ABL1	0.141886	0.345941	28	0.681539
ABL2	0.0986965	0.815733	9	0.928853
TNK2	-0.723675	0.194137	4	0.493874
ACVR2B	-0.0906804	0.651651	5	0.884855
ACTR2	-0.386535	0.0263138	28	0.167116
AKT1	-0.327642	0.0207426	86	0.141676
AKT2	-0.251555	0.0200907	68	0.139862
AKT3	-0.364782	0.0464709	63	0.225523
ACVRL1	-0.101106	0.822202	8	0.928853
ACVR1	-0.316438	0.0548091	32	0.239047
ACVR1B	-0.333407	0.0194169	40	0.139862
ALK	-0.00989652	0.965972	20	0.99944
PRKAA1	-0.137535	0.178774	66	0.482956
PRKAA2	-0.11615	0.342147	37	0.681539
AXL	0.260495	0.501533	9	0.796294
AURKA	-0.328641	0.0103711	55	0.0962648
AURKB	-0.142017	0.155531	76	0.436452
AURKC	-0.168216	0.198275	51	0.495526
GRK2	-0.13266	0.382153	35	0.713089
GRK3	-0.214294	0.763979	2	0.928055
BLK	-0.288979	0.0375041	11	0.198427
BMPR1A	-0.160981	0.633182	12	0.884855
BMPR1B	-0.126204	0.467198	30	0.78299
BMPR2	-0.0191091	0.984588	4	0.99944
BMX	-0.297122	0.219428	13	0.525041
BRAF	0.214099	0.648851	12	0.884855
PTK6	0.0452754	0.828783	5	0.928853
BRSK1	0.0969478	0.706613	13	0.901907
BRSK2	-0.0830881	0.715576	26	0.901907
BTK	-0.113064	0.425405	36	0.751203
BUB1	0.128699	0.827879	6	0.928853
BUB1B	-0.302787	0.0313711	36	0.180259
CAMKK1	-0.0854625	0.811861	10	0.928853
CAMKK2	0.178811	0.654916	8	0.884855
CDK1	-0.305622	3.58e-07	281	4.32e-05
CDC7	-0.123446	0.585255	24	0.852542
CDK19	0.267344	0.737608	5	0.911825
CDK2	-0.373591	1.15e-10	269	4.16e-08
CDK3	-0.263912	0.0166346	82	0.125453
CDK4	-0.382945	0.00348731	52	0.0504963
CDK5	-0.325952	0.000192379	155	0.00852987
CDK6	-0.361022	0.0013098	67	0.0338677
CDK7	-0.323756	0.0705458	43	0.257955
CDK8	0.208514	0.519947	12	0.804362
CDK9	-0.248238	0.00401181	122	0.0558567
PRKG2	-0.141713	0.250657	67	0.564062
CHEK1	-0.225379	0.0813724	79	0.280033
CHEK2	-0.224866	0.250893	30	0.564062
CSNK1A1	-0.183059	0.366978	26	0.695529
CSNK1D	-0.3179	0.00636783	50	0.0730859
CSNK1E	-0.0819684	0.599189	32	0.860739
CSNK1G1	-0.195856	0.302117	22	0.628542
CSNK1G2	-0.110729	0.393417	41	0.714452
CSNK1G3	-0.218663	0.2696	24	0.593557
CSNK2A1	-0.254875	0.00686442	110	0.0730859
CSNK2A2	-0.45095	3.02e-10	169	5.46e-08
CLK1	-0.294559	0.021451	52	0.143801
CLK2	-0.256397	0.304684	23	0.63026
CLK3	-0.228895	0.0944294	47	0.307959
CLK4	-0.000529043	0.99944	6	0.99944
MAP3K8	-0.0695674	0.809989	14	0.928853
CIT	-0.968874	0.515192	2	0.804362
CDK12	0.711241	0.549039	3	0.831598
CSK	-0.0109	0.953851	4	0.99944
MATK	-0.267318	0.0237159	54	0.156094
CAMK1	0.00359108	0.988294	13	0.99944
PNCK	-0.0325673	0.940181	8	0.997
CAMK1D	-0.0300795	0.843917	24	0.939315
CAMK2A	-0.26272	0.00660979	75	0.0730859
CAMK2B	-0.135354	0.248261	60	0.564062
CAMK2D	-0.325557	0.00223025	70	0.0448528
CAMK2G	-0.216781	0.00334456	92	0.0504471
CAMK4	-0.169218	0.190895	33	0.493599
DAPK1	-0.224199	0.127792	30	0.39204
DAPK2	0.5953	0.639248	3	0.884855
DAPK3	-0.26246	0.757009	5	0.928055
DCLK1	-0.169198	0.349118	23	0.683139
DCLK2	-0.107981	0.45843	37	0.779973
DDR2	-0.00241139	0.997104	6	0.99944
MAP3K12	0.309535	0.641431	5	0.884855
DMPK	0.048822	0.921033	7	0.989359
STK17B	0.990104	0.665848	2	0.886165
DYRK1A	-0.24006	0.0048025	95	0.0620895
DYRK1B	-0.309101	0.267577	19	0.593557
DYRK2	-0.179736	0.0162932	138	0.125453
DYRK3	-0.160598	0.0479704	97	0.225523
DYRK4	-0.237203	0.00104499	120	0.0321883
EEF2K	0.087801	0.738024	12	0.911825
EGFR	-0.296985	0.477153	10	0.787706
EPHA1	-0.100231	0.451487	7	0.779973
EPHA2	0.276824	0.472542	8	0.787706
EPHA3	0.104851	0.519155	12	0.804362
EPHA4	-0.210392	0.188416	7	0.493599
EPHA5	-0.241924	0.0657804	11	0.257141
EPHA6	-0.470266	0.171371	9	0.469971
EPHA8	0.409185	0.441233	6	0.771625
EPHB1	-0.0784015	0.702101	11	0.901907
EPHB2	-0.44417	0.134806	8	0.399252
EPHB3	0.0923242	0.709112	8	0.901907
EPHB4	-0.307573	0.0717698	10	0.259807
EPHA7	-0.196014	0.593793	11	0.856387
ERBB2	-0.460356	0.421198	2	0.74742
ERBB4	0.197593	0.626285	8	0.884855
MAPK3	-0.323262	1.79e-05	166	0.00129448
MAPK1	-0.327601	1.6e-05	203	0.00129448
MAPK7	-0.336019	0.011707	53	0.0985568
MAPK15	-0.543565	0.0397057	29	0.202443
PTK2	0.00443207	0.991008	10	0.99944
FER	0.144044	0.658374	6	0.885948
FES	0.00381384	0.987688	9	0.99944
FGFR1	0.328775	0.242719	11	0.556103
FGFR2	0.216732	0.496939	7	0.792476
FGFR3	0.231773	0.692072	7	0.901188
FGFR4	0.410297	0.535621	5	0.818122
FGR	-0.0951593	0.636142	10	0.884855
FLT1	-0.225441	0.173285	7	0.471647
FLT3	0.257798	0.458934	10	0.779973
FLT4	-0.15226	0.481954	22	0.787706
CSF1R	-0.270252	0.299541	5	0.627049
MTOR	-0.0574206	0.781543	33	0.928853
FRK	0.0567662	0.824496	13	0.928853
FYN	0.220002	0.271978	15	0.593557
GAK	0.622802	0.634736	3	0.884855
GCK	-0.17095	0.353597	21	0.684503
EIF2AK4	-0.238765	0.144019	7	0.413769
GRK5	-0.420366	0.00837717	50	0.0863138
GRK7	-0.317651	0.0523982	37	0.238613
GSK3A	-0.447237	0.195094	17	0.493874
GSK3B	-0.149099	0.365537	56	0.695529
HCK	-0.203011	0.285053	6	0.610588
MAP4K4	-0.320125	0.0294766	30	0.180099
HIPK1	-0.0810415	0.489596	35	0.787706
HIPK2	-0.0785897	0.396295	50	0.714452
HIPK3	-0.134486	0.372621	35	0.700013
HIPK4	-0.276849	0.0540504	32	0.238613
EIF2AK1	-0.230688	0.306781	20	0.630994
HASPIN	-0.204637	0.684236	12	0.897441
ICK	-0.0841149	0.582526	47	0.852542
IGF1R	0.280308	0.322826	13	0.660243
CHUK	-0.241293	0.158233	40	0.440617
IKBKB	-0.145082	0.0588452	80	0.248933
IKBKE	-0.377092	0.00583013	53	0.0713752
INSR	0.0071092	0.962939	16	0.99944
IRAK1	-0.36767	0.0605077	25	0.248933
IRAK4	-0.624617	0.00236043	15	0.0449725
INSRR	0.215921	0.487146	12	0.787706
ITK	0.0292375	0.907708	13	0.983803
JAK1	0.536437	0.557326	4	0.837145
JAK2	0.0786521	0.644383	8	0.884855
JAK3	0.260284	0.292383	13	0.618963
MAPK8	-0.181005	0.030399	177	0.180253
MAPK9	-0.343711	0.000293939	111	0.0106406
MAPK10	-0.253399	0.00684714	91	0.0730859
KDR	-0.25288	0.0328358	13	0.18287
MAP4K5	-0.297776	0.0850458	28	0.287725
KIT	0.591955	0.481886	4	0.787706
LATS1	-0.37075	0.00273483	39	0.0460748
LATS2	-0.255008	0.0268522	48	0.167595
LCK	0.10272	0.717539	13	0.901907
LIMK1	-0.0795717	0.707393	17	0.901907
LIMK2	-0.0241084	0.92779	13	0.993669
STK11	-0.0988454	0.734612	13	0.911825
STK10	0.175715	0.801137	5	0.928853
LRRK2	0.198724	0.282567	22	0.608865
LTK	0.130431	0.683457	10	0.897441
LYN	0.00561552	0.977704	20	0.99944
MAP3K13	-0.0175438	0.985859	4	0.99944
MAP2K1	0.108674	0.454032	32	0.779973
MAP2K2	-0.222584	0.0605755	44	0.248933
MAP2K3	-0.000413104	0.998119	28	0.99944
MAP2K4	-0.0356969	0.775057	38	0.928853
MAP2K5	-0.209958	0.702821	7	0.901907
MAP2K6	0.055269	0.724024	28	0.906908
MAP2K7	-0.0809727	0.487568	34	0.787706
MAP3K1	-0.418111	0.0703015	20	0.257955
MAP3K2	-0.180337	0.213747	31	0.515843
MAP3K3	0.374314	0.564805	5	0.841397
MAP3K4	0.554015	0.512038	4	0.804362
MAP3K5	-0.0660272	0.890934	4	0.97144
MAPKAPK2	-0.219073	0.119744	89	0.370489
MAPKAPK3	-0.161924	0.0971975	92	0.314156
MAPKAPK5	-0.195648	0.141019	96	0.411683
MARK1	-0.301522	0.0372692	46	0.198427
MARK2	-0.182821	0.0776495	71	0.275579
MARK3	-0.185753	0.106348	50	0.34069
MARK4	-0.235961	0.00988075	71	0.0962648
MAST2	0.0885003	0.854872	8	0.940619
MELK	0.10044	0.534425	25	0.818122
MERTK	-0.101705	0.483838	7	0.787706
MET	0.146035	0.495525	9	0.792476
MINK1	-0.303277	0.0378218	19	0.198427
MAP3K9	-0.150853	0.237168	38	0.550352
MAP3K10	-0.305183	0.114546	28	0.363735
MAP3K11	-0.187402	0.190769	37	0.493599
MKNK1	0.899158	0.428031	3	0.752171
MKNK2	-0.357522	0.0137029	37	0.110623
MOK	-0.195378	0.242047	37	0.556103
MOS	-0.214276	0.762079	6	0.928055
STK16	-0.0277809	0.913658	16	0.984357
CDC42BPA	-0.0289572	0.971981	5	0.99944
CDC42BPB	-0.22665	0.346317	19	0.681539
RPS6KA5	-0.259134	0.0199215	99	0.139862
RPS6KA4	-0.206886	0.201555	52	0.495526
SRPK3	-0.00900277	0.960637	22	0.99944
STK4	-0.300989	0.036408	20	0.198427
STK3	-0.428359	0.00185965	20	0.0415394
STK24	-0.301116	0.0298506	34	0.180099
STK26	-0.262226	0.0535289	38	0.238613
MUSK	-0.0808329	0.767944	16	0.928853
MYT1	-0.0228356	0.971081	6	0.99944
STK38	-0.162486	0.373212	26	0.700013
STK38L	-0.332631	0.0819987	27	0.280033
NEK11	-0.304299	0.395897	15	0.714452
NEK1	-0.372075	0.0408638	32	0.205454
NEK2	-0.43501	0.000212069	35	0.00852987
NEK4	-0.16866	0.413884	19	0.738059
NEK6	-0.21622	0.135147	29	0.399252
NEK7	-0.313852	0.05313	32	0.238613
NEK9	-0.243668	0.115996	36	0.365135
MAP3K14	0.257622	0.77922	4	0.928853
NIM1K	-0.335005	0.00465901	56	0.0620895
NLK	-0.366413	0.0029274	62	0.0460748
NUAK1	-0.180681	0.336903	26	0.67755
NUAK2	-0.314828	0.0478648	42	0.225523
OSR1	0.144786	0.71216	9	0.901907
PAK1	-0.232457	0.0686142	57	0.257955
PAK2	-0.316635	0.00159294	52	0.0384429
PAK3	-0.233921	0.0816451	42	0.280033
PAK4	-0.219367	0.642564	10	0.884855
PAK5	-0.289867	0.166471	22	0.460019
BUB1B-PAK6	-0.387275	0.274368	14	0.594738
PASK	-0.125067	0.66079	14	0.885948
PBK	0.115166	0.76349	12	0.928055
CDK16	0.224216	0.804718	4	0.928853
PDGFRA	0.0915142	0.809617	5	0.928853
PDGFRB	-0.184201	0.588772	12	0.852542
PDK1	-0.00603439	0.982074	13	0.99944
PDK2	-0.0353189	0.933211	10	0.996527
PDK3	0.749277	0.202591	5	0.495526
PDK4	0.21542	0.336616	4	0.67755
EIF2AK3	0.0714875	0.655086	7	0.884855
CDK14	0.839824	0.463423	3	0.781097
PHKG1	-0.169164	0.456229	16	0.779973
PHKG2	-0.297028	0.0253711	45	0.164006
PIM1	0.087175	0.516373	68	0.804362
PIM2	-0.0462195	0.778974	24	0.928853
PIM3	-0.0265326	0.784114	51	0.928853
PRKACA	-0.0838975	0.363304	138	0.695529
PRKACB	-0.124566	0.234458	76	0.547572
PRKACG	-0.0718479	0.673754	24	0.893402
PRKCA	-0.193205	0.153691	60	0.434657
PRKCB	-0.292118	0.0161493	58	0.125453
PRKCD	-0.227261	0.194241	33	0.493874
PRKCE	-0.178237	0.4517	27	0.779973
PRKCG	-0.347123	0.0655328	26	0.257141
PRKCH	-0.374021	0.0191284	31	0.139862
PRKCI	-0.0665221	0.716583	35	0.901907
PRKCQ	-0.139859	0.352964	43	0.684503
PRKCZ	-0.290738	0.0613693	32	0.248933
PKD1	-0.261427	0.030872	39	0.180253
PKD2	0.00660666	0.968118	42	0.99944
PRKD3	-0.0285688	0.848497	54	0.939315
PRKG1	-0.141698	0.0931335	87	0.306494
PKN1	-0.252615	0.0464989	43	0.225523
PKN2	-0.124126	0.575232	23	0.849935
PKN3	0.105104	0.889802	5	0.97144
EIF2AK2	0.097161	0.827735	8	0.928853
PLK1	-0.396148	0.00195075	44	0.0415394
PLK2	0.036009	0.912776	11	0.984357
PLK3	-0.257475	0.0137514	62	0.110623
PLK4	-0.0596079	0.867095	10	0.951177
PRKX	-0.213504	0.0618894	67	0.248933
PTK2B	-0.187329	0.573353	12	0.849935
SIK2	-0.258616	0.0115761	75	0.0985568
RAF1	0.220817	0.804646	8	0.928853
RET	-0.0861758	0.729905	11	0.911123
GRK1	-0.280874	0.228322	17	0.536706
RIPK2	0.00596869	0.990279	7	0.99944
ROCK1	-0.156136	0.222457	33	0.526335
ROCK2	-0.205198	0.135658	30	0.399252
MST1R	0.120929	0.818527	8	0.928853
ROR1	0.377003	0.68267	4	0.897441
ROR2	1.23743	0.552947	2	0.834029
ROS1	0.0348048	0.854003	12	0.940619
RPS6KA1	-0.2593	0.00283249	94	0.0460748
RPS6KA3	-0.102202	0.463911	53	0.781097
RPS6KA2	-0.244068	0.00257045	88	0.0460748
RPS6KA6	0.0291115	0.847735	67	0.939315
SGK1	-0.0788867	0.393177	67	0.714452
SGK2	-0.14611	0.289797	59	0.617097
SGK3	-0.218324	0.0696849	74	0.257955
DSTYK	-0.315662	0.0386525	31	0.199889
SIK3	-0.143757	0.0539652	104	0.238613
SLK	-0.0939205	0.810884	9	0.928853
SRC	-0.0884185	0.617262	14	0.87972
SRM	-0.298982	0.0755738	9	0.270868
SRPK1	0.078231	0.690119	8	0.901188
SRPK2	0.0458963	0.825783	21	0.928853
STK33	-0.0895745	0.588699	26	0.852542
STK39	0.0145024	0.980535	6	0.99944
SYK	0.0446228	0.941917	7	0.997
MAP3K7	0.173722	0.201136	31	0.495526
TAOK1	-0.229285	0.0788546	26	0.277139
TAOK2	-0.170478	0.346418	20	0.681539
TBK1	-0.376726	0.0559448	28	0.241095
TEC	-0.126947	0.398672	11	0.714452
TESK1	0.100868	0.832481	7	0.930117
TESK2	2.0691	0.188395	2	0.493599
TGFBR1	-0.0973691	0.609797	24	0.872516
TEK	-0.140922	0.132641	5	0.399252
TLK1	-0.499262	0.00109381	29	0.0321883
TLK2	-0.294379	0.0702898	26	0.257955
TNIK	-0.31868	0.0116938	20	0.0985568
TNK1	0.244325	0.388991	12	0.714452
TNNI3K	0.990104	0.665848	2	0.886165
NTRK1	-0.0434368	0.763083	19	0.928055
NTRK2	-0.162787	0.299667	8	0.627049
NTRK3	-0.273127	0.207472	23	0.50406
TSSK1B	-0.310486	0.00591507	49	0.0713752
TSSK2	-0.28633	0.0902114	40	0.302375
TTBK1	-0.365494	0.0085837	55	0.0863138
TTK	0.0870718	0.799573	7	0.928853
TXK	-0.097407	0.783622	13	0.928853
TYK2	-0.162069	0.808275	6	0.928853
TYRO3	-0.251847	0.327267	11	0.665566
ULK3	-0.00901939	0.937686	26	0.997
VRK1	-0.413893	0.18411	8	0.493599
VRK2	1.65471	0.358657	2	0.690605
WEE1	0.0448098	0.901012	9	0.979479
WNK1	-0.587032	0.0328282	15	0.18287
WNK2	-0.442666	0.130697	19	0.397582
WNK3	-0.335226	0.201325	21	0.495526
WNK4	-0.442993	0.560324	7	0.838171
YES1	-0.129424	0.481789	15	0.787706
STK25	-0.206685	0.252425	22	0.564062
MAP3K20	-0.260386	0.11971	34	0.370489
ZAP70	-0.268999	0.638491	7	0.884855
MAPK14	-0.314398	0.00115593	123	0.0321883
MAPK11	-0.215569	0.142531	90	0.41277
MAPK13	-0.259639	0.000165614	201	0.00852987
MAPK12	-0.30007	0.000195171	184	0.00852987
RPS6KB2	-0.421746	0.066061	21	0.257141
RPS6KB1	-0.190459	0.148674	81	0.42378
MYLK2	-0.097648	0.544717	28	0.82852
MYLK	0.489987	0.526085	5	0.810394
PIK3CB	1.0834	0.384299	3	0.713416
PIK3CG	-0.448798	0.0476271	25	0.225523
PI4KA	1.56815	0.39799	2	0.714452
PIP4K2B	2.0691	0.188395	2	0.493599
PIP5K1C	0.00809541	0.99143	5	0.99944
SPHK2	-0.105157	0.653916	16	0.884855
GTF2F1	-0.44328	0.0917238	2	0.304624
PKMYT1	-0.0929144	0.0612214	2	0.248933
PRKDC	-1.15792	0.0114736	10	0.0985568
SMG1	0.0863391	0.820203	2	0.928853
PRKD1	0.493425	0.272183	13	0.593557
ARAF	1.14642	0.513731	3	0.804362
UHMK1	-0.653304	0.0102253	3	0.0962648
PDPK1	-0.271019	0.582524	4	0.852542
ATR	-0.733054	0.0697034	13	0.257955
TRPM7	1.34676	0.717074	2	0.901907
ATM	-0.403091	0.220459	14	0.525041
